# Supplementary material for: Identification of candidate genes for key fibre‐related QTLs and derivation of favourable alleles in Gossypium hirsutum recombinant inbred lines with G. barbadense introgressions
Source: Plant Biotechnol J. 2019 Sep 20;18(3):707–20. doi: 10.1111/pbi.13237 (PMC7004909; doi:10.1111/pbi.13237)
Supplement: Supplementary file 10 — Table S1 Summary of SLAF‐seq data. [file PBI-18-707-s006.xlsx]

## Sheet: Table S1
Table S1 Summary of SLAF-seq data
Filtered step	Number
Total reads	623608002
Reads in high-quality with Q30	5.01772e+08
No. of SLAFs	432870
No. of SLAFs in A sub-genome	222931
No. of SLAFs in D sub-genome	115411
Average SLAF-seq depth in parents	37.4
Average SLAF-seq depth in offsprings	6.08
No. of polymorphic SLAFs	25280
No. of polymorphic SLAFs in A sub-genome	12376
No. of polymorphic SLAFs in D sub-genome	6768
Polymorphic SLAFs with aa × bb genotype	15546
No. of high-quality SLAFs	3749
Average depth of high-quality SLAFs in parents	53.52
Average depth of high-quality SLAFs in offsprings	5.64
No. of SNPs in high-quality SLAFs	5280
