# Supplementary material for: Identification of candidate genes for key fibre‐related QTLs and derivation of favourable alleles in Gossypium hirsutum recombinant inbred lines with G. barbadense introgressions
Source: Plant Biotechnol J. 2019 Sep 20;18(3):707–20. doi: 10.1111/pbi.13237 (PMC7004909; doi:10.1111/pbi.13237)
Supplement: Supplementary file 11 — Table S2 Distribution of SLAF markers on 26 chromosome of upland cotton. [file PBI-18-707-s007.xlsx]

## Sheet: Table S2
Table S2 Distribution of SLAF markers on 26 chromosomes of uppland cotton
Chr.	Marker	Polymorphic marker	Rate
A01	19790	1343	6.78626
A02	16957	3969	23.4063
A03	19818	929	4.68766
A04	11895	559	4.69945
A05	16536	660	3.99129
A06	20808	265	1.27355
A07	14910	698	4.68142
A08	19185	946	4.93094
A09	13858	500	3.60802
A10	19578	598	3.05445
A11	17376	598	3.44153
A12	16530	487	2.94616
A13	15690	824	5.25175
A sub-genome	222931	12376	5.59683
D01	9570	696	7.27273
D02	10313	236	2.28837
D03	7278	176	2.41825
D04	7718	231	2.993
D05	8657	429	4.95553
D06	9659	295	3.05415
D07	8136	2222	27.3107
D08	9868	308	3.1212
D09	7228	511	7.06973
D10	9271	495	5.33923
D11	9750	295	3.02564
D12	8832	352	3.98551
D13	9131	522	5.71679
D sub-genome	115411	6768	6.04237
scaffold	94528	6136	6.4912
Total	432870	25280	5.84009
