# Supplementary material for: Identification of candidate genes for key fibre‐related QTLs and derivation of favourable alleles in Gossypium hirsutum recombinant inbred lines with G. barbadense introgressions
Source: Plant Biotechnol J. 2019 Sep 20;18(3):707–20. doi: 10.1111/pbi.13237 (PMC7004909; doi:10.1111/pbi.13237)
Supplement: Supplementary file 12 — Table S3 Basic characteristics of high‐density genetic map. [file PBI-18-707-s008.xlsx]

## Sheet: Table S3
Table S3 The basic characteristics of high-density genetic map
Chromosome	Total Marker	Total distance(cM)	Average distance(cM)	Max. gap	SDM number	Percentage of SDMs(%)
A01	257	159.18	0.62	16.05	11	4.28016
A02	788	184.69	0.23	13.67	787	99.8731
A03	169	171.86	1.02	16.33	114	67.4556
A04	125	106.13	0.85	10.51	3	2.4
A05	104	153.95	1.48	17.37	9	8.65385
A06	24	40.62	1.69	15.5	0	0
A07	143	147.66	1.03	19.77	2	1.3986
A08	158	110.96	0.7	10.95	118	74.6835
A09	71	109.22	1.54	12.11	51	71.831
A10	110	151.69	1.38	14.3	38	34.5455
A11	88	148.4	1.69	19.8	16	18.1818
A12	38	72.67	1.91	11.68	9	23.6842
A13	288	184.43	0.64	14.11	52	18.0556
D01	146	144.88	0.99	14.27	3	2.05479
D02	35	111.97	3.2	19.3	22	62.8571
D03	38	88.31	2.32	17.76	1	2.63158
D04	45	96.37	2.14	19.12	2	4.44444
D05	86	147.58	1.72	16.88	21	24.4186
D06	25	64.73	2.59	10.71	20	80
D07	490	194.67	0.4	9.72	393	80.2041
D08	64	156.23	2.44	16.07	13	20.3125
D09	140	164.31	1.17	12.57	117	83.5714
D10	103	108.11	1.05	19.44	32	31.068
D11	52	134.01	2.58	15.67	28	53.8462
D12	65	168.18	2.59	15.59	45	69.2308
D13	103	105.8	1.03	14.26	44	42.7184
Total	3755	3426.57	1.5	-	1951	-
The region containing more than three consecutive skewed (P < 0.01) loci was defined as a segregation distortion region (SDR).
