# Supplementary material for: Identification of candidate genes for key fibre‐related QTLs and derivation of favourable alleles in Gossypium hirsutum recombinant inbred lines with G. barbadense introgressions
Source: Plant Biotechnol J. 2019 Sep 20;18(3):707–20. doi: 10.1111/pbi.13237 (PMC7004909; doi:10.1111/pbi.13237)
Supplement: Supplementary file 13 — Table S4 Marker position in genetic map and physical map. [file PBI-18-707-s009.xlsx]

## Sheet: Table S4
Table S4 Markers positionin in genetic map and physical map
Marker	Position	Chr.	Start position in TM-1 genome	Stop position in TM-1 genome
group	Chr_A01
Marker3607161	0	Chr_A01	98313472	98313720
Marker3545371	1.364	Chr_A01	97340929	97341108
Marker3440525	1.812	Chr_A01	97595749	97595994
Marker3584567	3.464	Chr_A01	99738783	99738989
Marker3564297	14.301	Chr_A01	82895592	82895802
Marker3500179	14.301	Chr_A01	78141916	78142165
Marker3463978	14.301	Chr_A01	77687048	77687243
Marker3478570	14.301	Chr_A01	84293647	84293922
Marker3441030	14.301	Chr_A01	82060519	82060701
Marker2162795	14.301	scaffold168_A01	85242	85498
Marker3598615	14.301	Chr_A01	80158298	80158554
Marker3414178	14.301	Chr_A01	78032381	78032603
Marker3573801	14.301	Chr_A01	77013850	77014028
Marker3552125	14.301	Chr_A01	84503209	84503432
Marker3443181	14.301	Chr_A01	86410046	86410266
Marker4052514	14.301	scaffold165_A01	31354	31579
Marker3573733	14.301	Chr_A01	84962741	84962921
Marker3566485	14.301	Chr_A01	84963797	84963989
Marker3493593	14.301	Chr_A01	86010478	86010675
Marker3455407	14.301	Chr_A01	86600140	86600407
Marker3453503	14.301	Chr_A01	82439176	82439436
Marker3479324	14.301	Chr_A01	81367644	81367857
Marker4136624	14.301	scaffold144_A01	7767	7984
Marker3544689	14.301	Chr_A01	83059308	83059481
Marker3554407	14.301	Chr_A01	83767647	83767887
Marker3443733	14.301	Chr_A01	78894944	78895135
Marker3507568	14.301	Chr_A01	81965281	81965499
Marker3546933	14.301	Chr_A01	78894100	78894279
Marker3515993	14.301	Chr_A01	77686739	77686962
Marker2846290	14.301	scaffold163_A01	5913	6177
Marker3558640	14.301	Chr_A01	80245456	80245669
Marker4058384	14.301	scaffold140_A01	8030	8255
Marker3411640	14.301	Chr_A01	77726617	77726880
Marker3437401	14.301	Chr_A01	82769281	82769561
Marker3465216	14.301	Chr_A01	80392506	80392776
Marker3558630	14.301	Chr_A01	79539285	79539510
Marker1663863	14.301	scaffold169_A01	5565	5778
Marker3521994	14.301	Chr_A01	78065100	78065385
Marker3469125	14.301	Chr_A01	80439666	80439927
Marker3531183	14.301	Chr_A01	77448390	77448606
Marker3512970	14.301	Chr_A01	79770136	79770406
Marker3502582	14.301	Chr_A01	80983533	80983776
Marker3404835	14.301	scaffold141_A01	3278	3469
Marker3590749	14.301	Chr_A01	76855054	76855204
Marker3507429	14.301	Chr_A01	81225208	81225488
Marker3423307	14.301	Chr_A01	83972670	83972929
Marker3577534	14.301	Chr_A01	79066756	79066958
Marker3587063	14.301	Chr_A01	78600733	78600953
Marker3419569	14.301	Chr_A01	82902230	82902503
Marker3411146	14.301	Chr_A01	81369120	81369400
Marker3572971	14.301	Chr_A01	83236177	83236355
Marker3527130	14.301	Chr_A01	83655583	83655827
Marker3540393	14.301	Chr_A01	79155542	79155765
Marker3442547	14.301	Chr_A01	76637297	76637561
Marker3422154	14.301	Chr_A01	75997031	75997270
Marker3509682	14.301	Chr_A01	82458855	82459043
Marker3556639	14.301	Chr_A01	83972331	83972584
Marker3416230	14.301	Chr_A01	83483785	83484017
Marker3481605	14.301	Chr_A01	78693187	78693399
Marker3590402	14.301	Chr_A01	81461535	81461710
Marker3468077	14.301	Chr_A01	84462310	84462584
Marker3535808	14.301	Chr_A01	82955044	82955307
Marker3436582	14.301	Chr_A01	78570507	78570784
Marker3579485	14.301	Chr_A01	78164065	78164311
Marker3526237	14.301	Chr_A01	77145280	77145491
Marker3443124	14.552	Chr_A01	82254103	82254292
Marker4136684	14.803	scaffold144_A01	12136	12337
Marker3486056	14.929	Chr_A01	80158640	80158902
Marker3556556	15.054	Chr_A01	80372388	80372636
Marker3568384	15.305	Chr_A01	81919542	81919833
Marker3539181	15.431	Chr_A01	83973015	83973297
Marker3491959	15.557	Chr_A01	81308285	81308463
Marker3538228	15.682	Chr_A01	78270353	78270612
Marker3530986	15.808	Chr_A01	82800707	82800939
Marker3520573	15.933	Chr_A01	76315750	76315956
Marker3428961	16.142	Chr_A01	76919394	76919640
Marker3427685	16.268	Chr_A01	76424430	76424662
Marker3437370	16.393	Chr_A01	83712700	83712974
Marker4136657	16.519	scaffold144_A01	18385	18610
Marker3477362	16.644	Chr_A01	76631982	76632252
Marker3573584	16.77	Chr_A01	84249952	84250228
Marker3599966	16.895	Chr_A01	81519262	81519539
Marker3107300	16.895	scaffold152_A01	67996	68187
Marker3452932	16.895	Chr_A01	82901705	82901946
Marker2170151	17.021	scaffold170_A01	17620	17804
Marker575972	17.146	scaffold147_A01	16029	16249
Marker3583599	17.146	Chr_A01	80711165	80711424
Marker3540104	17.146	Chr_A01	75792597	75792864
Marker3510530	17.146	Chr_A01	76347418	76347650
Marker3437841	17.272	Chr_A01	80699553	80699790
Marker3482134	17.398	Chr_A01	83888054	83888255
Marker2839975	17.523	scaffold171_A01	14808	15070
Marker3478691	17.649	Chr_A01	77981787	77982037
Marker3480636	17.774	Chr_A01	81751505	81751759
Marker3525805	17.9	Chr_A01	83831733	83831950
Marker3565733	18.025	Chr_A01	82243464	82243654
Marker3522176	18.151	Chr_A01	81958441	81958706
Marker3554078	18.276	Chr_A01	82522318	82522529
Marker2170177	18.402	scaffold170_A01	7286	7504
Marker3476311	18.527	Chr_A01	81861605	81861806
Marker3440330	18.527	Chr_A01	77528783	77529029
Marker3569214	18.527	Chr_A01	78606827	78607046
Marker3466184	18.653	Chr_A01	81959630	81959861
Marker3415915	18.778	Chr_A01	76723723	76723896
Marker3566076	18.904	Chr_A01	83452338	83452571
Marker3498177	19.029	Chr_A01	78961849	78962068
Marker3485508	19.029	Chr_A01	76603836	76604031
Marker2879317	19.029	scaffold179_A01	4459	4643
Marker3491443	19.029	Chr_A01	80907885	80908143
Marker3578028	19.029	Chr_A01	79567699	79567939
Marker3556039	19.029	Chr_A01	77621334	77621591
Marker3517829	19.029	Chr_A01	78081436	78081694
Marker2162640	19.029	scaffold168_A01	50950	51152
Marker3660519	19.029	scaffold175_A01	2641	3364
Marker3541599	19.029	Chr_A01	82512999	82513256
Marker3518478	19.029	Chr_A01	83263526	83263786
Marker1663902	19.029	scaffold169_A01	12198	12450
Marker3411883	19.029	Chr_A01	82801096	82801284
Marker3595216	19.029	Chr_A01	77127414	77127634
Marker3568469	19.029	Chr_A01	79849492	79849710
Marker3523116	19.029	Chr_A01	76146026	76146253
Marker4520481	19.029	scaffold167_A01	14245	14459
Marker3426752	19.029	Chr_A01	84815167	84815352
Marker3571852	19.029	Chr_A01	83930220	83930421
Marker3575352	19.029	Chr_A01	84353948	84354165
Marker2162623	19.029	scaffold168_A01	60016	60239
Marker3107354	19.029	scaffold152_A01	104373	104612
Marker3572957	19.029	Chr_A01	82057124	82057327
Marker3480386	19.029	Chr_A01	79916846	79917105
Marker3448872	19.029	Chr_A01	83661940	83662123
Marker3587459	19.029	Chr_A01	83995636	83995854
Marker3441902	19.029	Chr_A01	83775326	83775603
Marker3508335	19.029	Chr_A01	76344823	76345103
Marker3467395	19.029	Chr_A01	79213692	79213903
Marker3407495	19.029	Chr_A01	77679754	77679969
Marker4740137	19.029	scaffold173_A01	8037	8287
Marker3549008	19.029	Chr_A01	82747702	82747926
Marker3451006	19.029	Chr_A01	82935872	82936086
Marker3517396	19.029	Chr_A01	78296307	78296561
Marker3474712	19.029	Chr_A01	82870904	82871133
Marker3428552	19.029	Chr_A01	80982469	80982689
Marker3595942	19.029	Chr_A01	85196659	85196856
Marker3424765	19.029	Chr_A01	82274988	82275228
Marker3493697	19.029	Chr_A01	78344606	78344842
Marker3476735	19.029	Chr_A01	83970313	83970502
Marker3444034	19.029	Chr_A01	77979258	77979447
Marker3584297	19.029	Chr_A01	78734494	78734734
Marker3464398	19.029	Chr_A01	77988105	77988295
Marker3515267	19.029	Chr_A01	82343727	82343937
Marker3470720	19.029	Chr_A01	81661025	81661265
Marker3557770	19.029	Chr_A01	82185886	82186078
Marker3564318	19.029	Chr_A01	77650528	77650725
Marker3416068	19.029	Chr_A01	79318414	79318595
Marker3465388	19.029	Chr_A01	79299771	79299997
Marker3523886	19.029	Chr_A01	82830792	82831051
Marker3439065	19.029	Chr_A01	77684956	77685230
Marker3443312	19.029	Chr_A01	78039921	78040131
Marker4058392	19.029	scaffold140_A01	2029	2307
Marker3598789	19.029	Chr_A01	80755858	80756088
Marker3538302	19.029	Chr_A01	84874239	84874462
Marker2909005	19.244	scaffold166_A01	7459	7655
Marker3534090	19.244	Chr_A01	86426740	86427012
Marker3464442	19.244	Chr_A01	86115409	86115589
Marker3408564	19.244	Chr_A01	85697683	85697909
Marker3608537	19.244	Chr_A01	86580767	86581015
Marker3549763	19.244	Chr_A01	86257901	86258069
Marker3581747	19.244	Chr_A01	86417750	86418000
Marker3425233	19.244	Chr_A01	85859080	85859291
Marker3414107	19.244	Chr_A01	84595920	84596157
Marker3427246	19.244	Chr_A01	84476066	84476319
Marker3519776	19.244	Chr_A01	84651340	84651531
Marker3522180	19.244	Chr_A01	81838357	81838644
Marker3498705	19.244	Chr_A01	84775831	84776054
Marker3441065	19.244	Chr_A01	84606655	84606858
Marker3409558	19.244	Chr_A01	84785919	84786179
Marker3456566	19.244	Chr_A01	86224602	86224844
Marker3584540	19.244	Chr_A01	86184024	86184239
Marker3435006	19.244	Chr_A01	83970946	83971199
Marker3473742	19.244	Chr_A01	84869506	84869698
Marker2337293	19.244	scaffold178_A01	4952	5186
Marker3417861	19.244	Chr_A01	76846138	76846389
Marker3479026	19.369	Chr_A01	86257311	86257526
Marker3540475	19.495	Chr_A01	85052355	85052618
Marker2337294	19.62	scaffold178_A01	7932	8188
Marker3460879	19.746	Chr_A01	85513262	85513500
Marker3531297	20.002	Chr_A01	86541709	86541922
Marker3532185	20.002	Chr_A01	85364038	85364216
Marker3447313	20.002	Chr_A01	83836764	83837019
Marker3455691	20.259	Chr_A01	88325850	88326005
Marker3533623	21.64	Chr_A01	88760394	88760550
Marker4733159	24.358	scaffold124_A01	603193	603416
Marker3535806	24.358	Chr_A01	53849423	53849685
Marker4732401	24.358	scaffold124_A01	221580	221809
Marker4740244	24.358	scaffold121_A01	15203	15409
Marker3862803	24.358	scaffold125_A01	113939	114134
Marker3442054	24.358	Chr_A01	53307686	53307940
Marker3409687	24.358	Chr_A01	51618481	51618681
Marker3465377	24.358	Chr_A01	55939881	55940119
Marker3603249	24.87	Chr_A01	49634750	49634965
Marker3507931	26.424	Chr_A01	46549991	46550201
Marker3597700	29.88	Chr_A01	40199099	40199317
Marker3589166	31.172	Chr_A01	26873733	26873951
Marker3515933	31.172	Chr_A01	26243411	26243589
Marker3434274	36.041	Chr_A01	21090294	21090498
Marker3427876	36.041	Chr_A01	21123157	21123407
Marker3525321	36.282	Chr_A01	20903563	20903836
Marker3421401	36.502	Chr_A01	20892726	20893010
Marker3550401	37.872	Chr_A01	20544917	20545144
Marker3525683	37.872	Chr_A01	20152243	20152449
Marker3427845	37.872	Chr_A01	20133879	20134121
Marker3497096	37.872	Chr_A01	19226308	19226496
Marker3521114	37.872	Chr_A01	20339871	20340081
Marker3412521	37.872	Chr_A01	20257587	20257812
Marker3606325	37.872	Chr_A01	19047001	19047249
Marker3436055	37.872	Chr_A01	20453313	20453537
Marker3421553	38.096	Chr_A01	19080384	19080574
Marker3588665	38.096	Chr_A01	19047371	19047587
Marker3413369	38.096	Chr_A01	20078000	20078263
Marker3463782	38.096	Chr_A01	19052570	19052741
Marker3556859	38.096	Chr_A01	20133304	20133480
Marker3598276	39.248	Chr_A01	17349126	17349374
Marker3534773	39.467	Chr_A01	16119571	16119835
Marker3577954	39.467	Chr_A01	16390889	16391157
Marker3451966	39.687	Chr_A01	16599396	16599601
Marker3606211	39.687	Chr_A01	16671779	16672046
Marker3516081	40.77	Chr_A01	15797571	15797770
Marker3533070	40.77	Chr_A01	15624819	15625003
Marker3497433	40.984	Chr_A01	15773533	15773768
Marker3499139	41.421	Chr_A01	15693385	15693578
Marker3520696	41.635	Chr_A01	15565819	15566019
Marker3604695	41.849	Chr_A01	15039574	15039841
CGR5853	42.715	Chr_A01	#N/A	#N/A
Marker3445410	45.396	Chr_A01	14129238	14129449
Marker3517770	48.368	Chr_A01	13669409	13669650
Marker3510623	48.593	Chr_A01	13600311	13600549
Marker3511962	48.593	Chr_A01	13640436	13640681
Marker3539044	49.291	Chr_A01	12416020	12416217
Marker3600595	49.537	Chr_A01	13171968	13172158
BNL3085	51.45	Chr_A01	#N/A	#N/A
Marker3455907	55.716	Chr_A01	11659813	11660074
Marker3483463	58.69	Chr_A01	10944456	10944682
Marker3484120	67.558	Chr_A01	7653642	7653872
Marker3439558	70.005	Chr_A01	6876796	6876968
Marker3569555	73.265	Chr_A01	5904096	5904343
Marker3481133	73.504	Chr_A01	5899081	5899314
Marker3468915	77.502	Chr_A01	4205359	4205547
Marker3497955	78.256	Chr_A01	4420569	4420781
Marker3429883	78.744	Chr_A01	4349675	4349895
Marker3564973	79	Chr_A01	4311188	4311453
Marker3439366	95.047	Chr_A01	554644	554903
SHIN1397	110.356	Chr_A01	97848361	97847978
DPL0542	122.904	Chr_A01	14747501	14747519
MUCS084	132.661	Chr_A01	32955925	32956178
CIR113	141.073	Chr_A01	12050439	12050456
BNL830	141.284	Chr_A01	#N/A	#N/A
CGR6129	149.739	Chr_A01	1351269	1351400
TMHA60-F18	159.176	Chr_A01	#N/A	#N/A
group	Chr_A02
Marker3951777	0	Chr_A02	1112517	1112766
Marker3908005	0	Chr_A02	1176306	1176494
Marker4040786	2.922	Chr_A02	4426910	4427093
Marker4002982	3.896	Chr_A02	4860643	4860868
Marker3898229	5.761	Chr_A02	5200795	5201039
Marker4032239	12.019	Chr_A02	6257027	6257207
Marker4041724	12.144	Chr_A02	6183296	6183469
Marker3932922	12.646	Chr_A02	6227245	6227487
Marker4014788	13.107	Chr_A02	6236074	6236287
Marker4022053	13.316	Chr_A02	6226944	6227159
Marker3897636	13.441	Chr_A02	6106947	6107189
Marker4013941	13.441	Chr_A02	6327932	6328119
Marker3968730	13.441	Chr_A02	6249311	6249502
Marker4026296	13.441	Chr_A02	6119766	6119957
Marker4001775	13.441	Chr_A02	6330373	6330546
Marker4006465	14.023	Chr_A02	6534150	6534344
Marker4010255	14.428	Chr_A02	6463207	6463465
Marker3891386	14.721	Chr_A02	6517698	6517910
Marker4024625	15.402	Chr_A02	6788699	6788975
Marker3953593	16.072	Chr_A02	6704970	6705223
Marker3942427	16.574	Chr_A02	6506368	6506618
Marker3954371	17.366	Chr_A02	6851580	6851820
Marker3950973	17.492	Chr_A02	6838099	6838292
Marker3986977	18.983	Chr_A02	7016261	7016548
Marker4003435	19.109	Chr_A02	6996471	6996620
Marker3989471	20.176	Chr_A02	7207498	7207710
Marker4041678	21.978	Chr_A02	7483323	7483546
Marker3900021	22.563	Chr_A02	7584332	7584504
Marker4008197	22.689	Chr_A02	7248632	7248886
Marker4013893	22.689	Chr_A02	7482581	7482830
Marker4036288	23.001	Chr_A02	7755917	7756111
Marker3919430	23.169	Chr_A02	7708451	7708656
Marker4037605	23.504	Chr_A02	7299948	7300209
DC40265	27.032	Chr_A02	#N/A	#N/A
DC40041	28.336	Chr_A02	#N/A	#N/A
Marker3994025	32.776	Chr_A02	7681662	7681860
Marker3987188	33.71	Chr_A02	8031246	8031452
Marker3955217	44.274	Chr_A02	12598349	12598563
Marker3951804	44.274	Chr_A02	12631281	12631489
Marker3948231	44.274	Chr_A02	12631575	12631836
Marker4020825	44.274	Chr_A02	27978731	27978905
Marker3921162	44.274	Chr_A02	12599984	12600164
Marker3887459	44.274	Chr_A02	12557979	12558185
Marker3917272	44.274	Chr_A02	14334135	14334317
Marker4021520	44.274	Chr_A02	19749960	19750136
Marker3999843	44.274	Chr_A02	13456177	13456422
Marker3892769	44.274	Chr_A02	14554137	14554367
Marker3983524	44.567	Chr_A02	12841596	12841820
Marker3993341	44.567	Chr_A02	12946727	12946961
Marker3887078	44.567	Chr_A02	13563670	13563881
Marker3965435	44.902	Chr_A02	13098296	13098508
Marker3887768	45.362	Chr_A02	12924281	12924512
Marker3969085	45.864	Chr_A02	13398420	13398626
Marker4003969	46.115	Chr_A02	12890379	12890590
Marker4032027	46.115	Chr_A02	13682607	13682855
Marker4037559	46.241	Chr_A02	13134201	13134457
Marker3995610	46.241	Chr_A02	16618390	16618620
Marker3912566	46.408	Chr_A02	12750439	12750623
Marker3950007	46.743	Chr_A02	12816470	12816706
Marker3908507	46.868	Chr_A02	12927063	12927314
Marker4005762	46.868	Chr_A02	14262154	14262381
Marker4045065	46.868	Chr_A02	12583302	12583521
Marker3898991	46.868	Chr_A02	12618194	12618451
Marker3894455	46.994	Chr_A02	13621923	13622170
Marker3944921	47.253	Chr_A02	12406731	12406946
Marker3948977	47.253	Chr_A02	12397881	12398075
Marker3992570	47.253	Chr_A02	12277518	12277712
Marker4038563	47.253	Chr_A02	14705122	14705499
Marker3949284	47.578	Chr_A02	16394528	16394768
Marker3996713	47.829	Chr_A02	12535215	12535454
Marker3992311	48.038	Chr_A02	14539237	14539449
Marker3982379	48.038	Chr_A02	14829542	14829768
Marker3923962	48.163	Chr_A02	13461278	13461458
Marker3931404	48.624	Chr_A02	14377425	14377638
Marker3973717	49	Chr_A02	13862304	13862503
Marker3925880	49.168	Chr_A02	12550695	12550933
Marker3955725	49.168	Chr_A02	14834893	14835163
Marker3930599	49.168	Chr_A02	12926766	12926977
Marker3913571	49.168	Chr_A02	17474523	17474747
Marker1167551	49.168	scaffold249_A02	910322	910583
Marker3630422	49.168	scaffold210_A02	19406	19651
Marker3997049	49.168	Chr_A02	37805714	37805978
Marker3974872	49.293	Chr_A02	14494292	14494514
Marker3998504	49.544	Chr_A02	17839622	17839825
Marker3968879	49.544	Chr_A02	30628330	30628589
Marker3972308	49.544	Chr_A02	18704544	18704765
Marker3957612	49.753	Chr_A02	15052535	15052751
Marker3995641	49.753	Chr_A02	26440822	26441104
Marker3887887	49.753	Chr_A02	15340206	15340382
Marker3914129	49.753	Chr_A02	16528133	16528358
Marker3993544	49.753	Chr_A02	17182451	17182652
Marker3901304	49.753	Chr_A02	17474499	17474747
Marker3914380	49.753	Chr_A02	19482022	19482215
Marker4039672	49.753	Chr_A02	15415776	15415962
Marker3983544	49.753	Chr_A02	16964422	16964693
Marker3906396	49.753	Chr_A02	13728086	13728348
Marker3949602	49.753	Chr_A02	19697327	19697566
Marker3936154	49.753	Chr_A02	16614161	16614412
Marker3882142	49.753	Chr_A02	17183724	17183967
Marker3958263	49.753	Chr_A02	16493822	16494063
Marker4044166	49.753	Chr_A02	17858363	17858570
Marker3974663	50.005	Chr_A02	17661392	17661631
Marker3916121	50.214	Chr_A02	16040154	16040421
Marker3950338	50.465	Chr_A02	15342178	15342454
Marker3985013	50.632	Chr_A02	16513288	16513513
Marker4020381	50.925	Chr_A02	16834187	16834462
Marker1168010	50.925	scaffold249_A02	12052	12327
Marker3904261	51.134	Chr_A02	17184453	17184728
Marker4035295	51.134	Chr_A02	17622946	17623169
Marker3954246	51.134	Chr_A02	17795978	17796201
Marker3966541	51.134	Chr_A02	17009267	17009491
Marker3903920	51.134	Chr_A02	18652279	18652459
Marker3894365	51.134	Chr_A02	16199129	16199357
Marker3994401	51.134	Chr_A02	15487012	15487231
Marker3910173	51.134	Chr_A02	16543325	16543539
Marker4047626	51.385	Chr_A02	18170354	18170543
Marker4008146	51.553	Chr_A02	16118885	16119150
Marker4043933	51.553	Chr_A02	16054567	16054850
Marker3920542	51.553	Chr_A02	18507426	18507677
Marker3925833	51.678	Chr_A02	17201992	17202212
Marker3885161	51.678	Chr_A02	15720297	15720490
Marker4031291	51.678	Chr_A02	15240308	15240527
Marker4029147	51.678	Chr_A02	15484725	15484979
Marker3999254	51.678	Chr_A02	17959387	17959665
Marker2914146	51.678	scaffold263_A02	274470	274700
Marker3979945	51.678	Chr_A02	31372189	31372415
Marker3986618	51.678	Chr_A02	17627251	17627443
Marker3992956	51.678	Chr_A02	22304978	22305194
Marker3926978	51.678	Chr_A02	17675286	17675470
Marker3920356	51.678	Chr_A02	16891303	16891552
Marker3913918	51.678	Chr_A02	16661363	16661546
Marker3936853	51.804	Chr_A02	16055440	16055671
Marker4035641	52.055	Chr_A02	16367360	16367591
Marker3928472	52.055	Chr_A02	15337490	15337732
Marker4041553	52.222	Chr_A02	16505271	16505550
Marker4019655	52.222	Chr_A02	17192529	17192716
Marker3939711	52.222	Chr_A02	17775577	17775827
Marker4041979	52.431	Chr_A02	16865008	16865251
Marker3894994	52.431	Chr_A02	17962972	17963196
Marker3958407	52.431	Chr_A02	15669478	15669716
Marker3948419	52.431	Chr_A02	17185379	17185567
Marker3961139	52.431	Chr_A02	37020391	37020618
Marker3892630	52.431	Chr_A02	37543425	37543615
Marker4039139	52.431	Chr_A02	34640846	34641048
Marker3888040	52.557	Chr_A02	31363739	31363953
Marker3892599	52.557	Chr_A02	33434042	33434253
Marker3892888	52.557	Chr_A02	26142771	26142971
Marker3914621	52.766	Chr_A02	34970258	34970475
Marker4036307	52.766	Chr_A02	27487239	27487459
Marker4025878	52.766	Chr_A02	40386061	40386260
Marker3972054	52.933	Chr_A02	28018656	28018921
Marker1167490	53.101	scaffold249_A02	611564	611788
Marker3921274	53.101	Chr_A02	26864232	26864490
Marker2170431	53.101	scaffold206_A02	164170	164343
Marker2913935	53.226	scaffold263_A02	30411	30661
Marker1289195	53.226	scaffold241_A02	78437	78693
Marker3983755	53.226	Chr_A02	38327084	38327269
Marker3941308	53.645	Chr_A02	23934634	23934848
Marker3937301	54.063	Chr_A02	20415796	20416042
Marker3898161	54.398	Chr_A02	36403459	36403726
Marker3957874	54.733	Chr_A02	24180215	24180402
Marker3654770	54.9	scaffold222_A02	4413	4689
Marker3938630	54.9	Chr_A02	28937595	28937815
Marker4013044	55.109	Chr_A02	38400511	38400708
Marker3960317	55.318	Chr_A02	38517950	38518156
Marker4517500	55.486	scaffold208_A02	5238	5426
Marker3992408	55.486	Chr_A02	28063484	28063746
Marker4000310	55.486	Chr_A02	17883704	17883885
Marker4517444	55.486	scaffold208_A02	90487	90761
Marker3945005	55.486	Chr_A02	28335879	28336064
Marker3871311	55.653	scaffold227_A02	9650	9857
Marker3933320	55.653	Chr_A02	31975767	31975976
Marker4020189	55.653	Chr_A02	36576617	36576793
Marker3962226	55.653	Chr_A02	23100827	23101076
Marker3963300	55.904	Chr_A02	23423672	23423915
Marker1166948	56.113	scaffold249_A02	664922	665144
Marker4004983	56.113	Chr_A02	22293168	22293355
Marker3983381	56.113	Chr_A02	38317197	38317431
Marker3921570	56.113	Chr_A02	38780723	38780887
Marker4004769	56.113	Chr_A02	28825991	28826235
Marker2200011	56.113	scaffold228_A02	9029	9260
Marker4006035	56.406	Chr_A02	34843439	34843689
Marker701406	56.615	scaffold254_A02	2269	2510
Marker3915690	56.867	Chr_A02	23907056	23907319
Marker3983348	56.992	Chr_A02	34649766	34649954
Marker1167598	56.992	scaffold249_A02	854840	855032
Marker3977099	57.201	Chr_A02	25320891	25321166
Marker3911353	57.201	Chr_A02	36593047	36593322
Marker3993197	57.369	Chr_A02	17847357	17847600
Marker4032645	57.661	Chr_A02	23733507	23733730
Marker3935337	57.871	Chr_A02	31918714	31918938
Marker3927371	57.871	Chr_A02	19765907	19766148
Marker3955010	58.164	Chr_A02	18923066	18923317
Marker3895146	58.331	Chr_A02	39399047	39399241
Marker3897490	58.498	Chr_A02	25921184	25921423
Marker3965911	58.791	Chr_A02	39496790	39496992
Marker3993617	58.959	Chr_A02	21803424	21803661
Marker3993978	59.126	Chr_A02	23788805	23789081
Marker4030272	59.293	Chr_A02	25401164	25401360
Marker3895219	59.503	Chr_A02	32273840	32274037
Marker3887532	59.67	Chr_A02	36581236	36581518
Marker3913736	59.963	Chr_A02	30946679	30946944
Marker3972361	60.13	Chr_A02	37432965	37433186
Marker3915133	60.13	Chr_A02	16501867	16502080
Marker3985780	60.13	Chr_A02	35029578	35029803
Marker4007351	60.13	Chr_A02	16189903	16190118
Marker4036786	60.13	Chr_A02	33488902	33489094
Marker3890661	60.256	Chr_A02	37621176	37621419
Marker3947767	60.256	Chr_A02	39443956	39444232
Marker4042747	60.423	Chr_A02	25359399	25359657
Marker1166222	60.423	scaffold249_A02	259169	259433
Marker3917553	60.423	Chr_A02	19790296	19790535
Marker3935350	60.423	Chr_A02	41224295	41224547
Marker4025443	60.423	Chr_A02	39602556	39602816
Marker3868823	60.423	scaffold221_A02	4649	4867
Marker4517472	60.423	scaffold208_A02	103920	104126
Marker3903931	60.59	Chr_A02	19481546	19481818
Marker4025706	60.883	Chr_A02	34876787	34876975
Marker3960835	61.176	Chr_A02	29014595	29014797
Marker2914246	61.385	scaffold263_A02	176771	177030
Marker4013841	61.385	Chr_A02	33755924	33756137
Marker3939501	61.511	Chr_A02	24628772	24629010
Marker3927798	61.511	Chr_A02	37706430	37706703
Marker3954124	61.72	Chr_A02	30842143	30842396
Marker3918225	61.72	Chr_A02	34011977	34012164
Marker3990913	61.887	Chr_A02	37476443	37476727
Marker3934117	62.222	Chr_A02	19911463	19911686
Marker3916247	62.39	Chr_A02	19178012	19178239
Marker3929408	62.39	Chr_A02	34384247	34384465
Marker4011730	62.39	Chr_A02	39209502	39209772
Marker3977512	62.39	Chr_A02	21295220	21295406
Marker4042695	62.39	Chr_A02	20220475	20220663
Marker3971642	62.39	Chr_A02	19742250	19742452
Marker4021910	62.39	Chr_A02	38260800	38261041
Marker4003970	62.39	Chr_A02	38503104	38503328
Marker3918071	62.39	Chr_A02	22791852	22792032
Marker3919295	62.39	Chr_A02	35314668	35314899
Marker4030564	62.39	Chr_A02	29949410	29949676
Marker4037569	62.39	Chr_A02	17041923	17042153
Marker4097453	62.39	scaffold218_A02	3467	3666
Marker3933536	62.39	Chr_A02	24299352	24299564
Marker4038001	62.39	Chr_A02	33645000	33645233
Marker3977124	62.39	Chr_A02	30904183	30904364
Marker3982041	62.557	Chr_A02	19464822	19465017
Marker3919129	62.557	Chr_A02	37804125	37804392
Marker1166162	62.557	scaffold249_A02	51941	52129
Marker1166972	62.557	scaffold249_A02	395640	395832
Marker4517614	62.682	scaffold208_A02	26009	26216
Marker3972201	62.682	Chr_A02	29879984	29880215
Marker3929733	62.85	Chr_A02	33493862	33494052
Marker4026158	62.85	Chr_A02	20116424	20116630
Marker4041023	62.85	Chr_A02	22749624	22749850
Marker4015266	63.101	Chr_A02	28298870	28299123
Marker3946876	63.101	Chr_A02	21259854	21260112
Marker3954087	63.101	Chr_A02	37159964	37160153
Marker2913872	63.101	scaffold263_A02	41297	41495
Marker3907414	63.101	Chr_A02	21649627	21649817
Marker3949734	63.101	Chr_A02	30640939	30641187
Marker4011555	63.101	Chr_A02	27670270	27670550
Marker3995972	63.101	Chr_A02	38686685	38686874
Marker3958127	63.101	Chr_A02	29874375	29874619
Marker3894634	63.101	Chr_A02	29909415	29909614
Marker3929506	63.101	Chr_A02	37277493	37277688
Marker3947620	63.101	Chr_A02	29223702	29223945
Marker3933051	63.101	Chr_A02	26744399	26744657
Marker1931581	63.101	scaffold238_A02	22056	22255
Marker3897729	63.101	Chr_A02	39322552	39322807
Marker3924424	63.101	Chr_A02	25335246	25335475
Marker3955600	63.101	Chr_A02	25592876	25593093
Marker3891887	63.101	Chr_A02	25336653	25336871
Marker3959919	63.101	Chr_A02	34933077	34933259
Marker2146462	63.101	scaffold246_A02	6734	6940
Marker3903783	63.101	Chr_A02	32085769	32085977
Marker3999177	63.101	Chr_A02	25286988	25287186
Marker3948644	63.101	Chr_A02	29748785	29749014
Marker3886832	63.101	Chr_A02	21584179	21584427
Marker4050270	63.101	Chr_A02	21770825	21771061
Marker2185686	63.101	scaffold262_A02	16714	16908
Marker2170522	63.101	scaffold206_A02	59003	59249
Marker4032877	63.101	Chr_A02	32316795	32317037
Marker727932	63.101	scaffold212_A02	11895	12122
Marker4023311	63.101	Chr_A02	39083132	39083335
Marker3885081	63.101	Chr_A02	33536855	33537069
Marker1167737	63.101	scaffold249_A02	321776	321999
Marker2955263	63.352	scaffold203_A02	60857	61046
Marker3975980	63.352	Chr_A02	30587907	30588145
Marker3947895	63.645	Chr_A02	29224447	29224668
Marker1168193	63.645	scaffold249_A02	834620	834894
Marker3925581	63.645	Chr_A02	39083125	39083335
Marker1168172	63.645	scaffold249_A02	1001861	1002036
Marker3988747	63.77	Chr_A02	21751720	21751978
Marker3901701	63.77	Chr_A02	35308056	35308286
Marker4015051	63.77	Chr_A02	21537828	21538103
Marker4001561	63.77	Chr_A02	24210421	24210665
Marker18147	63.77	scaffold266_A02	145084	145353
Marker3948294	63.98	Chr_A02	32954763	32954971
Marker4027315	64.147	Chr_A02	32147834	32148021
Marker4041295	64.482	Chr_A02	26575973	26576177
Marker4021551	64.691	Chr_A02	32274123	32274306
Marker3981119	64.942	Chr_A02	28798334	28798563
Marker4003179	65.235	Chr_A02	28988863	28989064
Marker4015786	65.486	Chr_A02	32315346	32315591
Marker3993899	65.862	Chr_A02	26376593	26376851
Marker4000037	66.03	Chr_A02	40008735	40008977
Marker3949441	66.155	Chr_A02	35673827	35674044
Marker4011772	66.406	Chr_A02	15373906	15374102
Marker3997367	66.616	Chr_A02	18328610	18328853
Marker4048991	66.783	Chr_A02	17184814	17185003
Marker4015591	66.783	Chr_A02	17202323	17202573
Marker4024142	66.783	Chr_A02	17569879	17570131
Marker3960180	66.783	Chr_A02	15097811	15098025
Marker3922168	66.783	Chr_A02	15103373	15103612
Marker3964704	66.783	Chr_A02	15094051	15094269
Marker3912940	67.034	Chr_A02	15126299	15126557
Marker3986299	67.327	Chr_A02	15485065	15485326
Marker3900284	67.327	Chr_A02	20294256	20294448
Marker4048935	67.536	Chr_A02	15526167	15526378
Marker3892559	67.703	Chr_A02	17415045	17415280
Marker3912035	67.913	Chr_A02	15124172	15124432
Marker1167869	67.913	scaffold249_A02	1029793	1030051
Marker3928737	67.913	Chr_A02	26738150	26738431
Marker3969741	67.913	Chr_A02	32399018	32399197
Marker4030788	67.913	Chr_A02	37547997	37548187
Marker3915010	67.913	Chr_A02	37018963	37019222
Marker4006178	67.913	Chr_A02	16047030	16047276
Marker4002799	67.913	Chr_A02	19242887	19243067
Marker4020302	67.913	Chr_A02	14998404	14998591
Marker3964233	68.164	Chr_A02	16838417	16838648
Marker3886784	68.415	Chr_A02	34932049	34932284
Marker3914906	68.415	Chr_A02	37803822	37804039
Marker3898371	68.582	Chr_A02	32168438	32168642
Marker3950729	68.582	Chr_A02	21316201	21316465
Marker3964649	68.917	Chr_A02	35678487	35678757
Marker4037534	69.126	Chr_A02	38261833	38262041
Marker3976475	69.126	Chr_A02	39752794	39753017
Marker725880	69.252	scaffold265_A02	6306	6552
Marker4004689	69.252	Chr_A02	32703120	32703322
Marker3899102	69.252	Chr_A02	27859357	27859583
Marker4049776	69.252	Chr_A02	37023979	37024221
Marker3898431	69.252	Chr_A02	31050937	31051178
Marker3959487	69.252	Chr_A02	21135005	21135192
Marker3944538	69.252	Chr_A02	23115880	23116127
Marker4517476	69.252	scaffold208_A02	98765	98956
Marker4022923	69.252	Chr_A02	28129387	28129658
Marker4044943	69.252	Chr_A02	21212709	21212990
Marker3630456	69.252	scaffold210_A02	23307	23494
Marker3972094	69.252	Chr_A02	38827806	38828080
Marker3982686	69.252	Chr_A02	25870217	25870419
Marker4009949	69.252	Chr_A02	27292077	27292300
Marker3888690	69.252	Chr_A02	32537228	32537507
Marker3901878	69.252	Chr_A02	37881538	37881724
Marker3933902	69.252	Chr_A02	38668018	38668234
Marker3994348	69.252	Chr_A02	30840484	30840662
Marker3958171	69.419	Chr_A02	29245158	29245358
Marker3993803	69.419	Chr_A02	20632625	20632802
Marker3884758	69.419	Chr_A02	26833865	26834141
Marker3891750	69.419	Chr_A02	23029162	23029367
Marker2891801	69.712	scaffold259_A02	10189	10375
Marker4001165	69.879	Chr_A02	26035333	26035585
Marker4037941	69.879	Chr_A02	31865839	31866037
Marker4019585	69.879	Chr_A02	29532283	29532463
Marker4047389	70.005	Chr_A02	27038086	27038264
Marker3914508	70.256	Chr_A02	20965898	20966173
Marker4018716	70.256	Chr_A02	33918075	33918315
Marker1166687	70.256	scaffold249_A02	16619	16894
Marker3947349	70.256	Chr_A02	35413842	35414039
Marker3924373	70.256	Chr_A02	40249690	40249940
Marker1289119	70.256	scaffold241_A02	73342	73518
Marker3955644	70.256	Chr_A02	23474854	23475030
Marker3966118	70.256	Chr_A02	35602669	35602849
Marker3819910	70.256	scaffold232_A02	41230	41417
Marker3987389	70.256	Chr_A02	30820579	30820761
Marker1167630	70.256	scaffold249_A02	6006	6225
Marker3819889	70.256	scaffold232_A02	21281	21533
Marker4015184	70.465	Chr_A02	26106447	26106661
Marker1166667	70.465	scaffold249_A02	629820	629998
Marker1166135	70.465	scaffold249_A02	155642	155820
Marker3900799	70.465	Chr_A02	37343588	37343869
Marker3891254	70.465	Chr_A02	23468748	23468962
Marker3923187	70.465	Chr_A02	29042831	29043061
Marker4033791	70.465	Chr_A02	34651628	34651824
Marker3940732	70.465	Chr_A02	25031401	25031597
Marker1167505	70.465	scaffold249_A02	561359	561629
Marker4004954	70.465	Chr_A02	28408360	28408575
Marker3953649	70.465	Chr_A02	38036816	38037036
Marker3949199	70.465	Chr_A02	29863334	29863590
Marker3908853	70.465	Chr_A02	40227202	40227398
Marker4041458	70.465	Chr_A02	38956144	38956406
Marker3995515	70.465	Chr_A02	24434933	24435184
Marker3910762	70.674	Chr_A02	35438541	35438752
Marker2167630	71.051	scaffold205_A02	84784	85057
Marker18280	71.176	scaffold266_A02	36979	37239
Marker393569	71.176	scaffold237_A02	187855	188075
Marker3919623	71.176	Chr_A02	40005451	40005645
Marker4034116	71.176	Chr_A02	23326886	23327148
Marker4004884	71.385	Chr_A02	33454657	33454857
Marker3980806	71.385	Chr_A02	27787543	27787795
Marker3912844	71.385	Chr_A02	35424230	35424475
Marker4003817	71.385	Chr_A02	35953366	35953612
Marker3894037	71.385	Chr_A02	32402748	32402964
Marker3960697	71.678	Chr_A02	33931790	33931966
Marker4048067	71.678	Chr_A02	37839586	37839785
Marker3984510	71.678	Chr_A02	38050829	38051015
Marker3989609	71.678	Chr_A02	15580627	15580851
Marker1167066	71.678	scaffold249_A02	952214	952396
Marker3896218	71.678	Chr_A02	19030827	19031039
Marker2913848	71.678	scaffold263_A02	286680	286873
Marker2170694	71.678	scaffold206_A02	161726	161984
Marker4039722	71.678	Chr_A02	19382280	19382553
Marker3898710	71.678	Chr_A02	35388764	35389009
Marker4032592	71.678	Chr_A02	24722158	24722379
Marker4016087	71.678	Chr_A02	19462845	19463040
Marker3972391	71.678	Chr_A02	17962079	17962356
Marker3988567	71.678	Chr_A02	16219077	16219353
Marker3918821	71.678	Chr_A02	30695310	30695578
Marker4012534	71.678	Chr_A02	23482833	23483021
Marker3884273	71.678	Chr_A02	19951110	19951346
Marker3895471	71.678	Chr_A02	19156600	19156790
Marker3935463	71.678	Chr_A02	23429413	23429670
Marker3924241	71.678	Chr_A02	19878748	19878939
Marker4003272	71.678	Chr_A02	19668059	19668340
Marker1168375	71.846	scaffold249_A02	162254	162497
Marker4047440	72.013	Chr_A02	19243958	19244240
Marker4023396	72.013	Chr_A02	19512669	19512871
Marker1166501	72.222	scaffold249_A02	1016998	1017196
Marker4030682	72.557	Chr_A02	19342038	19342231
Marker3887707	72.557	Chr_A02	31360739	31360953
Marker3926108	72.892	Chr_A02	25516184	25516425
Marker2163584	73.101	scaffold247_A02	16416	16621
Marker3911000	73.31	Chr_A02	35990651	35990876
Marker3889806	73.519	Chr_A02	26753951	26754173
Marker1660426	73.729	scaffold216_A02	11657	11845
Marker1166123	73.729	scaffold249_A02	118788	118990
Marker3871340	73.729	scaffold227_A02	7977	8167
Marker3980873	73.729	Chr_A02	38686623	38686874
Marker3924677	73.729	Chr_A02	29709863	29710088
Marker3972913	73.729	Chr_A02	24208941	24209202
Marker3958823	73.729	Chr_A02	39985077	39985282
Marker3955836	73.729	Chr_A02	21435869	21436093
Marker4000678	73.729	Chr_A02	32355707	32355881
Marker4035206	73.729	Chr_A02	29329642	29329916
Marker982700	73.729	scaffold245_A02	5268	5500
Marker4018214	73.729	Chr_A02	35587598	35587848
Marker3999268	73.729	Chr_A02	37319263	37319481
Marker3994669	73.729	Chr_A02	26595519	26595714
Marker3900818	73.729	Chr_A02	28576788	28577019
Marker3987223	73.729	Chr_A02	37692930	37693154
Marker3945566	73.729	Chr_A02	26140631	26140877
Marker4021541	73.729	Chr_A02	24619143	24619374
Marker3984885	73.729	Chr_A02	22407405	22407598
Marker4038375	73.729	Chr_A02	40097334	40097510
Marker3978078	73.729	Chr_A02	35434072	35434351
Marker4032094	73.729	Chr_A02	25391893	25392137
Marker3927642	73.729	Chr_A02	28725201	28725432
Marker3978130	73.729	Chr_A02	40257601	40257851
Marker3954295	73.729	Chr_A02	32798871	32799137
Marker4027016	73.729	Chr_A02	20159846	20160048
Marker3982618	73.729	Chr_A02	36446331	36446554
Marker4018610	73.729	Chr_A02	30212351	30212567
Marker3955123	73.729	Chr_A02	34883428	34883624
Marker3924978	73.729	Chr_A02	29274968	29275135
Marker3952311	73.729	Chr_A02	22500462	22500701
Marker4039863	73.729	Chr_A02	35456469	35456749
Marker3958746	73.729	Chr_A02	23891942	23892195
Marker2170828	73.729	scaffold206_A02	144240	144489
Marker4026188	73.729	Chr_A02	26197332	26197537
Marker3903923	73.729	Chr_A02	20204948	20205157
Marker3896401	73.729	Chr_A02	22087062	22087252
Marker4027618	73.729	Chr_A02	19838418	19838677
Marker4049172	73.729	Chr_A02	19042929	19043140
Marker3949719	73.729	Chr_A02	19551362	19551611
Marker4028839	73.729	Chr_A02	26684514	26684720
Marker3962342	73.729	Chr_A02	23749512	23749769
Marker4027613	73.729	Chr_A02	36370905	36371135
Marker3919748	73.729	Chr_A02	19314205	19314473
Marker3929892	73.729	Chr_A02	37840466	37840747
Marker2194785	73.729	scaffold202_A02	14790	14982
Marker18528	73.729	scaffold266_A02	83174	83345
Marker3881773	73.729	Chr_A02	22032947	22033125
Marker2177104	73.729	scaffold253_A02	130808	131010
Marker3913532	73.729	Chr_A02	20815679	20815880
Marker3927211	73.729	Chr_A02	29843269	29843517
Marker3911920	73.729	Chr_A02	23788119	23788388
Marker3906931	73.729	Chr_A02	40435284	40435460
Marker4019254	73.729	Chr_A02	19155532	19155804
Marker4003313	73.729	Chr_A02	39322893	39323132
Marker3883078	73.729	Chr_A02	22317924	22318100
Marker3981513	73.729	Chr_A02	28436501	28436740
Marker4036933	73.729	Chr_A02	33425857	33426103
Marker4016511	73.729	Chr_A02	38343043	38343282
Marker3982693	73.729	Chr_A02	35939608	35939856
Marker3888386	73.729	Chr_A02	19897566	19897848
Marker3885742	73.729	Chr_A02	28296043	28296256
Marker2150757	73.729	scaffold258_A02	137011	137220
Marker4031682	73.729	Chr_A02	16048212	16048409
Marker3942145	73.729	Chr_A02	34349036	34349210
Marker1931589	73.729	scaffold238_A02	17984	18192
Marker3886680	73.729	Chr_A02	30212653	30212923
Marker3885732	73.729	Chr_A02	31996182	31996418
Marker4001585	73.729	Chr_A02	19782149	19782389
Marker4011805	73.729	Chr_A02	38344219	38344466
Marker3902908	73.729	Chr_A02	34701639	34701803
Marker3630459	73.729	scaffold210_A02	22461	22637
Marker4036887	73.729	Chr_A02	28311592	28311852
Marker3978447	73.729	Chr_A02	32281820	32282011
Marker3960918	73.729	Chr_A02	27035671	27035953
Marker2170789	73.729	scaffold206_A02	39519	39698
Marker3912694	73.729	Chr_A02	23785715	23785952
Marker2150634	73.729	scaffold258_A02	144098	144316
Marker4019120	73.729	Chr_A02	40232981	40233149
Marker1289129	73.729	scaffold241_A02	6992	7225
Marker3947963	73.729	Chr_A02	32458042	32458232
Marker3905068	73.729	Chr_A02	21246909	21247179
Marker4067583	73.729	scaffold236_A02	12097	12313
Marker1167458	73.729	scaffold249_A02	1122515	1122735
Marker3892760	73.729	Chr_A02	26436099	26436367
Marker3944059	73.729	Chr_A02	25009643	25009826
Marker3994520	73.729	Chr_A02	33872045	33872233
Marker4025905	73.729	Chr_A02	34578102	34578349
Marker1931661	73.729	scaffold238_A02	3697	3920
Marker4043313	73.729	Chr_A02	25441056	25441247
Marker3974086	73.729	Chr_A02	31844979	31845210
Marker3890020	73.729	Chr_A02	21716414	21716658
Marker4046886	73.729	Chr_A02	36204960	36205143
Marker4002612	73.729	Chr_A02	35206326	35206515
Marker3968532	73.729	Chr_A02	31045010	31045233
Marker3958469	73.729	Chr_A02	39671874	39672131
Marker3654753	73.729	scaffold222_A02	12221	12336
Marker4011517	73.729	Chr_A02	33790021	33790218
Marker3886804	73.729	Chr_A02	30844031	30844296
Marker4026586	73.729	Chr_A02	21709903	21710160
Marker3937033	73.729	Chr_A02	36452537	36452727
Marker4043789	73.729	Chr_A02	27931919	27932134
Marker4020263	73.729	Chr_A02	22296815	22297050
Marker3967971	73.729	Chr_A02	22092314	22092559
Marker3954577	73.729	Chr_A02	37300282	37300515
Marker3994324	73.729	Chr_A02	23431231	23431451
Marker4005207	73.729	Chr_A02	36587419	36587611
Marker1168557	73.729	scaffold249_A02	6750	6962
Marker1167510	73.729	scaffold249_A02	1010258	1010449
Marker3950871	73.729	Chr_A02	34494380	34494610
Marker4011846	73.938	Chr_A02	36964802	36965059
Marker3915754	74.231	Chr_A02	26670646	26670822
Marker3948113	74.398	Chr_A02	19834520	19834721
Marker3949787	74.398	Chr_A02	39688828	39689024
Marker4003350	74.398	Chr_A02	30000781	30001050
Marker3900451	74.398	Chr_A02	29875133	29875399
Marker3999120	74.733	Chr_A02	38010128	38010328
Marker3885189	75.109	Chr_A02	25355660	25355839
Marker3941781	75.611	Chr_A02	32873045	32873236
Marker3942585	75.904	Chr_A02	37327165	37327432
Marker4030840	76.114	Chr_A02	38978612	38978886
Marker4029912	76.114	Chr_A02	28143670	28143849
Marker3944526	76.114	Chr_A02	20513997	20514203
Marker3978189	76.281	Chr_A02	33657740	33658024
Marker3951158	76.49	Chr_A02	39522098	39522356
Marker3974621	76.49	Chr_A02	35581607	35581885
Marker4012367	76.699	Chr_A02	37716403	37716656
Marker3935487	76.699	Chr_A02	25024749	25025014
Marker4017064	76.699	Chr_A02	25231331	25231563
Marker3951805	76.699	Chr_A02	28579853	28580060
Marker3937679	76.95	Chr_A02	20516691	20516960
Marker3939506	77.16	Chr_A02	20125388	20125627
Marker3972496	77.16	Chr_A02	25899915	25900173
Marker3899631	77.16	Chr_A02	26838137	26838386
Marker3976502	77.16	Chr_A02	29781412	29781684
Marker3971447	77.16	Chr_A02	23455696	23455858
Marker1876	77.369	scaffold211_A02	13755	13937
Marker3986107	77.913	Chr_A02	37037552	37037740
Marker3926429	78.164	Chr_A02	36605598	36605807
Marker1168053	78.164	scaffold249_A02	834980	835222
Marker2146495	78.164	scaffold246_A02	18110	18325
Marker4016161	78.164	Chr_A02	35105906	35106089
Marker1167034	78.164	scaffold249_A02	667370	667549
Marker993770	78.164	scaffold226_A02	26002	26240
Marker2146530	78.164	scaffold246_A02	17842	18024
Marker2914168	78.164	scaffold263_A02	288274	288497
Marker3898404	78.164	Chr_A02	28363978	28364218
Marker3892483	78.289	Chr_A02	39684431	39684681
Marker4015320	78.582	Chr_A02	32710798	32711000
Marker3995489	78.708	Chr_A02	23195244	23195516
Marker2167703	79.001	scaffold205_A02	14126	14341
Marker1167479	79.21	scaffold249_A02	160124	160387
Marker3971301	79.67	Chr_A02	35410895	35411072
Marker4043663	80.047	Chr_A02	38561052	38561299
Marker3994403	80.34	Chr_A02	33350118	33350305
Marker4042827	80.674	Chr_A02	21189061	21189284
Marker3999477	80.967	Chr_A02	30369076	30369252
Marker3977720	81.176	Chr_A02	30705222	30705405
Marker3969678	81.176	Chr_A02	38138626	38138883
Marker4000948	81.176	Chr_A02	22036557	22036776
Marker4022299	81.176	Chr_A02	39581401	39581628
Marker2170463	81.176	scaffold206_A02	9771	10020
Marker4012670	81.176	Chr_A02	34026226	34026404
Marker3992415	81.176	Chr_A02	28402415	28402627
Marker3905045	81.176	Chr_A02	36087786	36088011
Marker3979178	81.176	Chr_A02	30357906	30358133
Marker4048162	81.176	Chr_A02	29751728	29751979
Marker3955053	81.176	Chr_A02	36203096	36203327
Marker3965780	81.176	Chr_A02	39562490	39562764
Marker4038431	81.176	Chr_A02	19795911	19796130
Marker4027095	81.469	Chr_A02	22738633	22738900
Marker3898398	81.846	Chr_A02	33022520	33022738
Marker3914126	81.846	Chr_A02	25516511	25516750
Marker4003737	82.013	Chr_A02	28308095	28308297
Marker2170418	82.013	scaffold206_A02	114651	114877
Marker3941305	82.013	Chr_A02	39960761	39960999
Marker4048183	82.013	Chr_A02	22746288	22746555
Marker3898839	82.013	Chr_A02	35350068	35350256
Marker3819928	82.139	scaffold232_A02	28927	29156
Marker3909057	82.139	Chr_A02	30956810	30956989
Marker4031644	82.466	Chr_A02	40784964	40785137
Marker4035243	82.466	Chr_A02	41091510	41091790
Marker3998410	82.466	Chr_A02	41105131	41105379
Marker4023007	83.093	Chr_A02	41020993	41021231
Marker3970900	84.098	Chr_A02	41032708	41032924
Marker3999005	84.558	Chr_A02	41127877	41128052
Marker3892923	85.395	Chr_A02	40789476	40789751
Marker3943982	85.813	Chr_A02	40700726	40700967
Marker3907323	86.19	Chr_A02	41314385	41314641
Marker3895794	86.608	Chr_A02	41329200	41329422
Marker4004378	87.027	Chr_A02	41276125	41276305
Marker3925601	87.027	Chr_A02	41045238	41045436
Marker3401291	87.361	scaffold269_A02	6117	6319
Marker3887245	87.738	Chr_A02	41962360	41962619
Marker3989363	88.073	Chr_A02	41702238	41702502
Marker3953275	88.533	Chr_A02	41978888	41979166
Marker4037566	89.119	Chr_A02	42364217	42364439
Marker3936816	89.453	Chr_A02	42200821	42201061
Marker4141271	89.872	scaffold273_A02	2089	2295
Marker3926817	90.29	Chr_A02	43195547	43195807
Marker4047018	90.29	Chr_A02	43341904	43342085
Marker3908348	90.29	Chr_A02	44130780	44130996
Marker4141262	90.29	scaffold273_A02	7904	8082
Marker4016189	90.29	Chr_A02	43662167	43662446
Marker3966032	90.29	Chr_A02	43523618	43523831
Marker3954317	90.29	Chr_A02	43758954	43759213
Marker3933187	90.29	Chr_A02	44417961	44418215
Marker3994240	90.29	Chr_A02	43661655	43661922
Marker4022461	90.541	Chr_A02	43320829	43321021
Marker3998678	90.709	Chr_A02	44462782	44463037
Marker3978606	91.169	Chr_A02	43419858	43420101
Marker3979230	91.629	Chr_A02	43233141	43233316
Marker3916538	92.131	Chr_A02	43392346	43392551
Marker4014692	92.466	Chr_A02	44008251	44008442
Marker3909913	92.591	Chr_A02	43063142	43063392
Marker3915583	92.591	Chr_A02	44456730	44456976
Marker3975816	92.591	Chr_A02	42970944	42971169
Marker4013650	92.94	Chr_A02	43488844	43489035
Marker3897320	92.94	Chr_A02	43640592	43640809
Marker3938550	93.222	Chr_A02	42884392	42884568
Marker3953815	93.222	Chr_A02	42907757	42908017
Marker3911798	93.348	Chr_A02	42784804	42784994
Marker4005185	93.724	Chr_A02	42908103	42908373
Marker4045972	94.226	Chr_A02	42248735	42248903
Marker4017149	94.645	Chr_A02	42486119	42486306
Marker3942013	94.645	Chr_A02	42672367	42672625
Marker3980393	94.645	Chr_A02	42218399	42218643
Marker4002230	94.645	Chr_A02	41314385	41314564
Marker4137893	94.645	scaffold275_A02	5655	5782
Marker4036846	94.645	Chr_A02	42562299	42562519
Marker388615	94.645	scaffold271_A02	39159	39356
Marker3947044	94.645	Chr_A02	42556237	42556501
Marker3985846	94.645	Chr_A02	42721285	42721538
Marker3905303	94.645	Chr_A02	42517213	42517446
Marker3997446	94.896	Chr_A02	42520440	42520716
Marker4015831	94.896	Chr_A02	42249694	42249902
Marker3948010	94.896	Chr_A02	42794048	42794307
Marker3987026	94.896	Chr_A02	41765630	41765879
Marker3955527	95.063	Chr_A02	41503475	41503708
Marker3987997	95.063	Chr_A02	42658292	42658471
Marker3909872	95.272	Chr_A02	41495483	41495697
Marker3974992	95.44	Chr_A02	43488844	43489100
Marker3883763	95.816	Chr_A02	43758583	43758868
Marker3898789	96.36	Chr_A02	44430783	44431021
HAU2375	96.929	Chr_A02	43562002	43561746
Marker3973785	97.617	Chr_A02	43540318	43540504
Marker3897090	98.036	Chr_A02	44337720	44337943
Marker3886646	98.203	Chr_A02	43044615	43044857
Marker3950829	98.203	Chr_A02	42856420	42856659
Marker3958155	98.203	Chr_A02	41322710	41322910
Marker388626	98.496	scaffold271_A02	49726	49955
Marker3901154	98.956	Chr_A02	45517529	45517722
Marker3870580	99.877	scaffold417_A02	191105	191328
Marker3955074	99.877	Chr_A02	51501968	51502169
Marker3870631	99.877	scaffold417_A02	994608	994810
Marker3870624	100.002	scaffold417_A02	1153212	1153486
Marker3884464	100.002	Chr_A02	48159214	48159437
Marker2127461	100.253	scaffold337_A02	44548	44724
Marker4009239	100.714	Chr_A02	57109383	57109622
Marker3969161	101.132	Chr_A02	57901243	57901480
Marker750214	101.425	scaffold348_A02	486471	486710
DPL0200	101.835	Chr_A02	#N/A	#N/A
Marker4044538	102.52	Chr_A02	57591625	57591830
Marker2192049	103.064	scaffold427_A02	37468	37639
Marker749823	103.441	scaffold348_A02	367402	367613
Marker3957527	103.441	Chr_A02	59257105	59257377
Marker977339	103.608	scaffold381_A02	60394	60584
Marker3965016	103.901	Chr_A02	54944455	54944700
Marker3885942	104.194	Chr_A02	49085116	49085340
Marker3916677	104.487	Chr_A02	52993771	52993961
Marker4048032	104.738	Chr_A02	51743006	51743229
Marker3870773	105.282	scaffold417_A02	394384	394564
Marker3870182	105.533	scaffold417_A02	363287	363532
Marker3963567	106.208	Chr_A02	58358261	58358437
Marker3979890	107.42	Chr_A02	48652305	48652518
Marker3944360	108.487	Chr_A02	61515837	61516070
Marker4150304	109.157	scaffold349_A02	29661	29887
Marker3653579	109.366	scaffold473_A02	208565	208839
Marker3917478	110.203	Chr_A02	63320553	63320770
Marker3901312	111.528	Chr_A02	73191464	73191708
Marker3919411	112.324	Chr_A02	71259798	71260006
Marker3653158	112.324	scaffold473_A02	280316	280523
Marker3860757	112.7	scaffold478_A02	1104245	1104476
Marker3922027	112.993	Chr_A02	67254159	67254354
Marker3970493	113.328	Chr_A02	70973380	70973622
Marker3914255	113.83	Chr_A02	71055994	71056165
Marker4019122	114.248	Chr_A02	71070446	71070616
Marker3966589	116.227	Chr_A02	73662008	73662263
Marker3957664	116.394	Chr_A02	73595283	73595484
Marker4020134	117.608	Chr_A02	73608331	73608533
Marker3909870	118.644	Chr_A02	73701181	73701417
Marker3923898	119.271	Chr_A02	73811356	73811632
Marker4758493	119.556	scaffold487_A02	6425	6615
COT064	120.085	Chr_A02	#N/A	#N/A
Marker4034389	120.751	Chr_A02	74114584	74114838
Marker3956335	121.085	Chr_A02	74109139	74109403
Marker4020285	121.671	Chr_A02	74214889	74215111
Marker3975412	123.026	Chr_A02	74391157	74391409
Marker3909006	124.497	Chr_A02	74257151	74257343
Marker3936836	125.937	Chr_A02	74605261	74605492
Marker3935991	129.505	Chr_A02	76269977	76270194
Marker3913257	129.631	Chr_A02	76313161	76313410
Marker4012850	130.008	Chr_A02	75997579	75997849
Marker3965109	130.217	Chr_A02	76312202	76312439
Marker3982474	130.468	Chr_A02	75938834	75939020
Marker3956059	130.468	Chr_A02	75857867	75858124
Marker3977687	131.316	Chr_A02	76179467	76179688
Marker3963252	132.115	Chr_A02	76419477	76419740
Marker4011688	132.324	Chr_A02	76355402	76355667
Marker3916218	132.821	Chr_A02	77156613	77156829
Marker3951579	133.114	Chr_A02	76947749	76947951
Marker3962329	133.114	Chr_A02	76920437	76920689
Marker4115022	133.114	scaffold490_A02	8216	8413
Marker4022057	133.407	Chr_A02	77535861	77536052
Marker3889179	133.867	Chr_A02	76499670	76499865
Marker3957364	134.578	Chr_A02	77210200	77210423
Marker3995267	134.913	Chr_A02	77673133	77673342
Marker3962801	135.206	Chr_A02	76920775	76920963
Marker4012771	135.331	Chr_A02	77426983	77427247
Marker3982492	135.642	Chr_A02	77247339	77247517
Marker4115075	136.414	scaffold490_A02	12236	12471
Marker3882935	137.041	Chr_A02	78274373	78274548
Marker3901419	137.167	Chr_A02	77187534	77187817
Marker3968093	137.167	Chr_A02	77014114	77014305
Marker3960390	137.566	Chr_A02	78231355	78231545
Marker4036864	138.485	Chr_A02	77979155	77979413
Marker2168679	139.071	scaffold491_A02	168126	168364
Marker3893231	139.782	Chr_A02	77909168	77909366
Marker3949663	140.535	Chr_A02	77946218	77946429
Marker3930202	141.281	Chr_A02	78230986	78231235
Marker4026462	142.25	Chr_A02	78589386	78589579
Marker2168531	143.568	scaffold491_A02	95631	95799
Marker3899733	144.238	Chr_A02	78351854	78352068
Marker3883689	145.092	Chr_A02	78825852	78826019
Marker4019726	145.804	Chr_A02	78958990	78959221
Marker3979102	148.243	Chr_A02	79280697	79280973
Marker4015204	149.212	Chr_A02	79532216	79532464
Marker3905065	149.631	Chr_A02	79378402	79378603
Marker384589	150.031	scaffold492_A02	5365	5625
Marker3928392	150.24	Chr_A02	79419953	79420146
Marker3917818	150.617	Chr_A02	79673246	79673430
Marker3882409	151.505	Chr_A02	79768491	79768731
Marker3891695	152.174	Chr_A02	79402519	79402744
Marker3996442	152.886	Chr_A02	79428431	79428718
SHIN1584	156.989	Chr_A02	#N/A	#N/A
HAU1155	158.776	Chr_A02	#N/A	#N/A
HAU880	159.858	Chr_A02	#N/A	#N/A
Marker3901766	163.585	Chr_A02	80027872	80028066
Marker3882088	164.378	Chr_A02	79943558	79943829
Marker3892804	165.54	Chr_A02	79873330	79873584
Marker4046648	167.585	Chr_A02	80302738	80302963
Marker3974602	168.753	Chr_A02	80274994	80275207
Marker3905718	169.16	Chr_A02	80165796	80165990
Marker3962982	182.834	Chr_A02	81317559	81317768
Marker3900432	183.173	Chr_A02	81478719	81478955
Marker4023565	183.788	Chr_A02	81353138	81353379
Marker3953511	184.691	Chr_A02	81369531	81369796
group	Chr_A03
Marker2508979	0	Chr_A03	100116674	100116898
Marker2426764	2.778	Chr_A03	99206621	99206837
Marker2401944	5.822	Chr_A03	98936119	98936366
Marker2480153	6.22	Chr_A03	98896045	98896292
Marker2376505	22.545	Chr_A03	97568709	97568885
Marker2419258	35.808	Chr_A03	95522830	95523062
Marker2364026	36.059	Chr_A03	95433037	95433226
Marker2514401	36.456	Chr_A03	95548667	95548887
Marker2535342	40.303	Chr_A03	94318744	94318935
Marker2529809	40.303	Chr_A03	94329579	94329806
Marker2963189	42.366	scaffold729_A03	40670	40873
Marker2963169	43.135	scaffold729_A03	110653	110867
Marker2963144	44.236	scaffold729_A03	154332	154523
Marker2421540	44.961	Chr_A03	93435045	93435303
Marker2465648	46.243	Chr_A03	93624441	93624524
NAU1070	48.652	Chr_A03	#N/A	#N/A
NAU998	50.101	Chr_A03	#N/A	#N/A
CGR5258	51.826	Chr_A03	#N/A	#N/A
Marker2414420	60.367	Chr_A03	84554935	84555129
Marker2444985	60.367	Chr_A03	85668128	85668351
Marker2474726	60.367	Chr_A03	85512746	85512986
Marker2445727	60.576	Chr_A03	85276587	85276863
Marker2379565	60.827	Chr_A03	84466255	84466456
Marker2408603	61.037	Chr_A03	84984183	84984392
Marker2497083	61.204	Chr_A03	84983173	84983440
Marker2378197	61.329	Chr_A03	85709658	85709881
Marker2413441	61.329	Chr_A03	85278069	85278332
Marker2373040	61.329	Chr_A03	85024018	85024180
Marker2417893	61.329	Chr_A03	85496875	85497081
Marker2457686	61.455	Chr_A03	84758622	84758801
Marker2516891	61.581	Chr_A03	84690565	84690765
Marker2411564	61.581	Chr_A03	85258025	85258248
Marker2406749	61.581	Chr_A03	85618520	85618742
Marker2545904	66.139	Chr_A03	79785484	79785762
Marker2479007	67.075	Chr_A03	79014862	79015078
Marker2370087	67.7	Chr_A03	76433508	76433733
Marker2522295	69.312	Chr_A03	75321717	75321967
Marker1165983	69.312	scaffold708_A03	7349	7624
Marker2396407	69.521	Chr_A03	75246581	75246822
Marker863	69.73	scaffold697_A03	7185	7465
Marker2536806	69.73	Chr_A03	74697856	74698034
Marker2454042	69.94	Chr_A03	75048902	75049102
Marker2411024	70.107	Chr_A03	73766231	73766437
Marker2440868	70.107	Chr_A03	73709336	73709581
Marker2459486	70.107	Chr_A03	73136411	73136635
Marker2518259	70.316	Chr_A03	72796053	72796242
Marker2509209	70.484	Chr_A03	72933677	72933853
Marker2429922	70.609	Chr_A03	74158498	74158715
Marker2518262	70.902	Chr_A03	73690242	73690438
Marker2459524	71.069	Chr_A03	72935482	72935671
Marker2481520	71.069	Chr_A03	74159648	74159827
Marker2412927	71.069	Chr_A03	75105767	75106017
Marker2382317	71.069	Chr_A03	75122905	75123090
Marker2493482	71.069	Chr_A03	72987446	72987656
TMB1963	72.465	Chr_A03	#N/A	#N/A
HAU2139	72.678	Chr_A03	#N/A	#N/A
Marker2448146	73.881	Chr_A03	73679802	73680029
Marker2456162	73.881	Chr_A03	73672229	73672481
Marker2395177	75.611	Chr_A03	65549390	65549605
Marker2524656	77.77	Chr_A03	63063494	63063758
Marker2412599	77.77	Chr_A03	63826067	63826306
Marker2414251	79.359	Chr_A03	55239957	55240215
Marker2472321	79.628	Chr_A03	49221866	49222035
Marker2388571	80.085	Chr_A03	50015716	50015971
CGR5820	81.721	Chr_A03	#N/A	#N/A
NAU2928	83.806	Chr_A03	#N/A	#N/A
NAU2929	84.031	Chr_A03	#N/A	#N/A
BNL3267	84.031	Chr_A03	#N/A	#N/A
Marker3112900	85.782	scaffold532_A03	223952	224185
Marker2492953	85.782	Chr_A03	32540957	32541181
Marker2948206	85.782	scaffold533_A03	400639	400911
Marker2539933	85.991	Chr_A03	33271176	33271391
Marker2397022	86.284	Chr_A03	27401120	27401334
Marker2537334	86.577	Chr_A03	31886206	31886423
Marker2532751	86.744	Chr_A03	34285850	34286040
Marker2403892	87.137	Chr_A03	48624717	48624992
Marker2356948	87.471	Chr_A03	53081487	53081724
Marker2510782	87.471	Chr_A03	41998266	41998490
Marker2496822	87.702	Chr_A03	48373745	48373950
Marker2867438	88.091	scaffold626_A03	599359	599590
Marker2487547	88.342	Chr_A03	45204685	45204966
Marker2350586	88.51	Chr_A03	44402123	44402362
Marker2426542	88.677	Chr_A03	44852391	44852623
Marker4511889	89.012	scaffold564_A03	177736	177978
Marker2415070	89.012	Chr_A03	37518985	37519211
Marker2455867	89.012	Chr_A03	27454814	27455082
Marker2410978	89.631	Chr_A03	26298958	26299234
Marker2393966	90.084	Chr_A03	27529720	27529970
Marker2454731	90.339	Chr_A03	20967021	20967256
Marker2477840	90.339	Chr_A03	31999264	31999439
Marker2446725	90.339	Chr_A03	35001485	35001664
Marker2391553	90.577	Chr_A03	16095368	16095636
Marker2432632	90.745	Chr_A03	15957662	15957915
Marker2418651	90.912	Chr_A03	16156388	16156584
Marker2520033	90.912	Chr_A03	15970981	15971230
Marker2400604	91.08	Chr_A03	16146445	16146669
Marker2537193	91.08	Chr_A03	16081190	16081428
Marker2538664	91.289	Chr_A03	15822844	15823082
Marker2411714	91.582	Chr_A03	15880696	15880916
Marker2371584	91.916	Chr_A03	15977257	15977496
Marker2466885	92.084	Chr_A03	16092042	16092331
Marker2430840	92.46	Chr_A03	15228022	15228205
Marker2499081	93.004	Chr_A03	15261883	15262148
Marker2404804	93.004	Chr_A03	15127708	15127958
Marker2468561	93.548	Chr_A03	14906631	14906914
Marker2537514	94.413	Chr_A03	14961461	14961672
Marker2361651	95.292	Chr_A03	15008502	15008692
Marker2368015	95.993	Chr_A03	15130750	15130938
Marker2479560	96.537	Chr_A03	15416762	15416982
Marker2478690	97.081	Chr_A03	15228291	15228545
Marker2416349	97.497	Chr_A03	15047992	15048232
Marker2495222	98.62	Chr_A03	14284319	14284526
Marker2479375	101.684	Chr_A03	12117848	12118109
Marker2487228	102.386	Chr_A03	10994482	10994750
Marker2397111	103.223	Chr_A03	12247052	12247329
Marker2453149	105.607	Chr_A03	8114606	8114831
Marker2411537	105.858	Chr_A03	9787992	9788198
Marker2351022	108.299	Chr_A03	8572523	8572715
Marker2520967	109.218	Chr_A03	7554932	7555116
Marker2506540	114.486	Chr_A03	6057808	6058017
TMB1748	118.943	Chr_A03	#N/A	#N/A
Marker2525259	119.867	Chr_A03	5629559	5629816
Marker2538971	122.375	Chr_A03	4822289	4822489
Marker687136	122.886	scaffold514_A03	29278	29471
Marker2418768	132.041	Chr_A03	3411203	3411397
CGR5567	132.772	Chr_A03	#N/A	#N/A
Marker2475290	133.879	Chr_A03	3433952	3434152
Marker2512786	134.52	Chr_A03	3443104	3443282
Marker2505469	136.137	Chr_A03	3806071	3806258
Marker2516223	137.754	Chr_A03	3576171	3576382
Marker4050528	138.912	scaffold511_A03	6025	6270
Marker4050763	139.857	scaffold511_A03	122069	122285
Marker2421984	142.193	Chr_A03	2951797	2952016
Marker2484074	142.718	Chr_A03	3185454	3185662
Marker2548981	143.211	Chr_A03	3106248	3106449
Marker2481843	143.211	Chr_A03	3083702	3083934
Marker2525202	143.89	Chr_A03	2744485	2744709
BNL3408	144.674	Chr_A03	#N/A	#N/A
Marker2370872	145.645	Chr_A03	2670671	2670894
Marker2491756	145.973	Chr_A03	2656744	2656924
Marker2497904	150.328	Chr_A03	2277279	2277465
Marker2487367	151.291	Chr_A03	2050418	2050670
Marker2443921	151.784	Chr_A03	1938694	1938893
CGR5756	153.22	Chr_A03	#N/A	#N/A
Marker2920829	155.974	scaffold509_A03	11913	12123
Marker1661402	156.655	scaffold507_A03	53327	53600
Marker1661326	156.975	scaffold507_A03	20931	21180
Marker2134294	157.599	scaffold506_A03	81799	82069
Marker2131116	157.599	scaffold504_A03	68053	68253
Marker2134413	157.599	scaffold506_A03	119996	120172
Marker2508167	158.109	Chr_A03	1821172	1821410
Marker705762	158.943	scaffold501_A03	2199	2469
Marker2471521	158.943	Chr_A03	1752400	1752628
Marker2547374	159.481	Chr_A03	1776605	1776826
Marker2436995	161.036	Chr_A03	1386454	1386615
Marker2452837	161.591	Chr_A03	1374918	1375134
Marker2426609	163.503	Chr_A03	1250642	1250846
Marker2425457	164.747	Chr_A03	972112	972294
Marker2472956	164.747	Chr_A03	943629	943885
Marker1021326	165.608	scaffold496_A03	71507	71749
Marker2929183	165.608	scaffold497_A03	67814	68014
Marker2929075	165.776	scaffold497_A03	70066	70299
Marker2503009	166.535	Chr_A03	275628	275878
Marker2420003	166.535	Chr_A03	167378	167617
Marker2397518	166.765	Chr_A03	198605	198784
Marker2550534	167.268	Chr_A03	1100804	1101021
HAU0759	168.518	Chr_A03	1115240	1115221
MUCS547	171.187	Chr_A03	#N/A	#N/A
NAU3172	171.86	Chr_A03	#N/A	#N/A
group	Chr_A04
BNL3089	0	Chr_A04	#N/A	#N/A
Marker1068777	1.606	Chr_A04	329801	329992
Marker1101148	1.606	Chr_A04	391050	391281
Marker1051779	1.606	Chr_A04	117903	118146
Marker1071151	2.069	Chr_A04	453659	453899
Marker1063953	3.3	Chr_A04	864799	865010
Marker1088561	3.3	Chr_A04	963721	963986
Marker1028984	3.544	Chr_A04	990052	990331
Marker1080684	3.804	Chr_A04	1240922	1241172
Marker1026341	4.08	Chr_A04	1292567	1292816
Marker1140053	7.495	Chr_A04	2239491	2239760
Marker1130309	7.495	Chr_A04	2232939	2233166
Marker1061069	11.176	Chr_A04	2789365	2789570
Marker1113088	14.523	Chr_A04	3775677	3775950
Marker1145907	15.538	Chr_A04	3869755	3869961
Marker683426	16.246	scaffold749_A04	1613	1838
Marker989086	16.246	scaffold744_A04	150070	150247
Marker2139141	16.5	scaffold750_A04	44818	45082
Marker2139147	16.5	scaffold750_A04	72658	72850
Marker1143882	24.87	Chr_A04	5874788	5875019
Marker1107726	24.87	Chr_A04	5734020	5734276
Marker1061425	24.87	Chr_A04	5502417	5502624
Marker1111528	24.87	Chr_A04	5526880	5527128
Marker1125041	25.137	Chr_A04	6183300	6183585
Marker1096925	25.137	Chr_A04	6140146	6140343
Marker1089981	26.507	Chr_A04	6276518	6276800
Marker1128894	26.507	Chr_A04	6386746	6386987
Marker1116139	26.507	Chr_A04	6526889	6527089
Marker1065783	26.507	Chr_A04	6276270	6276432
Marker1035674	26.507	Chr_A04	6521102	6521335
Marker1045770	26.757	Chr_A04	6544385	6544606
Marker1043229	26.757	Chr_A04	6738148	6738410
Marker1093438	26.757	Chr_A04	6722472	6722673
Marker1038071	32.409	Chr_A04	7635614	7635855
Marker1023658	32.409	Chr_A04	7621754	7621938
Marker1094470	34.527	Chr_A04	8734189	8734448
Marker1074427	35.137	Chr_A04	8672230	8672456
Marker1096180	35.99	Chr_A04	8843497	8843703
Marker3668195	38.157	scaffold760_A04	167693	167939
Marker403513	38.779	scaffold765_A04	42078	42319
Marker1118201	38.989	Chr_A04	10745636	10745815
Marker1142454	39.262	Chr_A04	10720672	10720907
Marker1039741	39.262	Chr_A04	10344060	10344266
Marker1027896	39.262	Chr_A04	10315293	10315488
Marker1099078	39.262	Chr_A04	10781477	10781675
Marker1106862	39.529	Chr_A04	10099641	10099826
Marker1080112	39.529	Chr_A04	11106971	11107160
Marker1115807	42.768	Chr_A04	42737966	42738214
Marker1076851	44.054	Chr_A04	43714163	43714341
Marker1105562	44.054	Chr_A04	43435247	43435460
Marker1143978	44.835	Chr_A04	40762633	40762853
Marker1107347	45.105	Chr_A04	36196000	36196222
Marker1024036	45.105	Chr_A04	31033201	31033395
Marker1140620	45.105	Chr_A04	38033252	38033476
Marker1134685	45.105	Chr_A04	31571779	31572048
Marker1026301	45.105	Chr_A04	36944973	36945174
Marker1049538	45.105	Chr_A04	40781704	40781882
Marker3097139	45.105	scaffold899_A04	26809	27022
Marker1058064	45.105	Chr_A04	31526477	31526732
Marker1124264	45.105	Chr_A04	33009693	33009878
Marker1145340	45.105	Chr_A04	37702060	37702272
Marker1024005	45.105	Chr_A04	35038897	35039156
Marker4117150	45.34	scaffold912_A04	200356	200539
Marker1037404	45.34	Chr_A04	21634077	21634347
Marker965415	45.508	scaffold831_A04	1194058	1194295
Marker2968974	45.675	scaffold852_A04	14128	14395
Marker966534	46.135	scaffold831_A04	213361	213625
Marker1141271	46.47	Chr_A04	15278285	15278490
Marker1093540	46.739	Chr_A04	16316833	16317078
Marker1086402	46.739	Chr_A04	22563546	22563771
Marker952022	46.739	scaffold879_A04	12029	12253
Marker2180759	47.032	scaffold872_A04	16796	17014
Marker2962348	47.199	scaffold806_A04	170085	170271
Marker4091453	47.199	scaffold874_A04	154710	154915
Marker1145689	47.199	Chr_A04	14743635	14743917
Marker705543	47.199	scaffold882_A04	114900	115182
Marker4093106	47.199	scaffold874_A04	279462	279715
Marker1134002	47.199	Chr_A04	32753910	32754175
Marker1028712	47.199	Chr_A04	38925039	38925231
Marker1035084	47.199	Chr_A04	11964089	11964288
Marker1028007	47.199	Chr_A04	23395809	23396000
Marker2953108	47.199	scaffold960_A04	48148	48370
Marker4519895	47.199	scaffold812_A04	25939	26119
Marker1055610	47.199	Chr_A04	25232781	25233038
Marker2946514	47.199	scaffold841_A04	129830	130037
Marker1119166	47.199	Chr_A04	14327350	14327588
Marker1027828	47.199	Chr_A04	15901213	15901436
Marker1007259	47.199	scaffold805_A04	472908	473145
Marker1075058	47.45	Chr_A04	23169664	23169932
Marker966627	47.701	scaffold831_A04	1194058	1194247
Marker1059662	47.869	Chr_A04	23072757	23073022
Marker1109576	47.869	Chr_A04	30625059	30625329
Marker690674	47.869	scaffold934_A04	400956	401191
Marker1027570	47.869	Chr_A04	14756869	14757101
Marker4090926	47.869	scaffold874_A04	1285050	1285309
Marker684530	47.869	scaffold949_A04	709454	709693
Marker3876651	47.869	scaffold913_A04	488972	489212
Marker1040432	47.869	Chr_A04	23376238	23376450
Marker2210640	47.869	scaffold866_A04	191443	191680
Marker1104093	48.036	Chr_A04	25213517	25213798
Marker682606	48.287	scaffold804_A04	174219	174407
Marker1076204	48.538	Chr_A04	30630080	30630310
Marker1143984	48.538	Chr_A04	21139178	21139402
Marker4106275	48.538	scaffold873_A04	91221	91500
Marker690592	48.538	scaffold934_A04	428808	429022
Marker1078061	49.89	Chr_A04	47104660	47104934
Marker1022287	52.7	Chr_A04	51339629	51339828
Marker1124021	56.843	Chr_A04	54231416	54231660
Marker1145696	57.518	Chr_A04	54246528	54246762
Marker1113834	59.935	Chr_A04	55755557	55755795
BNL530	66.187	Chr_A04	#N/A	#N/A
Marker1097980	68.731	Chr_A04	56822516	56822723
Marker1094366	69.471	Chr_A04	56907427	56907592
Marker1036496	70.229	Chr_A04	56952145	56952422
Marker1136872	72.339	Chr_A04	57879465	57879727
Marker1052866	82.851	Chr_A04	59537936	59538154
Marker1097341	84.626	Chr_A04	59452373	59452609
Marker1039108	84.626	Chr_A04	59514910	59515139
Marker1131757	89.867	Chr_A04	60373773	60373982
Marker1064731	100.098	Chr_A04	60911620	60911893
Marker1046115	101.779	Chr_A04	61079158	61079403
Marker1116894	103.391	Chr_A04	61184822	61185035
Marker1124992	104.227	Chr_A04	61267340	61267572
Marker1066834	105.501	Chr_A04	61591874	61592148
Marker1119742	106.126	Chr_A04	61471308	61471545
group	Chr_A05
Marker904910	0	Chr_A05	90240685	90240944
Marker852275	2.141	Chr_A05	90293711	90293968
Marker760124	5.155	Chr_A05	90000629	90000900
Marker830576	5.155	Chr_A05	90094350	90094611
Marker841178	11.211	Chr_A05	89153360	89153590
Marker766777	13.104	Chr_A05	89128154	89128387
Marker850801	18.326	Chr_A05	88522065	88522309
Marker797700	27.575	Chr_A05	86258834	86259101
Marker922057	29.897	Chr_A05	86278408	86278616
Marker785235	33.2	Chr_A05	85855712	85855942
Marker799673	34.498	Chr_A05	85851647	85851903
Marker858123	37.268	Chr_A05	85232720	85232945
Marker805105	38.806	Chr_A05	85105632	85105899
Marker940681	56.175	Chr_A05	80941684	80941942
Marker909867	57.64	Chr_A05	80855360	80855577
Marker913788	63.705	Chr_A05	77109991	77110182
Marker4055321	65.254	scaffold1170_A05	1833098	1833355
Marker4066551	66.913	scaffold1151_A05	58321	58534
Marker3104973	67.792	scaffold1160_A05	671743	671983
Marker4743386	68.545	scaffold1187_A05	5932	6198
Marker4089297	69.821	scaffold1161_A05	331535	331775
Marker4053409	70.323	scaffold1170_A05	1828831	1829007
Marker4056589	71.285	scaffold1170_A05	938311	938549
Marker783703	72.34	Chr_A05	76829060	76829295
Marker3619823	72.34	scaffold1185_A05	6598	6872
Marker4052992	73.176	scaffold1170_A05	1406937	1407125
Marker3855286	73.93	scaffold1162_A05	195964	196178
Marker1003560	74.474	scaffold1176_A05	521937	522116
Marker829549	75.185	Chr_A05	76289956	76290152
Marker1179027	76.817	scaffold1168_A05	11999	12215
Marker4055254	78.45	scaffold1170_A05	1723713	1724000
Marker2938961	79.287	scaffold1163_A05	37120	37344
Marker1177778	79.872	scaffold1168_A05	403663	403865
Marker860213	81.046	Chr_A05	77011521	77011704
Marker4053380	82.469	scaffold1170_A05	466936	467161
Marker2955992	83.389	scaffold1175_A05	7494	7740
Marker1004355	84.142	scaffold1176_A05	651445	651684
Marker1930346	85.147	scaffold1173_A05	7134	7314
Marker933140	86.444	Chr_A05	75891726	75891925
Marker4139259	87.155	scaffold1155_A05	21888	22139
Marker942644	87.78	Chr_A05	70575183	70575374
Marker854168	88.7	Chr_A05	76950157	76950322
Marker929063	89.286	Chr_A05	77169729	77169915
Marker4054966	90.081	scaffold1170_A05	1491404	1491662
Marker4057134	90.834	scaffold1170_A05	1336576	1336766
Marker1440586	91.484	scaffold1178_A05	101680	101964
Marker1003059	92.34	scaffold1176_A05	1029355	1029583
Marker4056983	93.386	scaffold1170_A05	1807697	1807967
Marker3855367	94.726	scaffold1162_A05	195957	196178
Marker3105245	96.023	scaffold1160_A05	33963	34182
Marker4054087	97.404	scaffold1170_A05	1836683	1836874
Marker1178192	98.785	scaffold1168_A05	175550	175801
Marker1003202	99.748	scaffold1176_A05	1075294	1075565
Marker4089444	101.053	scaffold1161_A05	324498	324704
Marker4056361	101.89	scaffold1170_A05	1723118	1723313
Marker734637	102.679	scaffold1153_A05	202422	202694
Marker916495	104.079	Chr_A05	75738251	75738473
Marker4053846	105.712	scaffold1170_A05	930503	930741
Marker4139342	106.298	scaffold1155_A05	43152	43375
Marker4055002	107.639	scaffold1170_A05	1422892	1423087
Marker4053442	109.495	scaffold1170_A05	567763	567995
Marker4055200	110.29	scaffold1170_A05	1701610	1701834
Marker393803	110.499	scaffold1157_A05	207192	207448
Marker1930374	111.168	scaffold1173_A05	13940	14214
Marker4056564	112.047	scaffold1170_A05	1930725	1930997
Marker4053934	113.553	scaffold1170_A05	542742	542975
Marker4054802	114.693	scaffold1170_A05	295764	296045
Marker907381	115.53	Chr_A05	76807327	76807576
Marker1440374	116.744	scaffold1178_A05	156834	157098
Marker1179252	117.957	scaffold1168_A05	1068926	1069103
Marker842654	119.297	Chr_A05	75945259	75945497
Marker1003290	120.217	scaffold1176_A05	883647	883912
Marker1177998	120.552	scaffold1168_A05	922127	922276
Marker4053717	120.97	scaffold1170_A05	714257	714486
Marker1930421	121.881	scaffold1173_A05	14701	14903
Marker865192	122.425	Chr_A05	74019748	74019995
Marker2938954	123.178	scaffold1163_A05	180068	180256
Marker4055886	124.182	scaffold1170_A05	28879	29077
Marker813208	124.977	Chr_A05	77370811	77370993
Marker1177893	126.009	scaffold1168_A05	335553	335712
Marker4054727	126.816	scaffold1170_A05	930519	930741
Marker707808	127.133	scaffold1183_A05	51105	51329
Marker1179628	127.755	scaffold1168_A05	22409	22680
Marker3104716	128.717	scaffold1160_A05	332618	332898
Marker4056720	129.584	scaffold1170_A05	1582142	1582368
Marker1440531	129.978	scaffold1178_A05	4111	4301
Marker4054680	130.605	scaffold1170_A05	835954	836195
Marker910701	132.198	Chr_A05	72970725	72970983
Marker901244	133.203	Chr_A05	77310165	77310352
Marker1179449	134.709	scaffold1168_A05	936288	936513
Marker866372	135.378	Chr_A05	78142439	78142666
Marker768783	135.922	Chr_A05	77809750	77810011
Marker879380	137.387	Chr_A05	78292903	78293150
Marker817592	139.229	Chr_A05	78338402	78338602
Marker777426	140.254	Chr_A05	78383550	78383777
Marker807566	141.721	Chr_A05	78386319	78386498
Marker847962	144.102	Chr_A05	78385793	78386013
Marker865232	145.452	Chr_A05	78161487	78161687
Marker889308	146.556	Chr_A05	77441446	77441649
Marker806931	148.412	Chr_A05	77686066	77686299
Marker843228	149.924	Chr_A05	77716251	77716494
Marker769176	150.343	Chr_A05	77554849	77555136
Marker3105161	151.544	scaffold1160_A05	35017	35240
BNL2609	153.948	Chr_A05	#N/A	#N/A
group	Chr_A06
Marker2175891	0	scaffold1329_A06	70556	70787
Marker2847279	1.84	scaffold1340_A06	31979	32230
Marker2175818	1.84	scaffold1329_A06	80346	80526
Marker2847395	2.437	scaffold1340_A06	29742	29926
Marker256136	2.69	Chr_A06	103081039	103081198
Marker197526	2.952	Chr_A06	103164955	103165190
Marker328930	4.275	Chr_A06	102829484	102829714
Marker270442	4.775	Chr_A06	102811960	102812186
Marker349491	6.338	Chr_A06	102733091	102733320
Marker223782	7.648	Chr_A06	102414644	102414851
Marker366757	7.919	Chr_A06	102465040	102465220
Marker305981	23.422	Chr_A06	100177807	100178023
Marker298255	23.422	Chr_A06	100175145	100175326
Marker215888	23.716	Chr_A06	99977579	99977833
Marker255136	27.515	Chr_A06	96367773	96368014
Marker203823	27.515	Chr_A06	96380659	96380842
Marker255143	28.055	Chr_A06	96309728	96309851
Marker285539	29.889	Chr_A06	95418339	95418558
Marker3405767	31.338	scaffold1320_A06	56589	56815
Marker3406211	31.338	scaffold1320_A06	78696	78877
Marker397869	36.807	scaffold1371_A06	24122	24328
Marker180339	37.518	Chr_A06	46024172	46024387
Marker216932	38.432	Chr_A06	39331201	39331393
Marker202665	40.618	Chr_A06	25421042	25421277
group	Chr_A07
DPL0603	0	Chr_A07	76932034	76932246
Marker3225580	7.908	Chr_A07	76895764	76895955
Marker3249578	9.939	Chr_A07	75009341	75009524
Marker3251447	9.939	Chr_A07	74934920	74935103
Marker3173786	10.176	Chr_A07	74893880	74894055
Marker3253454	15.766	Chr_A07	74047325	74047570
DPL0362	20.747	Chr_A07	#N/A	#N/A
CGR5520	21.624	Chr_A07	#N/A	#N/A
SHIN1447	22.048	Chr_A07	#N/A	#N/A
Marker3186878	24.694	Chr_A07	73245747	73245944
Marker3268505	26.386	Chr_A07	73081187	73081454
DPL0364	32.223	Chr_A07	#N/A	#N/A
Marker3267418	36.95	Chr_A07	72252462	72252623
Marker3256996	37.398	Chr_A07	72267679	72267945
Marker3219510	37.608	Chr_A07	72229921	72230115
DPL0852	39.686	Chr_A07	71015749	71015904
DPL0757	40.119	Chr_A07	#N/A	#N/A
DC40182	40.55	Chr_A07	71773327	71773647
Marker3226897	42.628	Chr_A07	71748198	71748426
Marker3191352	42.628	Chr_A07	71800012	71800262
Marker3269275	42.628	Chr_A07	71317137	71317396
Marker3274182	42.628	Chr_A07	70713058	70713262
Marker3252377	42.628	Chr_A07	71099078	71099336
Marker3168788	42.954	Chr_A07	71264001	71264254
Marker3185506	43.21	Chr_A07	71182842	71183015
Marker3227866	43.21	Chr_A07	71504550	71504821
Marker3144897	43.21	Chr_A07	71032565	71032734
Marker3144027	43.21	Chr_A07	71103263	71103486
Marker3244348	43.21	Chr_A07	71302240	71302450
Marker3255377	43.21	Chr_A07	71411480	71411764
Marker3140487	43.21	Chr_A07	71581353	71581612
Marker3244215	43.21	Chr_A07	71132424	71132653
Marker3233839	43.21	Chr_A07	71035205	71035425
Marker3162516	44.579	Chr_A07	68774931	68775115
Marker2336974	44.579	scaffold1621_A07	15295	15545
Marker1446221	44.746	scaffold1622_A07	71661	71942
Marker1446444	45.123	scaffold1622_A07	465873	466124
Marker3255187	45.416	Chr_A07	68673611	68673877
Marker2337010	45.416	scaffold1621_A07	128632	128914
Marker2336836	45.416	scaffold1621_A07	7715	7991
Marker2336991	45.416	scaffold1621_A07	52994	53229
Marker1446951	45.416	scaffold1622_A07	159307	159520
Marker2926285	45.416	scaffold1620_A07	20770	21011
Marker3163351	45.416	Chr_A07	68607979	68608184
Marker2129989	45.416	scaffold1625_A07	14081	14321
Marker3192330	45.416	Chr_A07	68971501	68971732
Marker1446451	45.625	scaffold1622_A07	156014	156263
Marker1446853	45.625	scaffold1622_A07	303738	303914
Marker3178540	45.625	Chr_A07	68827630	68827878
Marker2926213	45.625	scaffold1620_A07	38214	38435
Marker1446275	45.625	scaffold1622_A07	335449	335707
Marker1446846	45.625	scaffold1622_A07	157064	157345
Marker1446508	45.625	scaffold1622_A07	423025	423250
Marker3268548	45.625	Chr_A07	69451461	69451669
Marker1446641	45.625	scaffold1622_A07	170833	171041
Marker1446290	45.625	scaffold1622_A07	294635	294907
Marker3165266	45.625	Chr_A07	68843732	68843933
Marker1446156	45.625	scaffold1622_A07	267028	267313
Marker3209348	45.625	Chr_A07	69484916	69485103
Marker3275036	45.625	Chr_A07	69320508	69320736
Marker3162264	45.625	Chr_A07	68716756	68716933
Marker1447015	45.625	scaffold1622_A07	361631	361805
Marker3242760	45.625	Chr_A07	68733133	68733385
Marker1446776	45.625	scaffold1622_A07	199799	200073
Marker2336978	45.625	scaffold1621_A07	108129	108361
Marker3262324	46.062	Chr_A07	69319628	69319903
Marker3262939	47.989	Chr_A07	65971225	65971472
Marker3233552	47.989	Chr_A07	66656470	66656668
Marker3219922	47.989	Chr_A07	65912737	65912976
Marker3163375	47.989	Chr_A07	66909159	66909394
Marker3119511	47.989	Chr_A07	65939185	65939393
Marker4144594	47.989	scaffold1629_A07	6768	7002
Marker2203428	47.989	scaffold1630_A07	11217	11399
Marker3251863	47.989	Chr_A07	66986754	66987007
Marker3222012	47.989	Chr_A07	67795360	67795533
Marker3205244	47.989	Chr_A07	65909990	65910269
Marker3145034	47.989	Chr_A07	67228463	67228722
Marker3127158	47.989	Chr_A07	66346362	66346608
Marker3212289	47.989	Chr_A07	65914964	65915191
Marker3172757	47.989	Chr_A07	65926991	65927177
Marker3150673	47.989	Chr_A07	65957918	65958142
Marker1459955	49.634	scaffold1750_A07	34619	34842
Marker3270960	50.094	Chr_A07	43788751	43788971
Marker2923356	51.022	scaffold1652_A07	142028	142206
Marker3092304	51.231	scaffold1710_A07	5827	6096
Marker3131975	51.398	Chr_A07	50477645	50477817
Marker24994	51.649	scaffold1731_A07	24732	25002
Marker4129136	51.649	scaffold1766_A07	195759	196027
Marker3221348	51.816	Chr_A07	50024560	50024797
Marker3237084	52.109	Chr_A07	58205664	58205834
Marker3208880	52.277	Chr_A07	55655072	55655310
Marker3831487	52.444	scaffold1790_A07	761561	761832
Marker3172204	52.444	Chr_A07	49296285	49296546
Marker3817809	52.611	scaffold1715_A07	950789	951045
Marker3651546	52.611	scaffold1756_A07	400727	400993
Marker3276389	52.821	Chr_A07	50559969	50560147
Marker3249767	52.988	Chr_A07	46137226	46137494
Marker751768	53.155	scaffold1784_A07	23923	24159
Marker3130614	53.323	Chr_A07	56546651	56546900
Marker3187881	53.574	Chr_A07	47325720	47325908
Marker3166667	53.741	Chr_A07	44613552	44613782
Marker3815811	53.741	scaffold1715_A07	950808	951045
Marker3245905	53.741	Chr_A07	47662793	47663016
Marker3237019	54.021	Chr_A07	62316463	62316698
Marker3244986	62.527	Chr_A07	25042379	25042576
Marker3270831	64.974	Chr_A07	21732509	21732742
Marker3242748	64.974	Chr_A07	21821465	21821659
Marker3135721	65.236	Chr_A07	21827173	21827387
Marker3124558	65.236	Chr_A07	21763002	21763253
Marker3131634	65.523	Chr_A07	21272642	21272910
Marker3251710	65.523	Chr_A07	21332513	21332714
Marker3245812	65.523	Chr_A07	21544834	21545009
Marker3256795	65.852	Chr_A07	21587234	21587481
Marker3137509	66.321	Chr_A07	21714642	21714907
Marker3123759	66.321	Chr_A07	21576660	21576912
Marker3224371	66.321	Chr_A07	21500255	21500500
Marker3204294	83.897	Chr_A07	14091808	14092018
Marker3196740	84.244	Chr_A07	14092513	14092781
Marker3127079	86.123	Chr_A07	12692970	12693234
Marker3178201	86.374	Chr_A07	13204777	13204995
Marker2849232	86.941	scaffold1907_A07	73233	73423
Marker3212773	88.224	Chr_A07	11045031	11045213
Marker3128787	88.391	Chr_A07	11302789	11303055
Marker3129662	88.652	Chr_A07	11270826	11271069
Marker3247857	89.159	Chr_A07	11102695	11102957
Marker3243193	91.278	Chr_A07	10538386	10538605
Marker2891318	91.801	scaffold1909_A07	13308	13554
Marker3143071	92.595	Chr_A07	9974994	9975188
Marker3139958	94.733	Chr_A07	11298464	11298718
SHIN0376	114.498	Chr_A07	#N/A	#N/A
CGR5001	115.18	Chr_A07	#N/A	#N/A
Marker3180461	120.38	Chr_A07	4004830	4005097
Marker3225999	120.793	Chr_A07	3901688	3901882
Marker3272996	121.072	Chr_A07	3906807	3907034
Marker3190826	122.388	Chr_A07	3729317	3729577
Marker3146156	125.009	Chr_A07	3635190	3635398
Marker3159322	125.586	Chr_A07	3608205	3608405
NAU2862	133.167	Chr_A07	#N/A	#N/A
CGR5396	141.158	Chr_A07	#N/A	#N/A
Marker1444437	144.921	scaffold1918_A07	134546	134798
Marker4744896	145.922	scaffold1916_A07	224388	224644
Marker4744722	146.254	scaffold1916_A07	177033	177235
Marker4750783	147.655	scaffold1919_A07	33580	33795
group	Chr_A08
Marker386648	0	scaffold1930_A08	25030	25260
Marker1581489	0.679	Chr_A08	98688654	98688900
Marker1636976	2.54	Chr_A08	99533839	99534095
Marker1644206	7.148	Chr_A08	102793460	102793735
Marker2842019	18.049	scaffold1941_A08	124942	125185
Marker681601	21.211	scaffold1944_A08	14184	14421
Marker1508585	24.591	Chr_A08	90494653	90494889
Marker1529444	24.921	Chr_A08	90517608	90517869
Marker1472102	24.921	Chr_A08	90497104	90497339
Marker1507048	26.491	Chr_A08	90211689	90211868
Marker1518465	27.243	Chr_A08	90002510	90002783
Marker1489148	27.566	Chr_A08	89992888	89993094
Marker1614897	29.149	Chr_A08	88998513	88998712
Marker1534822	29.475	Chr_A08	89517869	89518054
Marker1466603	29.475	Chr_A08	89579167	89579437
Marker1608961	29.475	Chr_A08	89518140	89518297
Marker1465389	29.475	Chr_A08	89453949	89454195
Marker1576346	29.642	Chr_A08	89572853	89573058
Marker1554025	30.038	Chr_A08	89390618	89390818
Marker1577524	30.205	Chr_A08	89144615	89144840
Marker1502281	30.205	Chr_A08	89177329	89177530
Marker1528542	30.673	Chr_A08	86485102	86485327
Marker1614949	30.673	Chr_A08	88355551	88355778
Marker1472339	30.673	Chr_A08	88384093	88384326
Marker1618988	30.673	Chr_A08	88677609	88677830
Marker1652603	30.906	Chr_A08	86275600	86275786
Marker1539911	31.374	Chr_A08	86485102	86485311
Marker1581881	33.109	Chr_A08	85280578	85280797
Marker1561921	33.344	Chr_A08	85020144	85020417
Marker1525837	33.571	Chr_A08	85065865	85066060
Marker1586102	41.277	Chr_A08	76080163	76080337
Marker1525902	41.277	Chr_A08	74461975	74462201
Marker1599717	41.277	Chr_A08	75432808	75433075
Marker1641242	41.277	Chr_A08	75466623	75466905
Marker4745266	41.277	scaffold1955_A08	9033	9201
Marker1607098	41.277	Chr_A08	75076922	75077135
Marker1627203	41.277	Chr_A08	74735748	74736012
Marker1602663	41.277	Chr_A08	76623522	76623722
Marker1538978	41.277	Chr_A08	74648596	74648828
Marker1525649	41.277	Chr_A08	74428603	74428809
Marker1539313	41.277	Chr_A08	74635833	74636050
Marker1481937	41.277	Chr_A08	74565773	74565990
Marker4745300	41.277	scaffold1955_A08	6444	6727
Marker1622986	41.277	Chr_A08	75903580	75903833
Marker1517827	41.277	Chr_A08	75673241	75673431
Marker1625537	41.277	Chr_A08	74648580	74648828
Marker1501885	41.277	Chr_A08	75632890	75633078
Marker1551922	43.426	Chr_A08	73081875	73082063
Marker1525833	43.426	Chr_A08	73007044	73007260
Marker1636048	43.69	Chr_A08	72943225	72943464
Marker1630438	43.69	Chr_A08	72965358	72965602
Marker1628199	43.69	Chr_A08	72906205	72906467
Marker1520449	43.91	Chr_A08	72613402	72613579
Marker1569722	44.811	Chr_A08	72456451	72456675
Marker1568192	44.811	Chr_A08	72535767	72536029
Marker1511107	45.969	Chr_A08	72348756	72349023
Marker1628464	45.969	Chr_A08	72386253	72386430
Marker1509505	45.969	Chr_A08	72336126	72336324
Marker1597694	46.874	Chr_A08	72327541	72327714
Marker1511981	47.325	Chr_A08	70892838	70893040
Marker1652674	47.551	Chr_A08	70948070	70948285
Marker1630144	47.844	Chr_A08	71125055	71125305
Marker1485417	48.137	Chr_A08	70998085	70998294
Marker1513152	48.521	Chr_A08	70842178	70842390
Marker1560512	48.859	Chr_A08	70813341	70813509
Marker1593487	49.673	Chr_A08	68954278	68954468
Marker1591921	50.104	Chr_A08	70656188	70656370
Marker1614652	50.104	Chr_A08	70014540	70014727
Marker1598833	50.104	Chr_A08	70209111	70209324
Marker1533740	50.104	Chr_A08	69263457	69263637
Marker1638761	50.104	Chr_A08	69201901	69202081
Marker1632647	50.104	Chr_A08	70452184	70452445
Marker1480680	50.104	Chr_A08	70402924	70403105
Marker1631480	50.358	Chr_A08	70016818	70017091
Marker1553518	50.358	Chr_A08	69995228	69995429
Marker1475257	50.358	Chr_A08	69911537	69911783
Marker1592570	50.358	Chr_A08	70300802	70301057
Marker1651735	50.358	Chr_A08	70243296	70243547
Marker1470379	50.358	Chr_A08	69715254	69715536
Marker1518442	50.358	Chr_A08	69616313	69616515
BNL3474	50.358	Chr_A08	#N/A	#N/A
CGR6103	50.358	Chr_A08	#N/A	#N/A
Marker1517990	50.358	Chr_A08	70194862	70195082
Marker1606796	50.358	Chr_A08	69637806	69638028
Marker1508137	50.358	Chr_A08	69047828	69048052
Marker1617976	50.358	Chr_A08	69777525	69777792
Marker1599985	50.358	Chr_A08	70622078	70622286
Marker1649340	50.358	Chr_A08	70621610	70621835
Marker1531829	50.358	Chr_A08	69859963	69860151
Marker1490288	50.358	Chr_A08	69402008	69402238
Marker1534619	50.358	Chr_A08	69901762	69901987
Marker1629678	50.358	Chr_A08	69039727	69039951
Marker1477213	50.358	Chr_A08	69199231	69199411
Marker1640156	50.358	Chr_A08	70238283	70238488
Marker1524510	50.358	Chr_A08	69170048	69170239
Marker1644040	50.358	Chr_A08	70432597	70432786
Marker1601979	50.358	Chr_A08	69538410	69538641
Marker1486029	50.358	Chr_A08	69283690	69283884
Marker1613870	50.358	Chr_A08	69322826	69323045
Marker1651958	50.358	Chr_A08	70243948	70244231
Marker1588381	50.358	Chr_A08	70665724	70665909
Marker1568915	50.358	Chr_A08	69418298	69418509
Marker1502515	50.358	Chr_A08	70666764	70666942
Marker1474045	50.358	Chr_A08	70453889	70454114
Marker1652906	50.358	Chr_A08	69456431	69456600
Marker1482934	50.358	Chr_A08	69776955	69777197
Marker1528909	50.838	Chr_A08	68705743	68705954
Marker1555331	50.838	Chr_A08	68852651	68852904
Marker1547262	50.838	Chr_A08	68666471	68666746
Marker1467112	50.838	Chr_A08	68866150	68866352
Marker1555720	51.067	Chr_A08	68764277	68764451
Marker1484927	51.067	Chr_A08	68905299	68905531
Marker1642868	51.067	Chr_A08	68738264	68738504
Marker1608194	56.445	Chr_A08	11016596	11016777
Marker1521298	56.671	Chr_A08	10935487	10935677
Marker1633470	57.338	Chr_A08	10692036	10692273
Marker1617390	58.029	Chr_A08	9596958	9597134
Marker1638564	58.029	Chr_A08	10627111	10627316
Marker1466754	58.029	Chr_A08	9019624	9019813
Marker1620149	58.029	Chr_A08	9276002	9276267
Marker1624118	58.029	Chr_A08	10614591	10614851
Marker1591098	58.029	Chr_A08	9260137	9260364
Marker3822069	58.029	scaffold2257_A08	89818	90092
Marker3822149	58.029	scaffold2257_A08	65468	65695
Marker1505354	58.029	Chr_A08	9234993	9235252
Marker1498528	58.197	Chr_A08	9018037	9018302
Marker3822097	58.322	scaffold2257_A08	57456	57659
Marker1471871	58.322	Chr_A08	10652818	10653052
Marker1599663	58.322	Chr_A08	9038487	9038682
DPL0154	58.322	Chr_A08	#N/A	#N/A
Marker1461892	58.322	Chr_A08	10602959	10603157
Marker1601536	58.322	Chr_A08	9471257	9471432
Marker1554192	58.615	Chr_A08	9664471	9664704
Marker1501371	58.997	Chr_A08	8980387	8980560
Marker1639646	59.123	Chr_A08	10614225	10614505
Marker3822183	59.29	scaffold2257_A08	6025	6213
Marker1487567	59.29	Chr_A08	9871881	9872075
Marker1472202	59.29	Chr_A08	10651689	10651892
Marker1462393	59.29	Chr_A08	9454736	9454975
Marker1551400	59.457	Chr_A08	9249046	9249261
Marker1488007	59.457	Chr_A08	9231423	9231653
Marker1506846	59.457	Chr_A08	9364913	9365147
Marker1623010	59.457	Chr_A08	8990591	8990787
Marker1625835	59.715	Chr_A08	10497767	10497990
Marker1610066	59.715	Chr_A08	9871570	9871795
Marker1500404	59.715	Chr_A08	9995665	9995858
Marker1479193	59.979	Chr_A08	10444211	10444434
Marker1473924	60.247	Chr_A08	10213878	10214126
Marker1514535	60.247	Chr_A08	10170890	10171080
Marker1574077	60.247	Chr_A08	9874783	9875031
Marker1625997	66.095	Chr_A08	5984378	5984569
Marker1504212	77.001	Chr_A08	3492387	3492592
Marker1469845	80.728	Chr_A08	2498199	2498392
Marker1599317	86.421	Chr_A08	1502021	1502208
Marker1477740	88.136	Chr_A08	1265926	1266118
Marker1520267	99.09	Chr_A08	263047	263260
Marker1640095	100.225	Chr_A08	257596	257878
Marker1177484	110.956	scaffold2094_A08	54215	54472
group	Chr_A09
Marker77423	0	Chr_A09	73985679	73985894
Marker122339	8.047	Chr_A09	74064991	74065268
Marker134540	9.444	Chr_A09	73323746	73323931
Marker62620	18.329	Chr_A09	68643821	68643938
Marker54232	19.01	Chr_A09	68593969	68594197
Marker143148	19.871	Chr_A09	68194865	68195129
Marker34315	20.137	Chr_A09	68178404	68178619
CGR5707	23.678	Chr_A09	#N/A	#N/A
SHIN-0347	25.418	Chr_A09	68145346	68145588
Marker41839	31.067	Chr_A09	67847960	67848142
Marker173346	32.203	Chr_A09	67478208	67478376
Marker38078	32.329	Chr_A09	67618590	67618867
Marker161883	41.385	Chr_A09	62592082	62592297
Marker75086	53.494	Chr_A09	54356218	54356474
Marker158705	53.839	Chr_A09	54349058	54349237
Marker158955	54.098	Chr_A09	54309661	54309855
Marker56432	54.729	Chr_A09	54177156	54177407
Marker156303	58.456	Chr_A09	54913995	54914170
Marker105661	58.849	Chr_A09	54976830	54977048
Marker125367	58.849	Chr_A09	54815794	54815967
Marker46564	61.793	Chr_A09	53409014	53409224
Marker166871	68.645	Chr_A09	52273540	52273735
Marker167447	71.498	Chr_A09	49736146	49736326
Marker84875	71.498	Chr_A09	50488567	50488843
Marker147893	71.498	Chr_A09	50163044	50163302
Marker145043	74.61	Chr_A09	44897116	44897311
Marker74149	74.61	Chr_A09	44218702	44218918
Marker91053	74.61	Chr_A09	43932915	43933123
Marker60077	74.61	Chr_A09	43948538	43948738
Marker114769	75.583	Chr_A09	45834922	45835105
Marker159416	75.849	Chr_A09	43744381	43744561
Marker118688	75.849	Chr_A09	45368306	45368526
Marker81813	76.498	Chr_A09	44025067	44025252
Marker167139	76.498	Chr_A09	44134152	44134421
Marker75723	76.498	Chr_A09	44633650	44633895
Marker31282	76.498	Chr_A09	45859473	45859648
Marker106402	76.498	Chr_A09	44090193	44090467
Marker159956	76.498	Chr_A09	43692783	43693043
Marker61381	76.498	Chr_A09	45626496	45626710
Marker102988	76.498	Chr_A09	44726421	44726618
Marker120601	76.498	Chr_A09	45774366	45774635
Marker43132	76.498	Chr_A09	44125989	44126250
Marker143601	76.498	Chr_A09	45830511	45830717
Marker131469	76.498	Chr_A09	44637748	44637967
Marker33807	76.498	Chr_A09	44261943	44262155
Marker105581	76.498	Chr_A09	45650108	45650325
Marker82372	76.498	Chr_A09	44025338	44025608
Marker48153	76.498	Chr_A09	44681413	44681657
Marker163935	76.498	Chr_A09	45458138	45458326
Marker124708	76.498	Chr_A09	46097786	46097963
Marker147926	76.498	Chr_A09	44278488	44278676
Marker147043	76.498	Chr_A09	45883193	45883441
Marker115567	76.716	Chr_A09	45700396	45700669
Marker97676	77.395	Chr_A09	40706356	40706580
Marker123870	77.395	Chr_A09	40695415	40695609
Marker59346	78.08	Chr_A09	38976019	38976281
Marker175379	78.08	Chr_A09	38933671	38933862
Marker137665	78.08	Chr_A09	38396467	38396690
Marker133145	78.08	Chr_A09	30278515	30278746
Marker95972	78.533	Chr_A09	39344483	39344657
Marker168843	78.533	Chr_A09	39472885	39473065
Marker137496	79.769	Chr_A09	40100591	40100787
Marker63240	84.411	Chr_A09	7705923	7706143
Marker36572	90.032	Chr_A09	6562288	6562498
Marker686422	93.053	scaffold2439_A09	65124	65314
Marker42814	101.274	Chr_A09	4878233	4878406
Marker59939	101.966	Chr_A09	5274548	5274787
Marker135461	102.647	Chr_A09	4943365	4943591
Marker90500	107.907	Chr_A09	1791888	1792075
Marker135303	108.397	Chr_A09	1667097	1667377
Marker61115	109.221	Chr_A09	1483211	1483447
group	Chr_A10
Marker4611060	0	Chr_A10	1068716	1068910
Marker4612025	2.477	Chr_A10	813798	813971
BNL3948	8.724	Chr_A10	#N/A	#N/A
MUSS467	15.177	Chr_A10	#N/A	#N/A
HAU2021	23.337	Chr_A10	#N/A	#N/A
Marker4555076	35.062	Chr_A10	6261263	6261447
Marker4533400	35.062	Chr_A10	6140880	6141132
Marker4701323	35.562	Chr_A10	6148616	6148817
Marker4631723	36.247	Chr_A10	6296733	6296929
Marker4549456	47.001	Chr_A10	12414685	12414967
Marker1162381	47.256	scaffold2464_A10	95675	95879
Marker4640170	47.256	Chr_A10	12799285	12799517
Marker1162362	47.256	scaffold2464_A10	113288	113506
Marker1016055	47.256	scaffold2466_A10	864	1071
Marker4659036	48.241	Chr_A10	13347945	13348206
Marker4616567	48.51	Chr_A10	13686740	13686970
Marker4701790	48.786	Chr_A10	12879353	12879529
Marker4681174	49.271	Chr_A10	13513304	13513492
Marker4689932	54.554	Chr_A10	19158780	19158971
Marker4687677	55.551	Chr_A10	20754140	20754348
Marker4717669	55.551	Chr_A10	20707692	20707966
Marker4696035	55.815	Chr_A10	20721751	20721989
Marker3644340	59.606	scaffold2490_A10	78738	78953
Marker4744461	60.067	scaffold2509_A10	16872	17096
Marker4717094	61.002	Chr_A10	53560045	53560259
Marker4606244	75.304	Chr_A10	65998544	65998802
Marker4592426	77.591	Chr_A10	68564271	68564496
Marker1165525	78.424	scaffold2672_A10	105574	105765
Marker4621860	80.277	Chr_A10	75452349	75452534
Marker4718084	84.543	Chr_A10	77319277	77319542
Marker4529339	85.308	Chr_A10	79558156	79558416
Marker4571620	85.769	Chr_A10	80870394	80870600
Marker4648327	86.008	Chr_A10	79965135	79965396
Marker4630174	87.055	Chr_A10	81953341	81953562
Marker4586798	87.571	Chr_A10	82484558	82484774
Marker4523443	88.073	Chr_A10	83608847	83609062
Marker4655972	89.099	Chr_A10	84983381	84983634
Marker4650775	89.347	Chr_A10	85053032	85053241
Marker4603198	90.965	Chr_A10	85170334	85170499
Marker4641721	92.251	Chr_A10	85896062	85896254
Marker4534653	92.251	Chr_A10	85908183	85908362
Marker4696197	92.251	Chr_A10	85985265	85985454
Marker4591778	92.512	Chr_A10	85582497	85582671
Marker4571559	92.512	Chr_A10	85719948	85720167
Marker4629158	92.512	Chr_A10	85610396	85610647
Marker4584432	92.738	Chr_A10	86649303	86649552
Marker4645823	94.643	Chr_A10	87982287	87982514
Marker4620730	97.265	Chr_A10	89134990	89135239
Marker4510588	97.49	scaffold2708_A10	62476	62706
Marker4723611	97.49	Chr_A10	90315286	90315489
Marker4596864	97.49	Chr_A10	90339062	90339292
Marker4510551	97.49	scaffold2708_A10	57328	57499
Marker4647815	98.154	Chr_A10	89482755	89483011
Marker4569315	98.154	Chr_A10	89973392	89973633
Marker4709348	98.154	Chr_A10	90024639	90024823
Marker4649144	98.154	Chr_A10	90051664	90051942
Marker4568676	98.154	Chr_A10	89548228	89548499
Marker4557381	98.154	Chr_A10	89687292	89687510
Marker4529507	98.154	Chr_A10	89540936	89541184
Marker4644658	98.154	Chr_A10	89718516	89718717
Marker4650426	98.154	Chr_A10	90200610	90200792
Marker4596332	98.376	Chr_A10	89493202	89493426
Marker4604990	98.376	Chr_A10	89740186	89740446
Marker4569225	98.376	Chr_A10	89596488	89596672
Marker4541194	98.376	Chr_A10	90051697	90051942
Marker4592255	98.376	Chr_A10	89550020	89550270
Marker4593518	98.376	Chr_A10	90019102	90019294
Marker4599129	98.376	Chr_A10	89703044	89703238
Marker4682249	98.376	Chr_A10	90152182	90152386
Marker4710591	98.376	Chr_A10	90160312	90160562
Marker4684040	100.02	Chr_A10	91134344	91134574
Marker4720238	113.071	Chr_A10	93298771	93299001
Marker4715633	113.567	Chr_A10	93512879	93513131
Marker4669159	114.944	Chr_A10	93033019	93033213
Marker4575415	116.023	Chr_A10	93553020	93553265
Marker4631949	116.311	Chr_A10	93546481	93546741
Marker4616292	116.311	Chr_A10	93543159	93543416
Marker4709876	116.311	Chr_A10	93547020	93547260
Marker4665250	116.561	Chr_A10	93543159	93543397
Marker4641719	119.586	Chr_A10	94320462	94320724
Marker2904337	125.547	scaffold2716_A10	5980	6177
Marker4615043	125.795	Chr_A10	95088062	95088318
Marker4707769	128.191	Chr_A10	95624758	95625017
Marker4650513	129.074	Chr_A10	96010010	96010248
Marker4753559	129.521	scaffold2720_A10	52075	52345
Marker4650870	129.731	Chr_A10	96034290	96034542
Marker4700045	129.731	Chr_A10	96035931	96036127
Marker4753670	129.731	scaffold2720_A10	74313	74499
Marker4721701	130.228	Chr_A10	96658518	96658720
Marker4626233	130.228	Chr_A10	96644618	96644801
Marker4546546	130.228	Chr_A10	96857587	96857813
Marker4548305	131.26	Chr_A10	97010523	97010754
Marker4684743	132.8	Chr_A10	96863875	96864136
Marker4611478	133.3	Chr_A10	96966597	96966830
Marker4721804	133.8	Chr_A10	97183210	97183461
Marker4602861	135.643	Chr_A10	97675040	97675261
Marker4524043	137.867	Chr_A10	98488357	98488631
HAU2100	139.338	Chr_A10	98385665	98386054
Marker4645794	142.024	Chr_A10	98546449	98546726
Marker4621417	142.024	Chr_A10	98517898	98518144
HAU1435	142.848	Chr_A10	99086512	99086690
Marker3837761	143.112	scaffold2722_A10	1875	2063
Marker967788	143.604	scaffold2721_A10	5290	5514
Marker4538017	143.604	Chr_A10	99233339	99233601
Marker4605487	143.604	Chr_A10	99241052	99241264
Marker4723567	146.324	Chr_A10	99882843	99883075
Marker4526895	148.111	Chr_A10	100743214	100743445
Marker4566910	148.111	Chr_A10	100688030	100688215
HAU2824	148.809	Chr_A10	#N/A	#N/A
CGR5565	151.688	Chr_A10	#N/A	#N/A
group	Chr_A11
NAU980	0	Chr_A11	#N/A	#N/A
Marker2869949	1.683	scaffold2723_A11	1009	1221
Marker2869838	1.948	scaffold2723_A11	33567	33826
Marker2068237	1.948	Chr_A11	3061	3249
Marker2869947	1.948	scaffold2723_A11	1689	1935
Marker2027340	11.665	Chr_A11	1893261	1893466
Marker1985779	11.979	Chr_A11	1698734	1698995
Marker2054115	12.23	Chr_A11	1638728	1638954
Marker1993170	12.44	Chr_A11	1729133	1729354
Marker1962265	20.733	Chr_A11	4560294	4560475
Marker2111894	40.529	Chr_A11	19612830	19613031
Marker1999453	41.331	Chr_A11	19070460	19070692
Marker1948952	42.031	Chr_A11	19193433	19193617
Marker2101418	42.24	Chr_A11	19090691	19090926
Marker1974924	43.293	Chr_A11	18819050	18819275
Marker1993610	43.544	Chr_A11	18803572	18803813
Marker2044186	43.544	Chr_A11	18844494	18844724
Marker2040145	43.544	Chr_A11	18736212	18736478
Marker2058924	43.544	Chr_A11	18771606	18771813
Marker2111186	43.544	Chr_A11	18843325	18843528
Marker2036447	43.544	Chr_A11	18636164	18636398
Marker2013547	43.544	Chr_A11	18858330	18858516
HAU2959	44.707	Chr_A11	#N/A	#N/A
Marker1990513	49.889	Chr_A11	11072485	11072695
Marker2068465	50.122	Chr_A11	11309430	11309651
Marker2113966	59.073	Chr_A11	21532629	21532840
Marker2062915	62.233	Chr_A11	22222693	22222962
Marker2097612	63.078	Chr_A11	22488909	22489169
Marker2090780	63.078	Chr_A11	22439484	22439699
Marker2049056	63.078	Chr_A11	22454500	22454725
Marker1966429	63.078	Chr_A11	22462201	22462428
Marker2106131	64.147	Chr_A11	22588115	22588293
Marker696420	64.147	scaffold2755_A11	28328	28560
Marker1980911	64.147	Chr_A11	22583415	22583643
Marker1974610	64.413	Chr_A11	22985375	22985569
Marker1981659	64.682	Chr_A11	23210548	23210738
Marker1970959	64.849	Chr_A11	23402036	23402302
Marker1963150	64.849	Chr_A11	23279827	23279999
[truncated: 1,783 more rows]
