# Supplementary material for: Identification of candidate genes for key fibre‐related QTLs and derivation of favourable alleles in Gossypium hirsutum recombinant inbred lines with G. barbadense introgressions
Source: Plant Biotechnol J. 2019 Sep 20;18(3):707–20. doi: 10.1111/pbi.13237 (PMC7004909; doi:10.1111/pbi.13237)
Supplement: Supplementary file 14 — Table S5 Collinearity analysis of the genetic map with the physical map. [file PBI-18-707-s010.xlsx]

## Sheet: Table S5
Table S5 Collinearity analysis of the genetic map with the physical map
Chr.-ID	Spearman
CA_chr01	0.3352
CA_chr02	0.5335
CA_chr03	0.8174
CA_chr04	0.4962
CA_chr05	0.1787
CA_chr06	0.2472
CA_chr07	0.5113
CA_chr08	0.8216
CA_chr09	0.9255
CA_chr10	0.754
CA_chr11	0.8726
CA_chr12	0.7557
CA_chr13	0.3429
CD_chr01	0.9268
CD_chr02	0.0135
CD_chr03	0.6294
CD_chr04	0.4394
CD_chr05	0.2423
CD_chr06	0.9785
CD_chr07	0.8466
CD_chr08	0.7169
CD_chr09	0.7556
CD_chr10	0.7811
CD_chr11	0.6853
CD_chr12	0.7971
CD_chr13	0.9206
