# Supplementary material for: Identification of candidate genes for key fibre‐related QTLs and derivation of favourable alleles in Gossypium hirsutum recombinant inbred lines with G. barbadense introgressions
Source: Plant Biotechnol J. 2019 Sep 20;18(3):707–20. doi: 10.1111/pbi.13237 (PMC7004909; doi:10.1111/pbi.13237)
Supplement: Supplementary file 15 — Table S6 Phenotypic variations of fibre‐quality and yield traits in RIL population. [file PBI-18-707-s011.xlsx]

## Sheet: Table S6
Table S6 Phenotypic variation of fiber quality and yield traits in RIL population
Trait	Env.	Parents				Population
		LMY22	LY343	P-value		SampleSize	Mean	Variance	StdError	Skewness	Kurtosis	Minimum	Maximum	Range	W-test	P-value
FL	11LQ	29.145	36.1975	0		238	32.7375	3.0152	1.7364	-0.1638	0.0324	27.045	37.84	10.795	0.9887	0.8897
	12LQ	28.5487	33.8967			235	31.1688	1.754	1.3244	0.0649	0.2707	27.29	35.24	7.95	0.9874	0.8236
	12AY	28.2812	35.1667			235	31.5113	1.8608	1.3641	0.0259	-0.1573	28.07	35.015	6.945	0.9798	0.2635
	12LS	28.2538	34.87			234	30.9926	2.4424	1.5628	-0.1098	0.0361	26.55	35.385	8.835	0.9851	0.6688
	13LQ	29.045	33.79			234	31.4821	1.7244	1.3132	-0.1254	0.2471	27.64	35.48	7.84	0.9835	0.54
	13AY	28.2175	33.7683			235	31.1576	1.6956	1.3022	-0.2607	0.0102	27.59	34.305	6.715	0.9777	0.1498
	13LS	28.0467	32.03			234	30.8509	2.7783	1.6668	0.1965	0.5644	26.35	36.66	10.31	0.9852	0.6752
FU	11LQ	84.725	87.125	0.021		238	85.2853	1.4814	1.2171	-0.6557	1.3788	79.75	87.9	8.15	0.974	0.044
	12LQ	85.15	84.35			235	85.193	1.2542	1.1199	-0.2718	-0.5164	82.6	88.15	5.55	0.9663	0.001513
	12AY	84.6125	85.6667			235	85.2943	1.1619	1.0779	-0.5109	0.0561	81.85	87.8	5.95	0.9697	0.007736
	12LS	84.4	85.5667			234	85.3306	0.9533	0.9764	-0.6181	0.1498	82.5	87.45	4.95	0.9564	4.649e-06
	13LQ	83.45	86.7667			234	85.941	2.7738	1.6655	-0.5807	-0.1191	81.4	89.6	8.2	0.9529	4.172e-07
	13AY	85.675	85.9167			235	86.0906	1.1166	1.0567	-0.304	-0.0415	83.1	88.5	5.4	0.9754	0.07332
	13LS	84.35	85.15			234	85.2419	0.9573	0.9784	-0.5687	-0.0227	82.25	87.3	5.05	0.9594	3.237e-05
FS	11LQ	30.925	39.775	0		238	35.4279	7.5653	2.7505	0.0077	-0.2385	27.7	42.1	14.4	0.982	0.4111
	12LQ	28.5625	34.9667			235	32.2123	3.326	1.8237	0.0795	0	26.95	37.45	10.5	0.9869	0.7919
	12AY	28.825	34.6833			235	32.1843	3.34	1.8276	0.1384	-0.0494	27.65	37.8	10.15	0.9832	0.5114
	12LS	30.2125	37.1667			234	33.1647	4.9497	2.2248	-0.0491	-0.3781	27.1	38.85	11.75	0.9809	0.3353
	13LQ	31.5	37.6667			234	34.8692	7.7766	2.7886	0.2358	-0.1941	28.2	42	13.8	0.9751	0.06683
	13AY	29.725	37.7167			235	34.2938	5.4354	2.3314	0.1564	-0.1478	28.55	40.7	12.15	0.9803	0.2899
	13LS	30.0333	35.5667			234	34.3353	6.7016	2.5887	0.0514	-0.4254	27.85	40.5	12.65	0.9773	0.1346
FE	11LQ	6.2	5.925	0.364		238	5.8725	0.0752	0.2742	0.1914	-0.0335	5.2	6.7	1.5	0.98	0.2708
	12LQ	6.5125	6.56667			235	6.534	0.0018	0.0428	0.3318	-1.0258	6.45	6.6	0.15	0.7968	0
	12AY	6.5125	6.58333			235	6.5517	0.0025	0.0504	-0.2689	-0.3841	6.4	6.65	0.25	0.8671	0
	12LS	6.5	6.6			234	6.538	0.0018	0.0425	0.4769	-1.4472	6.5	6.6	0.1	0.7117	0
	13LQ	6.15	5.96667			234	6.1248	0.0355	0.1885	-0.3064	0.0749	5.5	6.6	1.1	0.962	0.0001497
	13AY	6.2625	5.83333			235	6.0594	0.0377	0.1942	0.0681	-0.3766	5.6	6.6	1	0.9753	0.07044
	13LS	6.41667	6.13333			234	6.2312	0.0232	0.1524	-0.0397	0.122	5.85	6.65	0.8	0.9686	0.0049
FM	11LQ	4.305	3.305	0.001		238	4.0151	0.3277	0.5725	-0.2338	0.169	2.12	5.625	3.505	0.9888	0.8966
	12LQ	4.86875	3.55667			235	3.9777	0.2797	0.5288	-0.3316	0.1221	2.31	5.41	3.1	0.9821	0.4215
	12AY	4.8525	3.64667			235	4.0367	0.2491	0.4991	-0.0734	-0.4194	2.745	5.255	2.51	0.9795	0.2397
	12LS	5.80875	4.19333			234	4.99	0.1962	0.4429	-0.4583	0.1403	3.395	5.995	2.6	0.9743	0.05117
	13LQ	5.3875	4.20667			234	4.2961	0.2818	0.5309	-0.1498	0.2309	2.59	5.75	3.16	0.986	0.7329
	13AY	5.6725	4.39			235	4.4543	0.2906	0.5391	-0.2709	-0.0211	2.885	5.805	2.92	0.9793	0.2286
	13LS	5.40667	4.41667			234	4.7002	0.3058	0.553	-0.5538	-0.0866	3	5.82	2.82	0.9598	4.196e-05
BW	11LQ	-	-	0.005		238	5.3695	0.5279	0.7266	0.0969	0.0113	3.248	7.6155	4.3675	0.9887	0.8915
	12LQ	5.80131	4.2755			235	5.3749	0.4894	0.6996	-0.0937	0.5153	3.0653	7.4388	4.3735	0.9879	0.8532
	12AY	5.146	3.56572			235	4.82	0.4669	0.6833	0.0524	-0.0682	3.0204	6.7222	3.7018	0.9839	0.5681
	12LS	5.025	2.46667			234	4.8404	0.3754	0.6127	-0.1255	-0.3801	3.15	6.35	3.2	0.9797	0.2562
	13LQ	5.25587	4.71683			234	5.1785	0.4149	0.6441	-0.3404	1.2706	2.5995	6.9825	4.383	0.9827	0.4722
	13AY	5.78775	3.769			235	5.2596	0.3982	0.631	-0.0948	-0.3383	3.551	6.9425	3.3915	0.983	0.494
	13LS	4.03333	3.50278			235	3.8879	0.6175	0.7858	0.3557	1.392	1.7333	7.375	5.6417	0.9881	0.8606
LP	11LQ	-	-	0		235	33.43	17.431	4.1751	0.148	-0.307	25.93	43.65	17.72	0.9271	0
	12LQ	41.3794	32.181			235	34.0155	8.7125	2.9517	0.0698	-0.6027	27.814	41.1198	13.3058	0.9703	0.009999
	12AY	42.2203	31.8331			235	34.1921	8.1564	2.8559	0.1605	-0.3606	27.1897	43.433	16.2433	0.9813	0.3643
	12LS	43.9402	33.014			234	35.6292	10.5421	3.2469	0.2368	-0.1756	27.5011	45.4685	17.9674	0.9832	0.5158
	13LQ	40.7051	34.0012			234	34.3266	11.7725	3.4311	-0.2617	0.6426	20.5178	42.7555	22.2377	0.9857	0.7084
	13AY	43.7939	33.9925			235	35.1834	8.9052	2.9842	-0.091	-0.6377	27.92	41.6526	13.7326	0.9697	0.007821
	13LS	41.3584	32.063			235	33.5655	11.4069	3.3774	-0.0463	-0.0077	23.9583	42.6694	18.7111	0.9836	0.5421
BN	11LQ	18	12.8	0.063		238	15.3807	8.9905	2.9984	0.4515	0.1097	7.6	25	17.4	0.9747	0.06
	12AY	26.9	13.3514			235	17.5775	14.1833	3.7661	0.9044	1.4109	8.8	34.25	25.45	0.9557	0
	13AY	21.5625	17.5037			235	17.5022	10.0422	3.1689	0.6399	0.0808	10.7	26.15	15.45	0.949	0
