# Supplementary material for: Identification of candidate genes for key fibre‐related QTLs and derivation of favourable alleles in Gossypium hirsutum recombinant inbred lines with G. barbadense introgressions
Source: Plant Biotechnol J. 2019 Sep 20;18(3):707–20. doi: 10.1111/pbi.13237 (PMC7004909; doi:10.1111/pbi.13237)
Supplement: Supplementary file 16 — Table S7 Correlation coefficients among fibre‐quality and yield traits. [file PBI-18-707-s012.xlsx]

## Sheet: Table S7
Table S7 Correlation coefficients among fiber quality and yield traits in RIL population
Trait	FL	FU	FM	FE	FS	BN	BW
FU	0.481**
FM	-0.305**	0.234**
FE	-0.102**	0.282**	0.140**
FS	0.640**	0.412**	-0.189**	-0.379**
BN	-0.229**	0.036	0.219**	0.185**	-0.236**
BW	0.039	0.144**	-0.029	-0.031	-0.049*	-0.205**
LP	-0.070**	0.080**	0.169**	0.109**	-0.074**	0.124**	0.038
* and ** indicate significant level at P < 0.05 and P < 0.01, respectively.
