# Supplementary material for: Identification of candidate genes for key fibre‐related QTLs and derivation of favourable alleles in Gossypium hirsutum recombinant inbred lines with G. barbadense introgressions
Source: Plant Biotechnol J. 2019 Sep 20;18(3):707–20. doi: 10.1111/pbi.13237 (PMC7004909; doi:10.1111/pbi.13237)
Supplement: Supplementary file 17 — Table S8 QTLs detected based on high‐density genetic map and comparison with our previously reported QTLs. [file PBI-18-707-s013.xlsx]

## Sheet: Table S8
Table S8 QTLs detected based on high-density genetic map and comparision with our previously reported QTLs
QTL	Env.	Chromosome	Position	LOD=LRO/4.6	aeffect	LOD2_L	LOD1_L	LOD1_R	LOD2_R	R0 (%)	marker	Marker start position in TM-1 reference genome	Marker stop position in TM-1 reference genome
Fiber length
qFL-A02-1	11LQ	A2	12.7	3.81392	-0.4072	5.3	12	14	14	4.5552	Marker3932922	6227245	6227487	New
	12JS	A2	34.7	4.95981	-0.456	32.4	32.8	39	41	7.2237	Marker3987188	8031246	8031452
qFL-A03-1	11LQ	A3	60.8	4.28873	-0.4122	60.4	60.4	63.1	64.8	5.109	Marker2379565	84466255	84466456	confirmed	F2:3, RIL	Wang et al. Euphytica 2016, 211(2):1-15; wang et al. Molecular Breeding 2013, 32(3):547-562.
	12LQ	A3	68.7	4.87824	-0.3396	66.2	67.2	69.3	69.3	5.9153	Marker2370087	76433508	76433733
	12AY	A3	62.6	5.16126	-0.4005	60.8	60.8	64.9	65.6	7.8303	Marker2406749	85618520	85618742
	13AY	A3	68.7	3.59602	-0.3009	66.2	68.4	69.3	69.3	4.7621	Marker2370087	76433508	76433733
qFL-A03-2	13JS	A3	97.5	5.37054	-0.4671	96	96.6	98.7	100.6	7.2581	Marker2416349	15047992	15048232	New
qFL-A03-3	12JS	A3	114.5	4.36728	-0.3831	113.2	110.7	116.9	118.6	5.7027	Marker2506540	6057808	6058017	New
qFL-A03-4	13LQ	A3	162.6	6.93772	-0.4095	161.5	161.5	164.3	164.8	9.369	Marker2452837	1374918	1375134	New
	13AY	A3	158.9	6.16853	-0.3742	157.6	158.1	160	161.9	7.9192	Marker2471521	1752400	1752628
qFL-A04-1	13LQ	A4	32.4	3.75684	-0.2884	27.8	29.6	34.4	34.4	4.3769	Marker1023658	7621754	7621938	New
qFL-A07-1	11LQ	A7	43.2	8.04467	-0.5597	39.7	41	44.9	44.5	9.9201	Marker3233839	71035205	71035425	confirmed	F2, F2:3, RIL	Wang et al. Euphytica 2016, 211(2):1-15; wang et al. Molecular Breeding 2013, 32(3):547-562.
	12LQ	A7	40.6	5.96107	-0.3643	39.7	39.7	42.6	43	7.1968	DC40182	71773327	71773647
	12JS	A7	39.7	6.25467	-0.4581	38.1	38.8	40.1	40.1	8.2128	DPL0852	71015749	71015904
	13AY	A7	43.2	4.97246	-0.3356	43	43	45.1	45.4	6.4283	Marker3233839	71035205	71035425
	13JS	A7	43.2	5.90844	-0.4781	42.6	42.6	44.3	45.4	8.0266	Marker3233839	71035205	71035425
	13LQ	A7	40.6	5.1925	-0.3466	37.6	38.6	42.1	42.6	6.5779	DC40182	71773327	71773647
qFL-A08-1	13LQ	A8	47.3	5.22384	-0.3457	46	46.6	49.9	50.4	6.7006	Marker1511981	70892838	70893040	confirmed	RIL	Wang et al. Euphytica 2016, 211(2):1-15.
qFL-D01-1	12AY	D1	1	3.79714	0.3097	0	0	2.7	2.7	4.9891	Marker2270662	61153086	61153299	New
qFL-D04-1	13LQ	D4	6.7	4.31268	0.3709	2.9	2.9	11.4	13.8	7.7139	Marker598474	3298610	3298839	New
qFL-D05-1	13AY	D5	131.5	4.27867	-0.3167	118.4	124.3	134.8	137.6	5.492	Marker3313019	8478703	8478955	confirmed	RIL	Wang et al. Euphytica 2016, 211(2):1-15.
	13JS	D5	132.5	3.55387	-0.3892	129.3	130.9	137.4	141.4	5.1103	Marker3313019	8478703	8478955
qFL-D07-1	11LQ	D7	32.3	8.00916	0.5934	31.6	31.8	33.4	33.2	9.9472	Marker1189522	42811837	42812069	confirmed	F2, F2:3, RIL	Wang et al. Euphytica 2016, 211(2):1-15; wang et al. Molecular Breeding 2013, 32(3):547-562.
	12LQ	D7	24.3	6.7476	0.4171	23.8	23.8	25.3	25.9	8.2479	Marker1280731	44280799	44280998
	12JS	D7	48.9	5.85987	0.4685	47.3	48.5	49.4	50.1	7.6394	Marker1189925	34739763	34739983
	13AY	D7	21.9	3.59529	0.3012	21.6	21.6	22.4	22.4	4.5229	Marker1244511	45134779	45134982
qFL-D07-2	12AY	D7	64.9	4.19571	0.3443	64.1	64.2	65.9	65.9	5.6854	Marker1217283	26595129	26595474	confirmed	RIL	Wang et al. Euphytica 2016, 211(2):1-15.
qFL-D07-3	13JS	D7	135.6	3.9091	-0.417	131.8	133.1	138.6	138.8	5.5229	Marker1222177	16890637	16890855	confirmed	RIL	Wang et al. Euphytica 2016, 211(2):1-15.
qFL-D11-1	11LQ	D11	47.9	3.99065	0.3723	46.5	46.6	56.9	60.6	4.479	Marker1328447	6074610	6074856	New
qFL-D13-1	12AY	D13	36.5	3.83107	-0.3205	33.7	33.7	39.7	41.8	5.3073	Marker4195519	55578235	55578494	confirmed	RIL	Wang et al. Euphytica 2016, 211(2):1-15.
	12JS	D13	20.6	6.76282	-0.4941	18.4	21.6	20.2	21.6	9.5866	Marker4268579	56167225	56167467
	13JS	D13	26.4	5.67639	-0.469	24.6	24.8	27.6	30.2	7.6516	HAU1377	53853799	53854010
Fiber uniformity
qFU-A3-1	11LQ	A3	60.8	3.59737	-0.2899	52.4	55.9	63.6	65.3	5.2954	Marker2379565	84466255	84466456	New
qFU-A7-1	12JS	A7	40.6	5.8988	-0.3014	40.1	40.1	41.9	43	9.1576	DC40182	71773327	71773647	New
	13AY	A7	40.6	6.00513	-0.3166	39.7	40.4	41.9	42.6	8.8509	DC40182	71773327	71773647
qFU-A8-1	13LQ	A8	50.1	5.52085	-0.4956	48.9	49.8	50.4	50.4	8.3228	Marker1480680	70402924	70403105	New
qFU-A10-1	11LQ	A10	35.6	3.62638	-0.2851	28.3	31.3	36.3	36.3	5.3124	Marker4701323	6148616	6148817	New
qFU-A10-2	12JS	A10	98.2	3.74519	-0.2351	90.8	94.7	99.8	103.4	5.6752	Marker4650426	90200610	90200792	New
qFU-A10-3	11LQ	A10	143.1	5.14409	-0.3429	141.3	142.5	145.2	146.4	7.7133	Marker3837761	scaffold2722_A10_1875	scaffold2722_A10_2063	New
	12LQ	A10	142.9	4.47427	-0.2877	142.3	142.6	145.2	146.3	6.4537	HAU1435	99086512	99086690
	12AY	A10	142.9	4.36703	-0.2836	139.2	142	145.5	147.3	6.6611	HAU1435	99086512	99086690
qFU-D3-1	12LQ	D3	16.5	4.83538	0.2961	16.5	16.5	18	20	6.8549	Marker4075735	scaffold3920_D03_3449633	3449868	New
	13AY	D3	20.4	3.6243	0.2448	18.7	18.8	23.6	23.8	5.2327	Marker2819844	21788523	21788759
qFU-D3-2	13LQ	D3	2	4.26358	0.4259	0	0	2.5	2.5	6.4474	Marker2818684	3832875	3833140	New
qFU-D7-1	12AY	D7	0	3.66989	-0.2711	0	0	2.4	5.7	5.4992	BNL1122	29325024	29324861	confirmed	F2	wang et al. Molecular Breeding 2013, 32(3):547-562.
qFU-D7-2	12LQ	D7	33.9	7.3786	-0.3996	32.3	33.6	34.5	34.5	10.7064	Marker1253167	41928270	41928437	New
qFU-D7-3	13AY	D7	146.2	3.90049	-0.2541	143.8	145.7	147.3	149.6	5.6497	BNL2734	12488654	12488445	confirmed	F2:3	wang et al. Molecular Breeding 2013, 32(3):547-562.
Fiber strength
qFS-A3-1	12AY	A3	59.8	4.77932	-0.4475	53.1	55.2	60.8	60.8	5.6157	CGR5258	scaffold729_A03-122555	scaffold729_A03-122668	confirmed	RIL	Wang et al. Euphytica 2016, 211(2):1-15.
	12LQ	A3	67.7	3.78012	-0.3971	61.9	63.5	69.7	70	4.3444	Marker2370087	76433508	76433733
	13JS	A3	68.7	5.25463	-0.7088	63.8	67.3	69.3	69.3	6.6967	Marker2370087	76433508	76433733
qFS-A7-1	11LQ	A7	43	24.7735	-1.5918	42.6	42.8	43.5	43.8	31.9579	Marker3168788	71264001	71264254	confirmed	F2, F2:3, RIL	Wang et al. Euphytica 2016, 211(2):1-15; wang et al. Molecular Breeding 2013, 32(3):547-562.
	12LQ	A7	46.1	19.4149	-0.9478	45.4	45.6	51.1	48.3	26.3672	Marker3262324	69319628	69319903
	12AY	A7	43	16.8818	-0.8582	42.6	42.8	44.5	44.2	21.0364	Marker3168788	71264001	71264254
	12JS	A7	40.6	14.9198	-1.0004	39.7	39.7	42.4	41.6	18.5515	DC40182	71773327	71773647
	13LQ	A7	46.1	14.3858	-1.264	45.6	45.6	47.8	49.1	19.4981	Marker3262324	69319628	69319903
	13AY	A7	43.2	28.1321	-1.4449	43	43	44	44.8	37.6608	Marker3233839	71035205	71035425
	13JS	A7	40.6	14.957	-1.1928	39.6	39.6	41.7	42.1	19.8559	DC40182	71773327	71773647
qFS-A8-1	12LQ	A8	50.9	4.56807	-0.4304	50.1	50.4	51.1	51.1	5.2786	Marker1467112	68866150	68866352	New
	13LQ	A8	54.1	5.29905	-0.8045	50.9	54	56.7	56.9	7.7337	Marker1642868	68738264	68738504
qFS-A10-1	12AY	A10	57.8	3.45217	-0.395	54.6	55.5	64.2	68	4.4046	Marker4696035	20721751	20721989	New
qFS-A10-2	13AY	A10	140.3	3.34679	0.4428	139.1	139.2	143.1	143.1	3.5443	HAU2100	98385665	98386054	confirmed	RIL	Wang et al. Euphytica 2016, 211(2):1-15.
qFS-A10-3	13JS	A10	1	4.19455	-0.6238	0	0	2.5	2.5	5.5599	Marker4611060	1068716	1068910	New
qFS-D1-1	11LQ	D1	133.4	6.99996	-0.8926	130.7	131.9	134.5	134.5	10.3688	Marker2291646	564854	565105	New
	12AY	D1	129.9	3.30361	-0.4159	115.6	122.7	131.5	131.5	5.1513	Marker2217781	790500	790758
	13AY	D1	129.9	5.57698	-0.7016	124.9	127	130.7	130.7	8.7905	Marker2217781	790500	61153299
qFS-D5-1	12AY	D5	1.6	4.69205	-0.5039	0	0.8	2.6	4.2	7.4218	Marker3352948	12157935	12158153	New
qFS-D5-2	12JS	D5	38.1	3.69555	-0.5427	38.1	35.9	40.4	41.9	5.7848	Marker3329927	24132180	24132458	New
qFS-D10-1	12JS	D10	73.1	3.66522	0.6325	68.6	69.5	77.1	77.3	7.9558	Marker2980099	53277353	53277541	New
qFS-D12-1	11LQ	D12	5	3.4512	-0.7137	0	0	10.9	11.8	6.4342	CGR6772	3261921	3261750	New
	12LQ	D12	0	4.97808	-0.5755	0	0	5.9	8.3	8.0563	CGR6772	3261921	3261750
qFS-D12-2	12JS	D12	161.6	2.98726	0.5218	142	148.9	166.4	166.4	5.29	DPL0010	43539279	43539524	New
qFS-D12-3	13JS	D12	112.2	5.199	-0.8681	103.2	106.2	118	120.9	10.8795	Marker4341660	38817559	38817776	New
qFS-D13-1	12JS	D13	19.6	3.80743	-0.5655	17.4	18.2	21.4	22.7	5.9798	Marker2857196	scaffold4659_D13-16415	scaffold4659_D13-16666	New
	13JS	D13	17.4	3.77422	-0.6423	8.6	13	17.9	17.9	5.7451	Marker4186332	56210087	56210349
Fiber elongation
qFE-A1-1	13AY	A1	150.8	3.73876	-0.043	144.5	146.9	156.6	157.8	4.5262	CGR6129	#N/A	#N/A	New
qFE-A3-1	11LQ	A3	163.5	6.98043	0.0852	161.5	161.6	164.4	164.8	9.0994	Marker2426609	1250642	1250846	confirmed	F2:3	wang et al. Molecular Breeding 2013, 32(3):547-562.
	12LQ	A3	151.3	13.4467	-0.0194	150.3	150.4	151.6	151.8	18.8726	Marker2487367	2050418	2050670
	12AY	A3	162.6	11.357	-0.0204	161.5	161.6	163.6	164.2	16.2277	Marker2452837	1374918	1375134
	13LQ	A3	158.9	8.2775	0.0643	156.8	158.1	159.5	159.5	11.0833	Marker2471521	1752400	1752628
	13AY	A3	158.9	11.3437	0.075	157.9	158.8	159.4	159.5	13.7322	Marker2471521	1752400	1752628
	13JS	A3	161.6	6.97791	0.0491	161.1	161.1	163.6	164.2	9.6822	Marker2452837	1374918	1375134
qFE-A7-1	11LQ	A7	43.2	11.1419	0.106	42.6	42.8	44.7	44.4	14.345	Marker3233839	71035205	71035425	confirmed	F2	wang et al. Molecular Breeding 2013, 32(3):547-562.
	12LQ	A7	40.6	5.32483	-0.0114	39.7	40.1	41.6	42.6	6.7667	DC40182	71773327	71773647
	12JS	A7	40.6	4.37848	-0.011	38.4	39.5	41.6	42.6	6.5769	DC40182	71773327	71773647
	13LQ	A7	46.1	8.05398	0.0656	45.4	45.6	47.1	48	10.737	Marker3262324	69319628	69319903
	13AY	A7	40.6	12.6359	0.0772	39.7	40	41.9	42.5	15.2042	DC40182	71773327	71773647
	13JS	A7	40.6	5.87749	0.0434	39.7	39.7	42.5	43	7.6443	DC40182	71773327	71773647
qFE-A8-1	12AY	A8	44.8	4.19532	-0.0118	42.1	43.9	45.8	45.8	5.2719	Marker1568192	72535767	72536029	New
qFE-A11-1	11LQ	A11	43.3	3.8339	0.0595	33.9	38.6	46	48.1	4.5977	Marker1974924	18819050	18819275	New
qFE-A13-1	11LQ	A13	110	4.44731	-0.0658	108.8	108.8	113.8	117.2	5.3688	Marker505202	11590661	11590868	New
qFE-D1-1	12AY	D1	110.5	4.05282	0.0126	103.9	103.9	118.1	121.5	6.2331	Marker2326371	2928720	2928961	confirmed	F2:3	wang et al. Molecular Breeding 2013, 32(3):547-562.
qFE-D1-2	12LQ	D1	140.3	4.2779	0.0104	136	139	142.9	142.9	5.5219	HAU1721	317865	317624	confirmed	F2:3	wang et al. Molecular Breeding 2013, 32(3):547-562.
qFE-D3-1	12JS	D3	0	4.15653	0.0107	0	0	2.1	2.7	6.14	Marker2818684	3832875	3833140	New
qFE-D6-1	13JS	D6	14	4.03434	-0.0363	6.5	10.6	16.9	18.6	5.3755	Marker3776530	62133190	62133446	confirmed	F2:3	wang et al. Molecular Breeding 2013, 32(3):547-562.
qFE-D9-1	13AY	D9	19.8	5.56438	-0.0547	18.3	18.8	21.8	21.8	6.3247	Marker4449035	43878532	43878785	New
qFE-D11-1	13AY	D11	116.2	4.59168	0.0473	106.5	109.7	117.8	118.8	5.6651	Marker1342904	26257075	26257342	New
	13JS	D11	114.2	5.7171	0.0491	106.6	109	116.8	116.8	10.0654	Marker1342904	26257075	26257342
Fiber micronair
qFM-A7-1	11LQ	A7	40.6	9.82782	0.1946	39.7	39.7	42.3	42.8	11.1868	DC40182	71773327	71773647	confirmed	RIL	Wang et al. Euphytica 2016, 211(2):1-15.
	12LQ	A7	39.6	18.0448	0.2368	38.3	38.6	40.6	40.6	19.7881	Marker3219510	72229921	72230115
	12AY	A7	39.6	13.2125	0.1876	38.3	38.6	40.6	40.6	13.8489	Marker3219510	72229921	72230115
	12JS	A7	40.6	14.8722	0.1848	38	38.5	42.1	42.6	16.8933	DC40182	71773327	71773647
	13LQ	A7	38.6	6.99662	0.1699	30.4	37.6	39.7	39.7	10.0011	Marker3219510	72229921	72230115
	13AY	A7	40.1	14.8542	0.2193	38.3	38.7	40.6	40.6	16.1737	DPL0757	71588662	71588782
	13JS	A7	43	20.0054	0.2762	42.6	42.9	44.6	43.5	24.3941	Marker3168788	71264001	71264254
qFM-A9-1	12AY	A9	30.4	6.45859	0.1313	25.7	26.9	32.2	37.5	6.8113	SHIN-0347	68145346	68145588	New
	13LQ	A9	31.1	3.59717	0.1166	26.1	28	36.2	39.1	4.7046	Marker41839	67847960	67848142
qFM-A10-1	11LQ	A10	142.9	10.6364	-0.2047	142.3	142.6	143.1	143.1	12.5225	HAU1435	99086512	99086690	confirmed	RIL	Wang et al. Euphytica 2016, 211(2):1-15.
	12LQ	A10	144.6	11.9356	-0.193	143.1	143.6	145.9	146.8	13.095	Marker4605487	99241052	99241264
	12AY	A10	143.6	9.76521	-0.1581	142.7	143.2	144.8	145.6	9.8543	Marker4605487	99241052	99241264
	13LQ	A10	139.3	4.04233	-0.1226	136.1	138.1	141.3	142	5.2517	HAU2100	98385665	98386054
qFM-A13-1	12AY	A13	117.6	4.11129	-0.1029	111.9	113	121.8	126.1	4.0033	Marker541160	11488540	11488814	New
qFM-A13-2	12AY	A13	132.2	4.97599	-0.1074	127.2	129.6	136.8	139.2	4.3827	Marker563813	5152567	5152765	New
qFM-D3-1	11LQ	D3	29.5	5.7137	0.1559	24.1	25.6	35.1	38	7.1832	Marker2822114	35851550	35851831	confirmed	RIL	Wang et al. Euphytica 2016, 211(2):1-15.
	12AY	D3	28.5	6.82764	0.1334	24.8	26	33.8	36.5	6.9616	Marker2822114	35851550	35851831
	12JS	D3	28.5	6.0502	0.114	24.1	25.1	32.5	35.4	6.3937	Marker2822114	35851550	35851831
	12LQ	D3	28.5	5.50154	0.1248	24.1	24.1	33.5	36.6	5.4178	Marker2822114	35851550	35851831
	13AY	D3	29.5	13.1342	0.2196	26.6	27.7	33.9	36	15.572	Marker2822114	35851550	35851831
	13JS	D3	30.5	4.84559	0.139	24.1	24.9	37.2	40.5	6.1491	Marker2822114	35851550	35851831
	13LQ	D3	30.5	4.31687	0.1406	24.8	26	37.4	40.9	6.8664	Marker2822114	35851550	35851831
qFM-D5-1	12JS	D5	132.5	4.70403	0.1045	130.2	130.8	136.2	141.1	5.0749	Marker3313019	8478703	8478955	confirmed	RIL	Wang et al. Euphytica 2016, 211(2):1-15.
	13JS	D5	132.5	3.59591	0.1134	130.2	131.3	136.3	136.3	3.8717	Marker3313019	8478703	8478955
qFM-D7-1	12JS	D7	35.8	10.1382	-0.1625	35.4	35.6	35.9	35.9	11.2264	Marker1262774	41960480	41960672	confirmed	RIL	Wang et al. Euphytica 2016, 211(2):1-15.
	13AY	D7	35.8	11.1839	-0.2028	35.4	35.4	36	36.1	11.874	Marker1262774	41960480	41960672
qFM-D7-2	12LQ	D7	44.4	7.63289	-0.1627	44.2	44.2	45.8	46	7.6606	Marker1229890	32351755	32352031	confirmed	RIL	Wang et al. Euphytica 2016, 211(2):1-15.
	12AY	D7	44	11.1739	-0.1819	43.9	43.9	44.2	44.2	11.5761	Marker1205760	34991142	34991423
	12JS	D7	44.8	11.0124	-0.1668	43.6	44.3	45.8	45.9	12.2552	Marker1266878	36514174	36514412
	13LQ	D7	36.4	5.37243	-0.1542	35.9	35.9	37.4	37.7	7.1543	Marker1238226	40045873	40046131
	13AY	D7	41.9	12.0602	-0.207	40.9	41.3	42.4	42.4	12.6999	Marker1209923	36610042	36610216
qFM-D7-3	12AY	D7	53.8	11.5681	-0.1867	52	51.9	54	54	11.9401	Marker1184212	29409043	29409231	confirmed	RIL	Wang et al. Euphytica 2016, 211(2):1-15.
	12JS	D7	54.6	10.1912	-0.1612	54	54.1	54.7	54.9	11.2798	Marker1201020	29933978	29934194
	13LQ	D7	51.4	6.07825	-0.1622	49.4	50.6	53.2	53.2	8.0424	Marker1262581	33291175	33291394
qFM-D7-4	12AY	D7	60.7	11.4119	-0.1843	60.3	60.6	62.3	61.9	11.8153	Marker1203933	30891949	30892188	confirmed	RIL	Wang et al. Euphytica 2016, 211(2):1-15.
	11LQ	D7	60.4	10.0717	-0.2073	59.7	60.1	61.6	62.2	11.3599	Marker1238546	32048391	32048653
qFM-D11-1	13AY	D11	123.2	4.99143	-0.125	119.1	122.3	124.2	125.2	4.958	Marker1382809	58819345	58819555	New
qFM-D13-1	12JS	D13	69.4	4.65308	0.0999	67.8	68.3	73.7	75.2	4.9729	Marker4271011	39964294	39964587	New
qFM-D13-2	13JS	D13	17.4	6.20323	0.1446	17.3	17.3	18.2	21.6	6.5856	Marker4186332	56210087	56210349	New
Boll number
qBN-A3-1	12AY	A3	106.9	6.71218	1.2621	101.2	103.1	110	112.2	10.2232	Marker2411537	9788198	9788198	New
qBN-A3-2	12AY	A3	117.5	3.97819	1.0318	114.5	114.5	118.6	118.7	7.1276	Marker2506540	6057808	6058017	New
qBN-D3-1	12AY	D3	8.7	4.31336	0.9443	7.8	7.8	11.1	12.1	6.1194	Marker2786662	8961309	8961545	New
qBN-D3-2	12AY	D3	19.3	3.61097	0.8748	17.3	18.7	20	20	5.137	Marker2771972	25947489	25947774	New
	13AY	D3	31.5	5.84523	1.0839	25.3	27.2	38.5	42.1	11.4281	Marker2822114	35851550	35851831
qBN-D3-3	11LQ	D3	70.8	4.23387	0.7671	59.8	64.2	75.8	78.6	6.1831	NAU1167	42842862	#N/A	New
qBN-D6-1	12AY	D6	58	5.06535	1.1055	54	54	63	63	8.3132	Marker3785212	64026324	64026588	New
qBN-D7-1	11LQ	D7	165.4	9.62242	1.2117	164.9	165.1	165.7	165.7	15.0271	Marker1224586	9374517	9374696	New
Boll weight
qBW-A2-1	12AY	A2	156.9	3.76056	0.1452	151.5	156	157.3	158.8	4.1509	Marker3996442	79428431	79428718	confirmed	RIL	Wang et al. Euphytica 2016, 211(2):1-15.
qBW-A2-2	12JS	A2	96.9	4.13877	0.1467	95.8	96.4	98.1	98.8	5.0814	HAU2375	43562002	43561746	confirmed	RIL	Wang et al. Euphytica 2016, 211(2):1-15.
qBW-A3-1	13JS	A3	61.3	3.60185	0.1869	60.8	60.8	63.2	64.6	5.2445	Marker2417893	85496875	85497081	New
qBW-A7-1	12AY	A7	122.4	3.68076	0.1454	120.8	120.8	125.2	128.8	4.3641	Marker3190826	3729317	3729577	confirmed	RIL	Wang et al. Euphytica 2016, 211(2):1-15.
	12JS	A7	122.1	3.57375	0.1378	115.2	119.6	125.2	128.5	4.9079	Marker3272996	3906807	3907034
qBW-A7-2	12JS	A7	0	5.21295	0.1642	0	0	2.4	4.5	7.078	DPL0603	76932034	76932246	confirmed	RIL	Wang et al. Euphytica 2016, 211(2):1-15.
	13AY	A7	5	4.06143	0.1597	0	0	10.6	13.6	6.3515	DPL0603	76932034	76932246
qBW-A8-1	12AY	A8	108.2	8.02445	0.2359	101.9	103.9	109.2	109.2	11.7343	Marker1640095	257596	257878	New
	13AY	A8	108.2	4.06233	0.1694	100.2	101.4	109.2	109.2	6.6806	Marker1640095	257596	257878
qBW-A10-1	11LQ	A10	143.6	9.32395	-0.259	142.9	143.3	145	145.8	12.4734	Marker4605487	99241052	99241264	confirmed	RIL	Wang et al. Euphytica 2016, 211(2):1-15.
	12AY	A10	143.6	14.0058	-0.2962	143.2	142.9	145.1	145.8	18.3915	Marker4605487	99241052	99241264
	12LQ	A10	143.1	12.1145	-0.2903	142.7	142.9	144.6	145.3	16.7735	Marker3837761	99248507	99248304
	13LQ	A10	143.6	5.62372	-0.1848	142.2	143.1	144.8	145.7	8.0954	Marker4605487	99241052	99241264
qBW-A11-1	12AY	A11	9	3.49203	-0.1537	0	4.1	15.3	18.6	4.9624	Marker2869947	1689	1935	confirmed	RIL	Wang et al. Euphytica 2016, 211(2):1-15.
qBW-D3-1	11LQ	D3	26.8	6.23528	-0.2171	24.1	24.1	32.1	36.5	8.6967	Marker2832520	30559055	30559303	confirmed	RIL	Wang et al. Euphytica 2016, 211(2):1-15.
	12JS	D3	16.5	5.80344	-0.1743	13.1	14.4	17.1	18.7	7.8744	Marker2758534	11651169	11651451
	13LQ	D3	28.5	3.63795	-0.1489	24.1	26.9	38.5	43.8	5.2025	Marker2822114	35851550	35851831
qBW-D5-1	12JS	D5	40.1	5.19279	0.1729	39.3	35.2	41.1	42	7.7903	Marker3329927	24132180	24132458	confirmed	RIL	Wang et al. Euphytica 2016, 211(2):1-15.
qBW-D7-1	12AY	D7	36.6	5.22796	-0.1871	35.8	35.8	38.1	38.5	6.2696	Marker1286991	42133969	42134200	confirmed	RIL	Wang et al. Euphytica 2016, 211(2):1-15.
qBW-D7-2	12JS	D7	92	4.60361	0.1679	88	88.6	96.7	99.8	7.1564	Marker1223915	20882306	20882510	confirmed	RIL	Wang et al. Euphytica 2016, 211(2):1-15.
qBW-D7-3	12JS	D7	105.4	4.7404	0.1484	104.5	104.5	106.8	107.2	5.7821	Marker1189453	18234479	18234734	confirmed	RIL	Wang et al. Euphytica 2016, 211(2):1-15.
qBW-D7-4	12JS	D7	124.4	4.7072	0.1488	123.8	123.8	126.8	127.5	5.7591	Marker1206260	13513221	13513415	New
qBW-D7-5	11LQ	D7	139.8	6.39022	0.2265	136.9	138.6	141.5	141.5	8.7838	NAU2999	17815204	17815380	confirmed	RIL	Wang et al. Euphytica 2016, 211(2):1-15.
	12JS	D7	136.6	4.31597	0.1511	133.7	134.1	138.6	138.6	5.9516	Marker1222177	16890637	16890855
qBW-D7-6	12JS	D7	155.3	4.23207	0.1534	153.6	153.2	158.7	161.5	6.0247	CSHES-5	11229957	11229938	New
qBW-D7-7	13LQ	D7	181.6	4.36614	-0.1621	179.7	179.9	182.9	186.7	6.2674	Marker1254672	6877072	6877274	New
qBW-D8-1	13AY	D8	78.6	3.71247	-0.1446	76.3	76.3	84.4	85	5.1418	Marker1858604	47623827	47624002	New
qBW-D9-1	12AY	D9	26.3	5.97164	0.2019	26.3	25.9	26.9	27.4	7.2022	Marker4496174	42980815	42981056	confirmed	RIL	Wang et al. Euphytica 2016, 211(2):1-15.
	12JS	D9	4	7.13302	0.204	2.7	3.4	4.6	5	9.7954	HAU1028	47332796	47332456
	13AY	D9	12.1	4.13142	0.1618	8.2	10	13.9	14	5.6077	Marker4481597	46025341	46025571
qBW-D10-1	12LQ	D10	59.3	3.97963	0.1732	57.6	57.6	61.7	62.3	5.9724	Marker3035118	39915842	39916088	confirmed	RIL	Wang et al. Euphytica 2016, 211(2):1-15.
	13AY	D10	56.6	4.43324	0.1611	53.6	54.7	60.8	62.3	6.0239	Marker3039267	32705376	32705566
	13AY	D10	67.5	3.52183	0.1497	62.7	64.3	68.5	68.5	5.4504	Marker3064672	51039095	51039318
qBW-D12-1	13JS	D12	64.4	3.56033	-0.1971	60.2	62.5	67.3	68.7	5.3779	Marker4382819	38208275	38208529	New
	13LQ	D12	83.7	3.68742	0.1723	75.1	77.7	87.8	93.4	6.6855	Marker4330605	38415611	38415890
Lint percentage
qLP-A3-1	12JS	A3	170.5	4.88795	0.7224	166.9	168	171.2	171.2	4.6046	HAU0759	1115240	1115221	New
qLP-A7-1	12JS	A7	40.6	3.84579	0.6193	37.4	38.4	41.6	42.6	3.3997	DC40182	71773327	71773647	confirmed	F2:3, RIL	Wang et al. Euphytica 2016, 211(2):1-15; wang et al. Molecular Breeding 2013, 32(3):547-562.
qLP-D1-1	12LQ	D1	137	8.33486	0.8788	136	136	138.8	139.3	8.1224	Marker2212874	383549	383761	confirmed	F2, F2:3, RIL	Wang et al. Euphytica 2016, 211(2):1-15; wang et al. Molecular Breeding 2013, 32(3):547-562.
	12AY	D1	138	5.09222	0.6344	136	136.7	139.7	140.3	4.6402	Marker2212874	383549	383761
	12JS	D1	137	5.99325	0.857	133.4	135.1	139.3	140.3	6.054	Marker2212874	383549	383761
	13JS	D1	131.5	7.11427	0.946	125	129.6	134.8	136	7.3614	Marker2244823	778457	778670
qLP-D3-1	11LQ	D3	29.5	9.5117	1.6818	24.1	25.4	34.2	36.6	15.2212	Marker2822114	35851550	35851831	confirmed	F2, F2:3, RIL	Wang et al. Euphytica 2016, 211(2):1-15; wang et al. Molecular Breeding 2013, 32(3):547-562.
	12LQ	D3	22.4	28.4612	1.7481	21	21.4	23.4	23.4	33.012	Marker2819844	21788523	21788759
	12AY	D3	22.4	27.0966	1.6854	21	21.4	23.4	23.4	33.3094	Marker2819844	21788523	21788759
	12JS	D3	23.4	20.7104	1.6218	21.3	22	23.7	24	23.2501	Marker2819844	21788523	21788759
	13LQ	D3	27.8	9.26754	1.394	25.3	26.2	29.7	32.2	10.4433	Marker2832520	30559055	30559303
	13AY	D3	28.5	27.0242	1.7589	25.6	26.5	30.9	32.4	32.8943	Marker2822114	35851550	35851831
	13JS	D3	27.8	13.2101	1.3449	24.1	24.9	31.4	33.9	14.8184	Marker2832520	30559055	30559303
qLP-D7-2	12AY	D7	38.7	4.41072	-0.5863	38.1	38.1	39	39.2	3.489	Marker1242040	37816196	37816432	confirmed	F2:3, RIL	Wang et al. Euphytica 2016, 211(2):1-15; wang et al. Molecular Breeding 2013, 32(3):547-562.
qLP-D7-2	13AY	D7	92	3.59938	-0.6261	88	90.1	97.2	98.7	4.233	Marker1223915	20882306	20882510	New
	13JS	D7	78.1	4.41667	-0.759	75	75.3	79.6	80.6	4.6739	Marker1281278	25542590	25542843
qLP-D7-1	11LQ	D7	155.3	3.77496	-1.0202	153.3	153.3	156.7	158.4	5.8299	CSHES-5	11229957	11229938	confirmed	F2, RIL	Wang et al. Euphytica 2016, 211(2):1-15; wang et al. Molecular Breeding 2013, 32(3):547-562.
	12LQ	D7	168	4.46747	-0.596	167.8	167.8	170	172	3.8435	Marker1285814	9399610	9399859
qLP-D9-1	12AY	D9	19	7.04884	0.7402	18.1	18.5	20.3	21.5	5.7398	Marker4468015	44025704	44025967	confirmed	F2:3, RIL	Wang et al. Euphytica 2016, 211(2):1-15; wang et al. Molecular Breeding 2013, 32(3):547-562.
	13AY	D9	19	4.77137	0.6901	18.1	18.2	20.2	22.5	4.5353	Marker4468015	44025704	44025967
	13JS	D9	19	11.4595	1.2738	18.6	18.6	20.1	20.7	12.2773	Marker4468015	44025704	44025967
qLP-D9-2	12LQ	D9	47	4.15103	0.5741	44.3	46.4	48	51.4	3.5554	Marker4481716	40653696	40653875	confirmed	RIL	Wang et al. Euphytica 2016, 211(2):1-15.
	12JS	D9	47	7.2524	0.8595	46.7	46.5	47.1	47.2	6.5801	Marker4481716	40653696	40653875
	13LQ	D9	47	3.83995	0.719	44.5	44.5	47.6	49.4	3.9088	Marker4481716	40653696	40653875
