# Supplementary material for: Identification of candidate genes for key fibre‐related QTLs and derivation of favourable alleles in Gossypium hirsutum recombinant inbred lines with G. barbadense introgressions
Source: Plant Biotechnol J. 2019 Sep 20;18(3):707–20. doi: 10.1111/pbi.13237 (PMC7004909; doi:10.1111/pbi.13237)
Supplement: Supplementary file 18 — Table S9 Stable QTLs detected in multiple environments. [file PBI-18-707-s014.xlsx]

## Sheet: Table S9
Table S9 Stable QTLs detected in multiple environments
QTL	Env.a	Chr.	Position	LOD	Additive	PVEb (%)		QTL interval (P<0.01)
							Genetic map (cM)c	Marker interval	Genomic intervald
qFL-A03-1	LQ11	A03	60.8	4.28873	-0.4122	5.109	60.4-63.1	Marker2522295-Marker2414420	75321717-84554935
	LQ12	A03	68.7	4.87824	-0.3396	5.9153	67.2-69.3
	AY12	A03	62.6	5.16126	-0.4005	7.8303	60.8-64.9
	AY13	A03	68.7	3.59602	-0.3009	4.7621	68.4-69.3
qFL-A07-1	LQ11	A07	43.2	8.04467	-0.5597	9.9201	41.0-44.9	Marker3255187-Marker3219510	68673611-72229921
	LQ12	A07	40.6	5.96107	-0.3643	7.1968	39.7-42.6
	LS12	A07	39.7	6.25467	-0.4581	8.2128	38.8-40.1
	AY13	A07	43.2	4.97246	-0.3356	6.4283	43.0-45.1
	LS13	A07	43.2	5.90844	-0.4781	8.0266	42.6-44.3
	LQ13	A07	40.6	5.1925	-0.3466	6.5779	38.6-42.1
qFL-D07-1	LQ11	D07	32.3	8.00916	0.5934	9.9472	31.8-33.4	Marker1257257-Marker1187766	37343140-30020588
	LQ12	D07	24.3	6.7476	0.4171	8.2479	23.8-25.3
	LS12	D07	48.9	5.85987	0.4685	7.6394	48.5-49.4
	AY13	D07	21.9	3.59529	0.3012	4.5229	21.6-22.4
qFL-D13-1	AY12	D13	36.5	3.83107	-0.3205	5.3073	33.7-39.7	Marker4215036-JESPR204	53694507-55053346
	LS13	D13	18.9	5.27662	-0.4724	7.6972	18.3-20.6
	LS13	D13	26.4	5.67639	-0.469	7.6516	24.8-27.6
qFU-A10-3	LQ11	A10	143.1	5.14409	-0.3429	7.7133	142.5-145.2	Marker4645823-Marker4723567	87982287-99882843
	LQ12	A10	142.9	4.47427	-0.2877	6.4537	142.6-145.2
	AY12	A10	142.9	4.36703	-0.2836	6.6611	142-145.5
qFS-A03-1	AY12	A03	59.8	4.77932	-0.4475	5.6157	55.2-60.8	Marker2536806-Marker2465648	74697856-93624441
	LQ12	A03	67.7	3.78012	-0.3971	4.3444	63.5-69.7
	LS13	A03	68.7	5.25463	-0.7088	6.6967	67.3-69.3
qFS-A07-1*	LQ11	A07	43	24.7735	-1.5918	31.9579	42.8-43.5	Marker3131975-DPL0852	50477645-71015749
	LQ12	A07	46.1	19.4149	-0.9478	26.3672	45.6-51.1
	AY12	A07	43	16.8818	-0.8582	21.0364	42.8-44.5
	LS12	A07	40.6	14.9198	-1.0004	18.5515	39.7-42.4
	LQ13	A07	46.1	14.3858	-1.264	19.4981	45.6-47.8
	AY13	A07	43.2	28.1321	-1.4449	37.6608	43.0-44.0
	LS13	A07	40.6	14.957	-1.1928	19.8559	39.6-41.7
qFS-D01-1	LQ11	D01	133.4	6.99996	-0.8926	10.3688	131.9-134.5	Marker2291886-Marker2220251	496629-1688529
	AY12	D01	129.9	3.30361	-0.4159	5.1513	122.7-131.5
	AY13	D01	129.9	5.57698	-0.7016	8.7905	127.0-130.7
qFE-A03-1*	LQ11	A03	163.5	6.98043	0.0852	9.0994	161.6-164.4	Marker2487367-Marker2425457	2050418-972112
	LQ12	A03	151.3	13.4467	-0.0194	18.8726	150.4-151.6
	AY12	A03	162.6	11.357	-0.0204	16.2277	161.6-163.6
	LQ13	A03	158.9	8.2775	0.0643	11.0833	158.1-159.5
	AY13	A03	158.9	11.3437	0.075	13.7322	158.8-159.4
	LS13	A03	161.6	6.97791	0.0491	9.6822	161.1-163.6
qFE-A07-1	LQ11	A07	43.2	11.1419	0.106	14.345	42.8-44.7	Marker3262939-Marker3219510	65971225-72229921
	LQ12	A07	40.6	5.32483	-0.0114	6.7667	40.1-41.6
	LS12	A07	40.6	4.37848	-0.011	6.5769	39.5-41.6
	LQ13	A07	46.1	8.05398	0.0656	10.737	45.6-47.1
	AY13	A07	40.6	12.6359	0.0772	15.2042	40.0-41.9
	LS13	A07	40.6	5.87749	0.0434	7.6443	39.7-42.5
qFM-A07-1*	LQ11	A07	40.6	9.82782	0.1946	11.1868	39.7-42.3	Marker3162516-Marker3256996	68774931-72267679
	LQ12	A07	39.6	18.0448	0.2368	19.7881	38.6-40.6
	AY12	A07	39.6	13.2125	0.1876	13.8489	38.6-40.6
	LS12	A07	40.6	14.8722	0.1848	16.8933	38.5-42.1
	LQ13	A07	38.6	6.99662	0.1699	10.0011	37.6-39.7
	AY13	A07	40.1	14.8542	0.2193	16.1737	38.7-40.6
	LS13	A07	43	20.0054	0.2762	24.3941	42.9-44.6
qFM-A10-1	LQ11	A10	142.9	10.6364	-0.2047	12.5225	142.6-143.1	Marker4524043-Marker4723567	98488357-99882843
	LQ12	A10	144.6	11.9356	-0.193	13.095	143.6-145.9
	AY12	A10	143.6	9.76521	-0.1581	9.8543	143.2-144.8
	LQ13	A10	139.3	4.04233	-0.1226	5.2517	138.1-141.3
qFM-D03-1	LQ11	D03	29.5	5.7137	0.1559	7.1832	25.6-35.1	Marker2767408-Marker2829438	30567486-41205792
	AY12	D03	28.5	6.82764	0.1334	6.9616	26.0-33.8
	LS12	D03	28.5	6.0502	0.114	6.3937	25.1-32.5
	LQ12	D03	28.5	5.50154	0.1248	5.4178	24.1-33.5
	AY13	D03	29.5	13.1342	0.2196	15.572	27.7-33.9
	LS13	D03	30.5	4.84559	0.139	6.1491	24.9-37.2
	LQ13	D03	30.5	4.31687	0.1406	6.8664	26.0-37.4
qFM-D07-2*	LQ12	D07	44.4	7.63289	-0.1627	7.6606	44.2-45.8	Marker1276187-Marker1262774	35368563-41960480
	AY12	D07	44	11.1739	-0.1819	11.5761	43.9-44.2
	LS12	D07	44.8	11.0124	-0.1668	12.2552	44.3-45.8
	LQ13	D07	36.4	5.37243	-0.1542	7.1543	35.9-37.4
	AY13	D07	41.9	12.0602	-0.207	12.6999	41.3-42.4
qFM-D07-3	AY12	D07	53.8	11.5681	-0.1867	11.9401	51.9-54.0	Marker1274977-Marker1231627	29218332-30212262
	LS12	D07	54.6	10.1912	-0.1612	11.2798	54.1-54.7
	LQ13	D07	51.4	6.07825	-0.1622	8.0424	50.6-53.2
qBN-D03-2	AY12	D03	19.3	3.61097	0.8748	5.137	18.7-20.0	Marker2748530-Marker2829438	25712962-41205792
	AY13	D03	31.5	5.84523	1.0839	11.4281	27.2-38.5
qBW-A10-1*	LQ11	A10	143.6	9.32395	-0.259	12.4734	143.3-145	HAU1435-Marker4723567	99086512-99882843
	AY12	A10	143.6	14.0058	-0.2962	18.3915	142.9-145.1
	LQ12	A10	143.1	12.1145	-0.2903	16.7735	142.9-144.6
	LQ13	A10	143.6	5.62372	-0.1848	8.0954	143.1-144.8
qBW-D03-1	LQ11	D03	26.8	6.23528	-0.2171	8.6967	24.1-32.1	Marker2786662-Marker2829438	8961309-41205792
	LS12	D03	16.5	5.80344	-0.1743	7.8744	14.4-17.1
	LQ13	D03	28.5	3.63795	-0.1489	5.2025	26.9-38.5
qBW-D09-1	AY12	D09	26.3	5.97164	0.2019	7.2022	25.9-26.9	Marker4472042-Marker4489046	42661415-47357816
	LS12	D09	4	7.13302	0.204	9.7954	3.4-4.6
	AY13	D09	12.1	4.13142	0.1618	5.6077	10.0-13.9
qBW-D10-1	LQ12	D10	59.3	3.97963	0.1732	5.9724	57.6-61.7	Marker3054136-Marker3077999	24694505-53290093
	AY13	D10	56.6	4.43324	0.1611	6.0239	54.7-60.8
	AY13	D10	67.5	3.52183	0.1497	5.4504	64.3-68.5
qLP-D01-1	LQ12	D01	137	8.33486	0.8788	8.1224	136.0-138.8	Marker2217781-HAU1721	317865-790500
	AY12	D01	138	5.09222	0.6344	4.6402	136.7-139.7
	LS12	D01	137	5.99325	0.857	6.054	135.1-139.3
	LS13	D01	131.5	7.11427	0.946	7.3614	129.6-134.8
qLP-D03-1*	LQ11	D03	29.5	9.5117	1.6818	15.2212	25.4-34.2	Marker2819844-Marker2829438	21788523-41205792
	LQ12	D03	22.4	28.4612	1.7481	33.012	21.4-23.4
	AY12	D03	22.4	27.0966	1.6854	33.3094	21.4-23.4
	LS12	D03	23.4	20.7104	1.6218	23.2501	22.0-23.7
	LQ13	D03	27.8	9.26754	1.394	10.4433	26.2-29.7
	AY13	D03	28.5	27.0242	1.7589	32.8943	26.5-30.9
	LS13	D03	27.8	13.2101	1.3449	14.8184	24.9-31.4
qLP-D09-1	AY12	D09	19	7.04884	0.7402	5.7398	18.5-20.3	Marker4449035-Marker4459323	43878532-44733485
	AY13	D09	19	4.77137	0.6901	4.5353	18.2-20.2
	LS13	D09	19	11.4595	1.2738	12.2773	18.6-20.1
qLP-D09-2	LQ12	D09	47	4.15103	0.5741	3.5554	46.4-48.0	Marker4503286-Marker4491454	40036593-40724125
	LS12	D09	47	7.2524	0.8595	6.5801	46.5-47.1
	LQ13	D09	47	3.83995	0.719	3.9088	44.5-47.6
* indicate QTLs which explained phenotypic variation over 10%
a Environment. LQ11 represent Linqing in 2011; LQ12, AY12 and LS12 represent Linqing, Anyang and Lishui in 2012, respectively; LQ13,AY13 and LS13 represent Linqing, Anyang and Lishui in 2013, respectively
b The phenotypic variation explained by QTL
c represent 99% confidence interval of QTL in genetic map.
d The corresponding interval in TM-1 reference genome
