# Supplementary material for: Identification of candidate genes for key fibre‐related QTLs and derivation of favourable alleles in Gossypium hirsutum recombinant inbred lines with G. barbadense introgressions
Source: Plant Biotechnol J. 2019 Sep 20;18(3):707–20. doi: 10.1111/pbi.13237 (PMC7004909; doi:10.1111/pbi.13237)
Supplement: Supplementary file 19 — Table S10 Epitasis of QTLs for fibre‐quality and yield traits. [file PBI-18-707-s015.xlsx]

## Sheet: Table S10
Table S10 Epitasis of QTLs for fiber quality and yield traits
QTLi	Chr.	Position	LeftMarkeri	RightMarkeri	QTLj	Chr.	Position	LeftMarkerj	RightMarkerj	LOD	LOD(AA)	LOD(AAbyE)	PVE	PVE(AA)	PVE (AAbyE)	AddbyAdd
qFL-A3-1*
A02-Int01	A02	0	Marker3951777	Marker4040786	qFL-A3-1*	A03	60	CGR5258	Marker2474726	6.0695	3.661	2.4084	0.9257	0.5228	0.4029	-0.1145
qFL-A3-1*	A03	65	Marker2406749	Marker2545904	D10-Int01	D10	10	Marker3079317	Marker3028100	9.271	8.3182	0.9528	1.2474	1.1327	0.1147	-0.1649
qFL-A3-1*	A03	60	CGR5258	Marker2474726	D12_Int01	D12	0	CGR6772	Marker4315085	9.3845	7.7323	1.6522	1.2577	1.0702	0.1874	-0.1601
qFL-A7-1*
A02-Int02	A02	165	Marker3882088	Marker3892804	qFL-A7-1*	A07	40	DPL0852	DPL0757	9.3502	9.3502	0	1.5072	1.3338	0.1735	-0.1736
qFL-A7-1*	A07	40	DPL0852	DPL0757	D13-Int01	D13	50	Marker4203849	Marker4173196	5.6122	3.5432	2.069	0.6557	0.4906	0.1651	0.1071
qFL-D13-1*
A03-Int01	A03	140	Marker4050763	Marker2421984	qFL-D13-1*	D13	25	JESPR178	HAU1377	7.5337	7.5337	0	1.0661	1.0661	0	0.1573
A09-Int02	A09	85	Marker63240	Marker36572	qFL-D13-1*	D13	40	Marker4215036	Marker4170613	5.2184	4.8495	0.3689	0.6198	0.5722	0.0476	-0.1317
qFU-A10-3*
A08-Int01	A08	85	Marker1469845	Marker1599317	qFU-A10-3*	A10	130	Marker4753670	Marker4626233	7.1368	7.1368	0	1.4219	1.3163	0.1057	0.1395
qFU-A03-1	A03	70	Marker2454042	Marker2459486	qFU-A10-3*	A10	145	Marker967788	Marker4723567	7.4624	7.4624	0	1.9952	1.4318	0.5635	0.1481
A05-Int01	A05	5	Marker852275	Marker760124	qFU-A10-3*	A10	145	Marker967788	Marker4723567	6.904	6.904	0	1.7925	1.2995	0.493	0.1349
qFU-A10-3*	A10	95	Marker4645823	Marker4620730	D04_Int02	D04	90	JESPR065	BNL3601	5.6203	5.6203	0	1.6903	1.0916	0.5987	0.1244
qFU-A10-3*	A10	35	HAU2021	Marker4533400	D05_Int01	D05	65	Marker3324053	Marker3329845	5.2269	5.2269	0	1.3101	0.9932	0.317	-0.1213
qFU-A10-3*	A10	135	Marker4721804	Marker4602861	qFU-D07-3	D07	150	JESPR102	NAU2108	5.9214	5.9214	0	1.252	1.2168	0.0352	-0.1328
qFU-A10-3*	A10	140	HAU2100	Marker4621417	D11-Int01	D11	20	Marker1422447	Marker1434765	5.6121	5.6121	0	1.2404	1.17	0.0704	-0.1269
qFS-A3-1*
A02-Int01	A02	0	Marker3951777	Marker4040786	qFS-A3-1*	A03	65	Marker2406749	Marker2545904	9.8545	9.4321	0.4224	1.2628	1.2104	0.0525	-0.2821
qFS-A3-1*	A03	60	CGR5258	Marker2474726	A07_Int01	A07	95	Marker3139958	SHIN0376	6.9462	4.9225	2.0237	0.9169	0.6437	0.2732	-0.1944
qFS-A3-1*	A03	70	Marker2454042	Marker2459486	D02-Int01	D02	50	Marker1701478	Marker1670909	10.9775	9.5085	1.469	1.3067	1.1253	0.1814	0.2914
qFS-A3-1*	A03	65	Marker2406749	Marker2545904	D09-Int02	D09	150	Marker4434516	Marker4475156	7.0376	6.283	0.7546	0.8593	0.7632	0.0962	0.2195
qFS-A3-1*	A03	65	Marker2406749	Marker2545904	qFS-D12-1	D12	5	CGR6772	Marker4315085	8.5336	7.7793	0.7543	1.0075	0.9135	0.094	-0.2371
qFS-A7-1*
A04-Int01	A04	55	Marker1022287	Marker1124021	qFS-A7-1*	A07	50	Marker1459955	Marker3270960	8.2344	6.4923	1.7421	0.8136	0.8136	0	0.3506
qFS-A7-1*	A07	40	DPL0852	DPL0757	A12-Int01	A12	45	Marker2602709	Marker2571367	5.8617	3.9735	1.8882	0.7759	0.5333	0.2426	0.1732
qFS-A7-1*	A07	45	Marker1446221	Marker1446444	A13-Int02	A13	55	Marker529779	Marker483707	6.0652	4.4357	1.6295	0.8502	0.5966	0.2535	-0.1859
qFS-A7-1*	A07	50	Marker1459955	Marker3270960	qFS-D01-1*	D01	125	Marker2220251	Marker2258412	8.1226	7.3977	0.7249	1.0883	0.9572	0.1311	0.2325
qFS-D1-1*
A13-Int01	A13	20	Marker530229	Marker536211	qFS-D01-1*	D01	125	Marker2220251	Marker2258412	8.1226	7.3977	0.7249	1.0883	0.9572	0.1311	0.2325
qFS-D1-1*	D01	135	Marker2291886	Marker2327791	D13-Int01	D13	40	Marker4215036	Marker4170613	8.9047	6.7042	2.2004	1.1664	0.8888	0.2776	0.2273
qFM-A7-1*
A06-Int01	A06	25	Marker215888	Marker203823	qFM-A7-1*	A07	40	DPL0852	DPL0757	8.1776	8.1776	0	1.0454	0.9597	0.0857	-0.0522
qFM-A7-1*	A07	40	DPL0852	DPL0757	D02-Int01	D02	65	Marker1694899	Marker1735055	9.259	9.259	0	1.2116	1.0802	0.1314	-0.0572
qFM-A7-1*	A07	45	Marker1446221	Marker1446444	D13-Int02	D13	105	Marker4260308	Marker4208346	9.1125	9.1125	0	1.1351	1.0736	0.0615	-0.0547
qFM-A10-1*
A05-Int02	A05	60	Marker909867	Marker913788	qFM-A10-1*	A10	140	HAU2100	Marker4621417	9.6084	9.6084	0	1.2191	1.1334	0.0857	-0.0564
qFM-A10-1*	A10	140	HAU2100	Marker4621417	A12-Int01	A12	55	Marker2571367	Marker2617241	5.7393	5.7393	0	0.8841	0.7016	0.1825	-0.0441
qFM-A10-1*	A10	140	HAU2100	Marker4621417	D12-Int01	D12	10	CGR6772	Marker4315085	7.9703	7.9703	0	1.1979	0.9676	0.2302	-0.0525
qFM-D3-1*
A07-Int01	A07	60	Marker3237019	Marker3244986	qFM-D3-1*	D03	25	Marker2832520	Marker2822114	5.961	5.961	0	0.8011	0.7299	0.0712	-0.0451
A09-Int01	A09	55	Marker56432	Marker156303	qFM-D3-1*	D03	25	Marker2832520	Marker2822114	5.1692	5.1692	0	0.6869	0.6537	0.0332	-0.0429
qBN-D3-2*
D02-Int01	D02	65	Marker1694899	Marker1735055	qBN-D3-2*	D03	25	Marker2832520	Marker2822114	5.2841	4.5236	0.7605	2.4756	2.1598	0.3159	0.5098
qBN-D3-2*	D03	20	Marker2771972	Marker2840649	D09-Int01	D09	70	Marker4426331	DPL0560	5.6368	5.6235	0.0133	2.515	2.4987	0.0163	-0.5394
qLP-D1-1*
qLP-D1-1*	D01	135	Marker2291886	Marker2327791	D04-Int01	D04	15	Marker598474	Marker665827	16.33	14.9854	1.3446	1.9368	1.765	0.1718	0.4333
qLP-D1-1*	D01	140	HAU1721	HAU1058	qLP-D07-2	D07	90	Marker1223915	Marker1219087	8.2921	6.7855	1.5066	0.9903	0.8208	0.1694	-0.2983
qLP-D1-1*	D01	140	HAU1721	HAU1058	D10-Int02	D10	50	Marker2991193	Marker2982444	12.9836	12.6243	0.3594	1.5786	1.5374	0.0412	-0.4038
qLP-D1-1*	D01	140	HAU1721	HAU1058	D13-Int02	D13	100	Marker4198894	Marker4260308	6.5356	5.6421	0.8936	0.8356	0.7121	0.1235	0.2696
qLP-D3-1*
A05-Int01	A05	15	Marker766777	Marker850801	qLP-D3-1*	D03	20	Marker2771972	Marker2840649	8.9988	7.9775	1.0212	1.0761	0.9678	0.1082	0.3203
qLP-D3-1*	D03	30	Marker2822114	Marker979393	D11-Int02	D11	85	Marker1355470	Marker1340978	6.735	4.7579	1.9771	0.8149	0.5866	0.2283	-0.2439
qLP-D9-1*
D07-Int01	D07	10	DPL0294	TMB2566	qLP-D9-1*	D09	20	Marker4449035	JESPR208	7.3827	5.4724	1.9103	0.8854	0.656	0.2294	0.307
qLP-D9-2*
A05-Int02	A05	65	Marker913788	Marker4055321	qLP-D9-2*	D09	45	HAU1406	Marker4445619	6.4166	5.9629	0.4537	0.7484	0.7002	0.0482	-0.2795
D01-Int01	D01	30	Marker2302900	Marker2295469	qLP-D9-2*	D09	45	HAU1406	Marker4445619	13.0292	11.3436	1.6855	1.5275	1.3745	0.153	0.3864
qFL-A3-1*
qFL-A7-1*
qFL-D13-1*
qFU-A10-3*
qFS-A3-1*
qFS-A7-1*
qFS-D1-1*
qFM-A7-1*
qFM-A10-1*
qFM-D3-1*
qBN-D3-2*
qLP-D1-1*
qLP-D3-1*
qLP-D9-1*
qLP-D9-2*
