# Supplementary material for: Identification of candidate genes for key fibre‐related QTLs and derivation of favourable alleles in Gossypium hirsutum recombinant inbred lines with G. barbadense introgressions
Source: Plant Biotechnol J. 2019 Sep 20;18(3):707–20. doi: 10.1111/pbi.13237 (PMC7004909; doi:10.1111/pbi.13237)
Supplement: Supplementary file 20 — Table S11 QTL clusters identified for fibre‐quality and yield traits. [file PBI-18-707-s016.xlsx]

## Sheet: Table S11
Table S11 QTL-clusters identified for fiber quality and yield traits
QTL-cluster	QTL	Env.	Chromosome	Position	No.of stable QTL	Trait included	LOD	aeffect	LOD2_L	LOD1_L	LOD1_R	LOD2_R	R0 （%）	Nearest marker	Marker position in TM-1(Start)	position in TM-1(Stop)
	qFL-A03-1	11LQ	A03	60.8			4.28873	-0.4122	60.4	60.4	63.1	64.8	5.109	Marker2379565	84466255	84466456
		12LQ	A03	68.7			4.87824	-0.3396	66.2	67.2	69.3	69.3	5.9153	Marker2370087	76433508	76433733
		12AY	A03	62.6			5.16126	-0.4005	60.8	60.8	64.9	65.6	7.8303	Marker2406749	85618520	85618742
		13AY	A03	68.7			3.59602	-0.3009	66.2	68.4	69.3	69.3	4.7621	Marker2370087	76433508	76433733
	qFS-A03-1	12AY	A03	59.8			4.77932	-0.4475	53.1	55.2	60.8	60.8	5.6157	CGR5258	scaffold729_A03-122555	scaffold729_A03-122668
		12LQ	A03	67.7			3.78012	-0.3971	61.9	63.5	69.7	70	4.3444	Marker2370087	76433508	76433733
		13JS	A03	68.7			5.25463	-0.7088	63.8	67.3	69.3	69.3	6.6967	Marker2370087	76433508	76433733
	qFU-A03-1	11LQ	A03	60.8			3.59737	-0.2899	52.4	55.9	63.6	65.3	5.2954	Marker2379565	84466255	84466456
Cluster-A03-1	qBW-A03-1	13JS	A03	61.3	2	FL+FS+FU+BW	3.60185	0.1869	60.8	60.8	63.2	64.6	5.2445	Marker2417893	85496875	85497081
	qFL-A03-2	13JS	A03	97.5			5.37054	-0.4671	96	96.6	98.7	100.6	7.2581	Marker2416349	15047992	15048232
	qFL-A03-3	12JS	A03	114.5			4.36728	-0.3831	113.2	110.7	116.9	118.6	5.7027	Marker2506540	6057808	6058017
	qBN-A03-1	12AY	A03	106.9			6.71218	1.2621	101.2	103.1	110	112.2	10.2232	Marker2411537	9788198	9788198
Cluster-A03-2	qBN-A03-2	12AY	A03	117.5	0	FL+BN	3.97819	1.0318	114.5	114.5	118.6	118.7	7.1276	Marker2506540	6057808	6058017
	qFL-A03-4	13LQ	A03	162.6			6.93772	-0.4095	161.5	161.5	164.3	164.8	9.369	Marker2452837	1374918	1375134
		13AY	A03	158.9			6.16853	-0.3742	157.6	158.1	160	161.9	7.9192	Marker2471521	1752400	1752628
	qFE-A03-1	11LQ	A03	163.5			6.98043	0.0852	161.5	161.6	164.4	164.8	9.0994	Marker2426609	1250642	1250846
		12LQ	A03	151.3			13.4467	-0.0194	150.3	150.4	151.6	151.8	18.8726	Marker2487367	2050418	2050670
		12AY	A03	162.6			11.357	-0.0204	161.5	161.6	163.6	164.2	16.2277	Marker2452837	1374918	1375134
		13LQ	A03	158.9			8.2775	0.0643	156.8	158.1	159.5	159.5	11.0833	Marker2471521	1752400	1752628
		13AY	A03	158.9			11.3437	0.075	157.9	158.8	159.4	159.5	13.7322	Marker2471521	1752400	1752628
		13JS	A03	161.6			6.97791	0.0491	161.1	161.1	163.6	164.2	9.6822	Marker2452837	1374918	1375134
Cluster-A03-3	qLP-A03-1	12JS	A03	170.5	1	FL+FE+LP	4.88795	0.7224	166.9	168	171.2	171.2	4.6046	HAU0759	1115240	1115221
	qFL-A07-1	11LQ	A07	43.2			8.04467	-0.5597	39.7	41	44.9	44.5	9.9201	Marker3233839	71035205	71035425
		12LQ	A07	40.6			5.96107	-0.3643	39.7	39.7	42.6	43	7.1968	DC40182	71773327	71773647
		12JS	A07	39.7			6.25467	-0.4581	38.1	38.8	40.1	40.1	8.2128	DPL0852	71015749	71015904
		13AY	A07	43.2			4.97246	-0.3356	43	43	45.1	45.4	6.4283	Marker3233839	71035205	71035425
		13JS	A07	43.2			5.90844	-0.4781	42.6	42.6	44.3	45.4	8.0266	Marker3233839	71035205	71035425
		13LQ	A07	40.6			5.1925	-0.3466	37.6	38.6	42.1	42.6	6.5779	DC40182	71773327	71773647
	qFS-A07-1	11LQ	A07	43			24.7735	-1.5918	42.6	42.8	43.5	43.8	31.9579	Marker3168788	71264001	71264254
		12LQ	A07	46.1			19.4149	-0.9478	45.4	45.6	51.1	48.3	26.3672	Marker3262324	69319628	69319903
		12AY	A07	43			16.8818	-0.8582	42.6	42.8	44.5	44.2	21.0364	Marker3168788	71264001	71264254
		12JS	A07	40.6			14.9198	-1.0004	39.7	39.7	42.4	41.6	18.5515	DC40182	71773327	71773647
		13LQ	A07	46.1			14.3858	-1.264	45.6	45.6	47.8	49.1	19.4981	Marker3262324	69319628	69319903
		13AY	A07	43.2			28.1321	-1.4449	43	43	44	44.8	37.6608	Marker3233839	71035205	71035425
		13JS	A07	40.6			14.957	-1.1928	39.6	39.6	41.7	42.1	19.8559	DC40182	71773327	71773647
	qFM-A07-1	11LQ	A07	40.6			9.82782	0.1946	39.7	39.7	42.3	42.8	11.1868	DC40182	71773327	71773647
		12LQ	A07	39.6			18.0448	0.2368	38.3	38.6	40.6	40.6	19.7881	Marker3219510	72229921	72230115
		12AY	A07	39.6			13.2125	0.1876	38.3	38.6	40.6	40.6	13.8489	Marker3219510	72229921	72230115
		12JS	A07	40.6			14.8722	0.1848	38	38.5	42.1	42.6	16.8933	DC40182	71773327	71773647
		13LQ	A07	38.6			6.99662	0.1699	30.4	37.6	39.7	39.7	10.0011	Marker3219510	72229921	72230115
		13AY	A07	40.1			14.8542	0.2193	38.3	38.7	40.6	40.6	16.1737	DPL0757	71588662	71588782
		13JS	A07	43			20.0054	0.2762	42.6	42.9	44.6	43.5	24.3941	Marker3168788	71264001	71264254
	qFE-A07-1	11LQ	A07	43.2			11.1419	0.106	42.6	42.8	44.7	44.4	14.345	Marker3233839	71035205	71035425
		12LQ	A07	40.6			5.32483	-0.0114	39.7	40.1	41.6	42.6	6.7667	DC40182	71773327	71773647
		12JS	A07	40.6			4.37848	-0.011	38.4	39.5	41.6	42.6	6.5769	DC40182	71773327	71773647
		13LQ	A07	46.1			8.05398	0.0656	45.4	45.6	47.1	48	10.737	Marker3262324	69319628	69319903
		13AY	A07	40.6			12.6359	0.0772	39.7	40	41.9	42.5	15.2042	DC40182	71773327	71773647
		13JS	A07	40.6			5.87749	0.0434	39.7	39.7	42.5	43	7.6443	DC40182	71773327	71773647
	qFU-A07-1	12JS	A07	40.6			5.8988	-0.3014	40.1	40.1	41.9	43	9.1576	DC40182	71773327	71773647
		13AY	A07	40.6			6.00513	-0.3166	39.7	40.4	41.9	42.6	8.8509	DC40182	71773327	71773647
Cluster-A07-1	qLP-A07-1	12JS	A07	40.6	4	FL+FS+FM+FE+FU+LP	3.84579	0.6193	37.4	38.4	41.6	42.6	3.3997	DC40182	71773327	71773647
	qFL-A08-1	13LQ	A08	47.3			5.22384	-0.3457	46	46.6	49.9	50.4	6.7006	Marker1511981	70892838	70893040
	qFS-A08-1	12LQ	A08	50.9			4.56807	-0.4304	50.1	50.4	51.1	51.1	5.2786	Marker1467112	68866150	68866352
		13LQ	A08	54.1			5.29905	-0.8045	50.9	54	56.7	56.9	7.7337	Marker1642868	68738264	68738504
	qFU-A08-1	13LQ	A08	50.1			5.52085	-0.4956	48.9	49.8	50.4	50.4	8.3228	Marker1480680	70402924	70403105
Cluster-A08-1	qFE-A08-1	12AY	A08	44.8	0	FL+FS+FU+FE	4.19532	-0.0118	42.1	43.9	45.8	45.8	5.2719	Marker1568192	72535767	72536029
	qFS-A10-2	13AY	A10	140.3			3.34679	0.4428	139.1	139.2	143.1	143.1	3.5443	HAU2100	98385665	98386054
	qFM-A10-1	11LQ	A10	142.9			10.6364	-0.2047	142.3	142.6	143.1	143.1	12.5225	HAU1435	99086512	99086690
		12LQ	A10	144.6			11.9356	-0.193	143.1	143.6	145.9	146.8	13.095	Marker4605487	99241052	99241264
		12AY	A10	143.6			9.76521	-0.1581	142.7	143.2	144.8	145.6	9.8543	Marker4605487	99241052	99241264
		13LQ	A10	139.3			4.04233	-0.1226	136.1	138.1	141.3	142	5.2517	HAU2100	98385665	98386054
	qFU-A10-3	11LQ	A10	143.1			5.14409	-0.3429	141.3	142.5	145.2	146.4	7.7133	Marker3837761	scaffold2722_A10_1875	scaffold2722_A10_2063
		12LQ	A10	142.9			4.47427	-0.2877	142.3	142.6	145.2	146.3	6.4537	HAU1435	99086512	99086690
		12AY	A10	142.9			4.36703	-0.2836	139.2	142	145.5	147.3	6.6611	HAU1435	99086512	99086690
	qBW-A10-1	11LQ	A10	143.6			9.32395	-0.259	142.9	143.3	145	145.8	12.4734	Marker4605487	99241052	99241264
		12AY	A10	143.6			14.0058	-0.2962	143.2	142.9	145.1	145.8	18.3915	Marker4605487	99241052	99241264
		12LQ	A10	143.1			12.1145	-0.2903	142.7	142.9	144.6	145.3	16.7735	Marker3837761	99248507	99248304
Cluster-A10-1		13LQ	A10	143.6	3	FS+FM+FU+BW	5.62372	-0.1848	142.2	143.1	144.8	145.7	8.0954	Marker4605487	99241052	99241264
	qFS-D01-1	11LQ	D01	133.4			6.99996	-0.8926	130.7	131.9	134.5	134.5	10.3688	Marker2291646	564854	565105
		12AY	D01	129.9			3.30361	-0.4159	115.6	122.7	131.5	131.5	5.1513	Marker2217781	790500	790758
		13AY	D01	129.9			5.57698	-0.7016	124.9	127	130.7	130.7	8.7905	Marker2217781	790500	61153299
	qFE-D01-2	12LQ	D01	140.3			4.2779	0.0104	136	139	142.9	142.9	5.5219	HAU1721	317865	317624
	qLP-D01-1	12LQ	D01	137			8.33486	0.8788	136	136	138.8	139.3	8.1224	Marker2212874	383549	383761
		12AY	D01	138			5.09222	0.6344	136	136.7	139.7	140.3	4.6402	Marker2212874	383549	383761
		12JS	D01	137			5.99325	0.857	133.4	135.1	139.3	140.3	6.054	Marker2212874	383549	383761
Cluster-D01-1		13JS	D01	131.5	2	FS+FE+LP	7.11427	0.946	125	129.6	134.8	136	7.3614	Marker2244823	778457	778670
	qFL-D07-1	11LQ	D07	32.3			8.00916	0.5934	31.6	31.8	33.4	33.2	9.9472	Marker1189522	42811837	42812069
		12LQ	D07	24.3			6.7476	0.4171	23.8	23.8	25.3	25.9	8.2479	Marker1280731	44280799	44280998
		12JS	D07	48.9			5.85987	0.4685	47.3	48.5	49.4	50.1	7.6394	Marker1189925	34739763	34739983
		13AY	D07	21.9			3.59529	0.3012	21.6	21.6	22.4	22.4	4.5229	Marker1244511	45134779	45134982
	qFM-D07-2*	12LQ	D7	44.4			7.63289	-0.1627	44.2	44.2	45.8	46	0.076606	Marker1229890	32351755	32352031
		12AY	D7	44			11.1739	-0.1819	43.9	43.9	44.2	44.2	0.115761	Marker1205760	34991142	34991423
		12JS	D7	44.8			11.0124	-0.1668	43.6	44.3	45.8	45.9	0.122552	Marker1266878	36514174	36514412
		13LQ	D7	36.4			5.37243	-0.1542	35.9	35.9	37.4	37.7	0.071543	Marker1238226	40045873	40046131
		13AY	D7	41.9			12.0602	-0.207	40.9	41.3	42.4	42.4	0.126999	Marker1209923	36610042	36610216
	qFM-D07-1	12JS	D07	35.8			10.1382	-0.1625	35.4	35.6	35.9	35.9	11.2264	Marker1262774	41960480	41960672
		13AY	D07	35.8			11.1839	-0.2028	35.4	35.4	36	36.1	11.874	Marker1262774	41960480	41960672
	qFU-D07-2	12LQ	D07	33.9			7.3786	-0.3996	32.3	33.6	34.5	34.5	10.7064	Marker1253167	41928270	41928437
	qLP-D07-1	12AY	D07	38.7			4.41072	-0.5863	38.1	38.1	39	39.2	3.489	Marker1242040	37816196	37816432
Cluster-D07-1	qBW-D07-1	12AY	D07	36.6	1	FL+FM+FU+LP+BW	5.22796	-0.1871	35.8	35.8	38.1	38.5	6.2696	Marker1286991	42133969	42134200
	qFL-D07-2	12AY	D07	64.9			4.19571	0.3443	64.1	64.2	65.9	65.9	5.6854	Marker1217283	26595129	26595474
	qFM-D07-3	12AY	D07	53.8			11.5681	-0.1867	52	51.9	54	54	11.9401	Marker1184212	29409043	29409231
		12JS	D07	54.6			10.1912	-0.1612	54	54.1	54.7	54.9	11.2798	Marker1201020	29933978	29934194
		13LQ	D07	51.4			6.07825	-0.1622	49.4	50.6	53.2	53.2	8.0424	Marker1262581	33291175	33291394
	qFM-D07-4	12AY	D07	60.7			11.4119	-0.1843	60.3	60.6	62.3	61.9	11.8153	Marker1203933	30891949	30892188
Cluster-D07-2		11LQ	D07	60.4	1	FL+FM	10.0717	-0.2073	59.7	60.1	61.6	62.2	11.3599	Marker1238546	32048391	32048653
	qBW-D07-2	12JS	D07	92			4.60361	0.1679	88	88.6	96.7	99.8	7.1564	Marker1223915	20882306	20882510
	qBW-D07-3	12JS	D07	105.4			4.7404	0.1484	104.5	104.5	106.8	107.2	5.7821	Marker1189453	18234479	18234734
	qLP-D07-2	13AY	D07	92			3.59938	-0.6261	88	90.1	97.2	98.7	4.233	Marker1223915	20882306	20882510
Cluster-D07-3		13JS	D07	78.1	0	BW+LP	4.41667	-0.759	75	75.3	79.6	80.6	4.6739	Marker1281278	25542590	25542843
	qFL-D07-3	13JS	D07	135.6			3.9091	-0.417	131.8	133.1	138.6	138.8	5.5229	Marker1222177	16890637	16890855
	qFU-D07-3	13AY	D07	146.2			3.90049	-0.2541	143.8	145.7	147.3	149.6	5.6497	BNL2734	12488654	12488445
	qBW-D07-5	11LQ	D07	139.8			6.39022	0.2265	136.9	138.6	141.5	141.5	8.7838	NAU2999	17815204	17815380
Cluster-D07-4		12JS	D07	136.6	0	FL+FU+BW	4.31597	0.1511	133.7	134.1	138.6	138.6	5.9516	Marker1222177	16890637	16890855
	qBN-D07-1	11LQ	D07	165.4			9.62242	1.2117	164.9	165.1	165.7	165.7	15.0271	Marker1224586	9374517	9374696
	qBW-D07-6	12JS	D07	155.3			4.23207	0.1534	153.6	153.2	158.7	161.5	6.0247	CSHES-5	11229957	11229938
	qLP-D07-1	11LQ	D07	155.3			3.77496	-1.0202	153.3	153.3	156.7	158.4	5.8299	CSHES-5	11229957	11229938
Cluster-D07-5		12LQ	D07	168	0	BN+BW+LP	4.46747	-0.596	167.8	167.8	170	172	3.8435	Marker1285814	9399610	9399859
	qFU-D03-2	13LQ	D03	2			4.26358	0.4259	0	0	2.5	2.5	6.4474	Marker2818684	3832875	3833140
	qFE-D03-1	12JS	D03	0			4.15653	0.0107	0	0	2.1	2.7	6.14	Marker2818684	3832875	3833140
Cluster-D03-1	qBN-D03-1	12AY	D03	8.7	0	FU+FE+BN	4.31336	0.9443	7.8	7.8	11.1	12.1	6.1194	Marker2786662	8961309	8961545
	qFM-D03-1	11LQ	D03	29.5			5.7137	0.1559	24.1	25.6	35.1	38	7.1832	Marker2822114	35851550	35851831
		12AY	D03	28.5			6.82764	0.1334	24.8	26	33.8	36.5	6.9616	Marker2822114	35851550	35851831
		12JS	D03	28.5			6.0502	0.114	24.1	25.1	32.5	35.4	6.3937	Marker2822114	35851550	35851831
		12LQ	D03	28.5			5.50154	0.1248	24.1	24.1	33.5	36.6	5.4178	Marker2822114	35851550	35851831
		13AY	D03	29.5			13.1342	0.2196	26.6	27.7	33.9	36	15.572	Marker2822114	35851550	35851831
		13JS	D03	30.5			4.84559	0.139	24.1	24.9	37.2	40.5	6.1491	Marker2822114	35851550	35851831
		13LQ	D03	30.5			4.31687	0.1406	24.8	26	37.4	40.9	6.8664	Marker2822114	35851550	35851831
	qFU-D03-1	12LQ	D03	16.5			4.83538	0.2961	16.5	16.5	18	20	6.8549	Marker4075735	scaffold3920_D03_3449633	3449868
		13AY	D03	20.4			3.6243	0.2448	18.7	18.8	23.6	23.8	5.2327	Marker2819844	21788523	21788759
	qBN-D03-2	12AY	D03	19.3			3.61097	0.8748	17.3	18.7	20	20	5.137	Marker2771972	25947489	25947774
		13AY	D03	31.5			5.84523	1.0839	25.3	27.2	38.5	42.1	11.4281	Marker2822114	35851550	35851831
	qBW-D03-1	11LQ	D03	26.8			6.23528	-0.2171	24.1	24.1	32.1	36.5	8.6967	Marker2832520	30559055	30559303
		12JS	D03	16.5			5.80344	-0.1743	13.1	14.4	17.1	18.7	7.8744	Marker2758534	11651169	11651451
		13LQ	D03	28.5			3.63795	-0.1489	24.1	26.9	38.5	43.8	5.2025	Marker2822114	35851550	35851831
	qLP-D03-1	11LQ	D03	29.5			9.5117	1.6818	24.1	25.4	34.2	36.6	15.2212	Marker2822114	35851550	35851831
		12LQ	D03	22.4			28.4612	1.7481	21	21.4	23.4	23.4	33.012	Marker2819844	21788523	21788759
		12AY	D03	22.4			27.0966	1.6854	21	21.4	23.4	23.4	33.3094	Marker2819844	21788523	21788759
		12JS	D03	23.4			20.7104	1.6218	21.3	22	23.7	24	23.2501	Marker2819844	21788523	21788759
		13LQ	D03	27.8			9.26754	1.394	25.3	26.2	29.7	32.2	10.4433	Marker2832520	30559055	30559303
		13AY	D03	28.5			27.0242	1.7589	25.6	26.5	30.9	32.4	32.8943	Marker2822114	35851550	35851831
Cluster-D03-2		13JS	D03	27.8	4	FM+FU+BN+BW+LP	13.2101	1.3449	24.1	24.9	31.4	33.9	14.8184	Marker2832520	30559055	30559303
	qFL-D05-1	13AY	D05	131.5			4.27867	-0.3167	118.4	124.3	134.8	137.6	5.492	Marker3313019	8478703	8478955
		13JS	D05	132.5			3.55387	-0.3892	129.3	130.9	137.4	141.4	5.1103	Marker3313019	8478703	8478955
	qFM-D05-1	12JS	D05	132.5			4.70403	0.1045	130.2	130.8	136.2	141.1	5.0749	Marker3313019	8478703	8478955
Cluster-D05-1		13JS	D05	132.5	0	FL+FM	3.59591	0.1134	130.2	131.3	136.3	136.3	3.8717	Marker3313019	8478703	8478955
	qFE-D09-1	13AY	D09	19.8			5.56438	-0.0547	18.3	18.8	21.8	21.8	6.3247	Marker4449035	43878532	43878785
	qBW-D09-1	12AY	D09	26.3			5.97164	0.2019	26.3	25.9	26.9	27.4	7.2022	Marker4496174	42980815	42981056
		12JS	D09	4			7.13302	0.204	2.7	3.4	4.6	5	9.7954	HAU1028	47332796	47332456
		13AY	D09	12.1			4.13142	0.1618	8.2	10	13.9	14	5.6077	Marker4481597	46025341	46025571
	qLP-D09-1	12AY	D09	19			7.04884	0.7402	18.1	18.5	20.3	21.5	5.7398	Marker4468015	44025704	44025967
		13AY	D09	19			4.77137	0.6901	18.1	18.2	20.2	22.5	4.5353	Marker4468015	44025704	44025967
Cluster-D09-1		13JS	D09	19	2	FE+BW+LP	11.4595	1.2738	18.6	18.6	20.1	20.7	12.2773	Marker4468015	44025704	44025967
	qBW-D10-1	12LQ	D10	59.3			3.97963	0.1732	57.6	57.6	61.7	62.3	5.9724	Marker3035118	39915842	39916088
		13AY	D10	56.6			4.43324	0.1611	53.6	54.7	60.8	62.3	6.0239	Marker3039267	32705376	32705566
		13AY	D10	67.5			3.52183	0.1497	62.7	64.3	68.5	68.5	5.4504	Marker3064672	51039095	51039318
Cluster-D10-1	qFS-D10-1	12JS	D10	73.1	1	BW+FS	3.66522	0.6325	68.6	69.5	77.1	77.3	7.9558	Marker2980099	53277353	53277541
	qFE-D11-1	13AY	D11	116.2			4.59168	0.0473	106.5	109.7	117.8	118.8	5.6651	Marker1342904	26257075	26257342
		13JS	D11	114.2			5.7171	0.0491	106.6	109	116.8	116.8	10.0654	Marker1342904	26257075	26257342
Cluster-D11-1	qFM-D11-1	13AY	D11	123.2	0	FE+FM	4.99143	-0.125	119.1	122.3	124.2	125.2	4.958	Marker1382809	58819345	58819555
	qFL-D13-1	12AY	D13	36.5			3.83107	-0.3205	33.7	33.7	39.7	41.8	5.3073	Marker4195519	55578235	55578494
		12JS	D13	20.6			6.76282	-0.4941	18.4	21.6	20.2	21.6	9.5866	Marker4268579	56167225	56167467
		13JS	D13	26.4			5.67639	-0.469	24.6	24.8	27.6	30.2	7.6516	HAU1377	53853799	53854010
	qFS-D13-1	12JS	D13	19.6			3.80743	-0.5655	17.4	18.2	21.4	22.7	5.9798	Marker2857196	scaffold4659_D13-16415	scaffold4659_D13-16666
		13JS	D13	17.4			3.77422	-0.6423	8.6	13	17.9	17.9	5.7451	Marker4186332	56210087	56210349
Cluster-D13-1	qFM-D13-2	13JS	D13	17.4	1	FL+FS+FM	6.20323	0.1446	17.3	17.3	18.2	21.6	6.5856	Marker4186332	56210087	56210349
