# Supplementary material for: Identification of candidate genes for key fibre‐related QTLs and derivation of favourable alleles in Gossypium hirsutum recombinant inbred lines with G. barbadense introgressions
Source: Plant Biotechnol J. 2019 Sep 20;18(3):707–20. doi: 10.1111/pbi.13237 (PMC7004909; doi:10.1111/pbi.13237)
Supplement: Supplementary file 21 — Table S12 Summary of introgression components from G. barbadense and G. hirsutum race in LY343. [file PBI-18-707-s017.xlsx]

## Sheet: Table S12
Table S12 Summary of introgression components from G. barbadense and G. hirsutum race in LY343
Chr.	Length of Chr.	Introgression from G. barbadense			Introgression from G. hirsutum race			Propotion of introgression in whole genome (%)
		Block	Length of introgression	Propotion of introgression in whole genome (%)	Block	Length of introgression	Propotion of introgression in whole genome (%)
A01	99884326	2	966292	0.967411	3	1492698	1.49443	2.46184
A02	83447215	78	38538159	46.1827	4	1982702	2.376	48.5587
A03	100249024	3	1489970	1.48627	15	7251322	7.23331	8.71958
A04	62913435	0	0	0	1	499189	0.793454	0.793454
A05	92046671	0	0	0	7	3433375	3.73004	3.73004
A06	103169100	3	1489970	1.4442	3	1421472	1.37781	2.82201
A07	78250264	1	499100	0.637825	10	4947150	6.32222	6.96004
A08	103626208	2	979111	0.944849	5	2497401	2.41001	3.35486
A09	74998749	0	0	0	10	4885396	6.51397	6.51397
A10	100866454	6	2968181	2.94268	18	8777044	8.70165	11.6443
A11	93314895	6	5936362	6.36164	4	1943333	2.08255	8.4442
A12	87483202	0	0	0	0	0	0	0
A13	79961074	1	498281	0.623154	3	1498523	1.87407	2.49722
A group	1160210617	102	53365426	4.59963	83	40629605	3.50192	8.10155
D01	67283843	0	0	0	28	13898724	20.6569	20.6569
D02	61455946	4	1991948	3.24126	0	0	0	3.24126
D03	51453949	0	0	0	0	0	0	0
D04	50994953	12	5979222	11.7251	6	2990133	5.86359	17.5887
D05	64294543	7	3276415	5.09595	3	1992153	3.09848	8.19442
D06	59109735	0	0	0	6	2981492	5.04399	5.04399
D07	46688296	0	0	0	9	4161687	8.91377	8.91377
D08	66086843	5	2463956	3.72836	3	1499775	2.2694	5.99776
D09	63373878	2	872216	1.3763	3	1480435	2.33603	3.71234
D10	55312580	15	7471063	13.507	1	499024	0.902189	14.4092
D11	65893905	0	0	0	5	2466033	3.74243	3.74243
D12	60534151	10	4946125	8.1708	2	951830	1.57239	9.74319
D13	61932785	0	0	0	3	1443446	2.33067	2.33067
D group	774415407	55	27000945	3.48662	69	34364732	4.43751	7.92413
Total	1934626024	157	80366371	4.1541	152	74994337	3.87643	8.03053
