# Supplementary material for: Identification of candidate genes for key fibre‐related QTLs and derivation of favourable alleles in Gossypium hirsutum recombinant inbred lines with G. barbadense introgressions
Source: Plant Biotechnol J. 2019 Sep 20;18(3):707–20. doi: 10.1111/pbi.13237 (PMC7004909; doi:10.1111/pbi.13237)
Supplement: Supplementary file 23 — Table S14 Introgression components from Gossypium hirsutum race. [file PBI-18-707-s019.xlsx]

## Sheet: Table S14
Table S14 Introgression components from G. hirsutum race
Chr.	Block	Start	End
A01	chr1.115.geno	57500122	57966814
A01	chr1.137.geno	68500389	68999989
A02	chr2.12.geno	6000059	6499938
A02	chr2.13.geno	6500021	6999758
A02	chr2.14.geno	7000148	7499976
A02	chr2.15.geno	7500016	7999788
A02	chr2.25.geno	12500006	12993003
A02	chr2.26.geno	13031729	13499786
A02	chr2.27.geno	13500056	13999982
A02	chr2.28.geno	14000002	14499665
A02	chr2.29.geno	14503688	14999920
A02	chr2.30.geno	15000049	15498774
A02	chr2.31.geno	15500463	15999948
A02	chr2.32.geno	16000012	16499860
A02	chr2.33.geno	16500003	16999588
A02	chr2.34.geno	17000326	17499858
A02	chr2.35.geno	17502257	17999782
A02	chr2.36.geno	18000006	18499992
A02	chr2.37.geno	18500130	18999947
A02	chr2.38.geno	19000196	19499966
A02	chr2.39.geno	19500216	19999990
A02	chr2.40.geno	20000007	20441429
A02	chr2.41.geno	20508072	20999974
A02	chr2.42.geno	21000228	21499259
A02	chr2.43.geno	21500097	21999959
A02	chr2.44.geno	22000083	22499823
A02	chr2.45.geno	22500057	22933938
A02	chr2.46.geno	23015537	23498920
A02	chr2.47.geno	23513519	23998158
A02	chr2.48.geno	24000675	24499992
A02	chr2.49.geno	24500151	24992974
A02	chr2.50.geno	25002543	25499351
A02	chr2.51.geno	25502009	25999899
A02	chr2.52.geno	26001158	26499604
A02	chr2.53.geno	26500455	26994544
A02	chr2.54.geno	27009449	27499916
A02	chr2.55.geno	27500087	27997884
A02	chr2.56.geno	28001709	28450001
A02	chr2.57.geno	28555550	28999803
A02	chr2.58.geno	29000064	29499636
A02	chr2.59.geno	29500463	29999284
A02	chr2.60.geno	30000148	30496436
A02	chr2.61.geno	30500030	30999984
A02	chr2.62.geno	31000000	31499782
A02	chr2.63.geno	31506472	31999687
A02	chr2.64.geno	32000366	32499833
A02	chr2.65.geno	32500102	32999051
A02	chr2.66.geno	33000615	33498433
A02	chr2.67.geno	33500312	33999829
A02	chr2.68.geno	34000069	34499878
A02	chr2.69.geno	34501671	34999952
A02	chr2.70.geno	35000057	35499618
A02	chr2.71.geno	35500043	35999988
A02	chr2.72.geno	36000027	36499962
A02	chr2.73.geno	36500013	36999698
A02	chr2.74.geno	37000140	37499958
A02	chr2.75.geno	37500098	37999998
A02	chr2.76.geno	38000104	38499760
A02	chr2.77.geno	38500269	38999190
A02	chr2.78.geno	39000555	39499541
A02	chr2.79.geno	39501188	39999961
A02	chr2.80.geno	40000034	40499965
A02	chr2.81.geno	40500108	40999823
A02	chr2.82.geno	41000084	41499931
A02	chr2.83.geno	41500177	41999926
A02	chr2.84.geno	42000151	42499985
A02	chr2.85.geno	42500064	42999849
A02	chr2.86.geno	43001568	43499859
A02	chr2.87.geno	43500134	43999876
A02	chr2.88.geno	44000890	44499731
A02	chr2.151.geno	75501985	75999024
A02	chr2.152.geno	76002850	76499926
A02	chr2.153.geno	76500135	76999154
A02	chr2.154.geno	77000004	77499989
A02	chr2.155.geno	77500014	77999976
A02	chr2.156.geno	78000257	78499779
A02	chr2.157.geno	78500099	78999937
A02	chr2.158.geno	79000425	79455669
A02	chr2.159.geno	79524718	79999340
A02	chr2.160.geno	80000700	80499984
A03	chr3.0.geno	598	499050
A03	chr3.1.geno	505714	999852
A03	chr3.2.geno	1000065	1497445
A06	chr6.204.geno	102001019	102497146
A06	chr6.205.geno	102501576	102998117
A06	chr6.206.geno	103000337	103169100
A07	chr7.1.geno	500656	999756
A08	chr8.145.geno	72518786	72999058
A08	chr8.154.geno	77000104	77498943
A10	chr10.192.geno	96003512	96498907
A10	chr10.193.geno	96500841	96990853
A10	chr10.194.geno	97011237	97498871
A10	chr10.197.geno	98503141	98996298
A10	chr10.198.geno	99003143	99496679
A10	chr10.201.geno	100500063	100866454
A11	chr11.44.geno	22000003	22498196
A11	chr11.45.geno	22501931	22996908
A11	chr11.46.geno	23000112	23499315
A11	chr11.47.geno	23500022	23999420
A11	chr11.168.geno	84000144	84499947
A11	chr11.171.geno	85500133	85998951
A13	chr13.152.geno	76000979	76499260
D02	chr14.0.geno	261	498155
D02	chr14.1.geno	500526	999256
D02	chr14.2.geno	1000118	1498340
D02	chr14.3.geno	1501376	1998478
D04	chr22.84.geno	42000489	42499002
D04	chr22.85.geno	42500178	42997913
D04	chr22.86.geno	43000472	43499767
D04	chr22.87.geno	43500156	43997248
D04	chr22.88.geno	44002546	44499439
D04	chr22.89.geno	44500102	44999934
D04	chr22.90.geno	45000197	45499641
D04	chr22.91.geno	45500054	45998150
D04	chr22.92.geno	46000912	46498674
D04	chr22.93.geno	46501796	46999993
D04	chr22.94.geno	47000022	47498779
D04	chr22.95.geno	47500558	47998164
D05	chr19.122.geno	61000056	61499190
D05	chr19.123.geno	61501412	61995854
D05	chr19.124.geno	62004489	62496311
D05	chr19.125.geno	62500050	62999925
D05	chr19.126.geno	63000375	63499284
D05	chr19.127.geno	63501467	63999253
D05	chr19.128.geno	64000096	64294543
D08	chr24.115.geno	57500313	57996567
D08	chr24.116.geno	58006054	58499809
D08	chr24.117.geno	58500231	58986469
D08	chr24.118.geno	59010104	59499237
D08	chr24.119.geno	59501414	59999990
D09	chr23.125.geno	62500142	62999211
D09	chr23.126.geno	63000731	63373878
D10	chr20.0.geno	1327	499589
D10	chr20.1.geno	500132	992051
D10	chr20.18.geno	9000867	9499987
D10	chr20.19.geno	9500005	9999968
D10	chr20.20.geno	10000008	10499516
D10	chr20.21.geno	10501765	10998266
D10	chr20.22.geno	11000232	11499494
D10	chr20.23.geno	11500415	11999726
D10	chr20.24.geno	12000865	12498783
D10	chr20.25.geno	12501168	12998317
D10	chr20.26.geno	13004097	13497830
D10	chr20.27.geno	13500838	13999903
D10	chr20.28.geno	14000024	14499908
D10	chr20.29.geno	14500252	14999877
D10	chr20.30.geno	15000059	15499902
D12	chr26.103.geno	51501344	51999990
D12	chr26.104.geno	52000074	52483603
D12	chr26.105.geno	52510770	52999653
D12	chr26.106.geno	53000254	53496795
D12	chr26.107.geno	53500230	53997711
D12	chr26.108.geno	54005865	54499593
D12	chr26.109.geno	54500694	54995771
D12	chr26.110.geno	55000088	55499913
D12	chr26.111.geno	55500205	55999880
D12	chr26.112.geno	56000142	56492882
