# Supplementary material for: Identification of candidate genes for key fibre‐related QTLs and derivation of favourable alleles in Gossypium hirsutum recombinant inbred lines with G. barbadense introgressions
Source: Plant Biotechnol J. 2019 Sep 20;18(3):707–20. doi: 10.1111/pbi.13237 (PMC7004909; doi:10.1111/pbi.13237)
Supplement: Supplementary file 24 — Table S15 QTL overlapping with introgression chromosome segment. [file PBI-18-707-s020.xlsx]

## Sheet: Table S15
Table S15 QTL overlapping with introgression chromosome segment
Number	QTL	Chr.	Env.	Stable QTL	LOD	R0 （%）	Nearest marker	QTL interval		introgression source	Contributor of favourable allele
								Start	End
1	qFL-A02-1	A02	11LQ, 12JS		3.81-4.96	4.56-7.22	Marker3932922	6000059	8498177	G. barbadense	LY343
2	qFL-A03-1	A03	11LQ, 12LQ, 13AY, 12AY	Y	3.60-5.16	4.76-7.83	Marker2379565	73000205	85999275	G. hirsutum race	LY343
3	qFL-A03-4	A03	13LQ, 13AY		6.17-6.94	7.92-9.37	Marker2452837	505714	1999968	G. barbadense	LY343
4	qFL-A07-1	A07	11LQ, 12JS, 13AY, 13JS, 12LQ, 13LQ	Y	4.97-8.04	6.43-9.92	Marker3233839	71001756	71999584	G. hirsutum race	LY343
5	qFL-A08-1	A08	13LQ		5.22	6.7	Marker1511981	68500500	70999998	G. hirsutum race	LY343
6	qFL-D04-1	D04	13LQ		4.31	7.71	Marker598474	2000134	3487905	G. hirsutum race	LMY22
7	qFL-D05-1	D05	13AY, 13JS		3.55-4.28	5.11-5.49	Marker3313019	8000159	9999972	G. hirsutum race	LY343
8	qFL-D07-1	D07	11LQ, 12JS, 12LQ, 13AY	Y	3.6-8.01	4.52-9.95	Marker1189522	34500222	45499999	G. hirsutum race	LMY22
9	qFL-D13-1	D13	12AY, 13JS, 12JS	Y	3.83-6.76	5.31-9.59	Marker4195519	53033837	56499992	G. hirsutum race	LY343
10	qFU-A7-1	A07	12JS, 13AY		5.9-6.01	9.16-8.85	DC40182	71501172	71999584	G. hirsutum race	LY343
11	qFU-A8-1	A08	13LQ		5.52	8.32	Marker1480680	68500500	70999998	G. hirsutum race	LY343
12	qFU-A10-1	A10	11LQ		3.63	5.31	Marker4701323	6000532	6499908	G. hirsutum race	LY343
13	qFU-A10-3	A10	11LQ, 12LQ, 12AY	Y	4.37-5.14	6.66-7.71	Marker3837761	99003143	99496679	G. barbadense	LY343
14	qFU-D7-2	D07	12LQ		7.38	10.71	Marker1253167	41501087	42499996	G. hirsutum race	LY343
15	qFU-D7-3	D07	13AY		3.9	5.65	BNL2734	10000035	12499936	G. hirsutum race	LY343
16	qFS-A3-1	A03	12AY, 12LQ, 13JS	Y	3.78-5.25	4.34-6.7	CGR5258	73000205	100249024	G. hirsutum race	LY343
17	qFS-A7-1	A07	11LQ, 12LQ, 13LQ, 13AY, 12AY, 12JS, 13JS	Y	14.39-28.13	18.55-37.66	Marker3168788	69000069	71999584	G. hirsutum race	LY343
18	qFS-A8-1	A08	12LQ, 13LQ		4.57-5.30	5.28-7.73	Marker1467112	68500500	70999998	G. hirsutum race	LY343
19	qFS-A10-2	A10	13AY		3.35	3.54	HAU2100	98000064	98499942	G. hirsutum race	LMY22
20	qFS-D5-1	D05	12AY		4.69	7.42	Marker3352948	9501236	12499276	G. hirsutum race	LY343
21	qFS-D13-1	D13	12JS, 13JS		3.77-3.81	5.75-5.98	Marker2857196	53033837	61932785	G. hirsutum race	LY343
22	qFE-A3-1	A03	11LQ, 12AY, 13JS, 13LQ, 13AY, 12LQ	Y	6.98-13.45	9.1-18.87	Marker2426609	1000065	2499940	G. barbadense	LY343
23	qFE-A7-1	A07	11LQ, 13LQ, 12LQ, 12JS, 13AY, 13JS	Y	4.38-12.64	6.58-15.20	Marker3233839	69000069	71999584	G. hirsutum race	LY343
24	qFE-A8-1	A08	12AY		4.2	5.27	Marker1568192	72518786	72999058	G. barbadense	LY343
25	qFM-A7-1	A07	11LQ, 13JS, 13AY, 12JS, 12LQ, 12AY, 13LQ	Y	9.83-20.01	11.19-24.39	DC40182	71001756	72499670	G. hirsutum race	LY343
26	qFM-A9-1	A09	12AY, 13LQ		3.60-6.46	4.7-6.81	SHIN-0347	67500026	68000130	G. hirsutum race	LY343
27	qFM-A10-1	A10	11LQ, 12LQ, 12AY, 13LQ	Y	4.04-11.94	5.25-13.10	HAU1435	99003143	99496679	G. barbadense	LY343
28	qFM-A13-2	A13	12AY		4.98	4.38	Marker563813	5000110	5999497	G. hirsutum race	LMY22
29	qFM-D5-1	D05	12JS, 13JS		3.60-4.7	3.87-5.07	Marker3313019	8000159	9999972	G. hirsutum race	LY343
30	qFM-D7-1	D07	12JS, 13AY		10.14-11.18	11.23-11.87	Marker1262774	41501087	42499996	G. hirsutum race	LMY22
31	qFM-D11-1	D11	13AY		4.99	4.96	Marker1382809	58500501	60499919	G. hirsutum race	LMY22
32	qFM-D13-2	D13	13JS		6.2	6.59	Marker4186332	53033837	56499992	G. hirsutum race	LY343
33	qBN-D7-1	D07	11LQ		9.62	15.03	Marker1224586	10000035	12499936	G. hirsutum race	LMY22
34	qBW-A2-1	A02	12AY		3.76	4.15	Marker3996442	79000425	79455669	G. barbadense	LMY22
35	qBW-A2-2	A02	12JS		4.14	5.08	HAU2375	43500134	43999876	G. barbadense	LMY22
36	qBW-A7-2	A07	12JS, 13AY		4.06-5.21	6.35-7.08	DPL0603	72000675	76999911	G. hirsutum race	LMY22
37	qBW-A10-1	A10	11LQ, 12AY, 13LQ, 12LQ	Y	5.62-14.01	8.10-18.39	Marker4605487	99003143	99496679	G. barbadense	LY343
38	qBW-D7-1	D07	12AY		5.23	6.27	Marker1286991	41501087	42499996	G. hirsutum race	LY343
39	qBW-D7-6	D07	12JS		4.23	6.02	CSHES-5	9000034	11499292	G. hirsutum race	LMY22
40	qBW-D7-7	D07	13LQ		4.37	6.27	Marker1254672	6500876	7499946	G. hirsutum race	LY343
41	qLP-A3-1	A03	12JS		4.89	4.6	HAU0759	1000065	1497445	G. barbadense	LMY22
42	qLP-A7-1	A07	12JS		3.85	3.4	DC40182	71501172	71999584	G. hirsutum race	LMY22
43	qLP-D7-1	D07	11LQ, 12LQ		3.77-4.47	3.84-5.83	CSHES-5	9000034	11499292	G. hirsutum race	LY343
