# Supplementary material for: Identification of candidate genes for key fibre‐related QTLs and derivation of favourable alleles in Gossypium hirsutum recombinant inbred lines with G. barbadense introgressions
Source: Plant Biotechnol J. 2019 Sep 20;18(3):707–20. doi: 10.1111/pbi.13237 (PMC7004909; doi:10.1111/pbi.13237)
Supplement: Supplementary file 25 — Table S16 QTL clusters overlapping with the introgressed segments. [file PBI-18-707-s021.xlsx]

## Sheet: Table S16 
Table S16 QTL-clusters overlapping with the introgressed segments
Number	QTL-cluster	Introgression segment	Introgression source	QTL	Env.	LOD	aeffect	R0
				qFL-A03-1	11LQ	4.28873	-0.4122	5.109
					12LQ	4.87824	-0.3396	5.9153
					12AY	5.16126	-0.4005	7.8303
					13AY	3.59602	-0.3009	4.7621
				qFS-A03-1	12AY	4.77932	-0.4475	5.6157
					12LQ	3.78012	-0.3971	4.3444
					13JS	5.25463	-0.7088	6.6967
				qFU-A03-1	11LQ	3.59737	-0.2899	5.2954
1	Cluster-A03-1	A03: 73000205-76499889	G. hirsutum race	qBW-A03-1	13JS	3.60185	0.1869	5.2445
				qFL-A03-4	13LQ	6.93772	-0.4095	9.369
					13AY	6.16853	-0.3742	7.9192
				qFE-A03-1	11LQ	6.98043	0.0852	9.0994
					12LQ	13.4467	-0.0194	18.8726
					12AY	11.357	-0.0204	16.2277
					13LQ	8.2775	0.0643	11.0833
					13AY	11.3437	0.075	13.7322
					13JS	6.97791	0.0491	9.6822
2	Cluster-A03-3	A03: 598-1999968	G. barbadense	qLP-A03-1	12JS	4.88795	0.7224	4.6046
				qFL-A07-1	11LQ	8.04467	-0.5597	9.9201
					12LQ	5.96107	-0.3643	7.1968
					12JS	6.25467	-0.4581	8.2128
					13AY	4.97246	-0.3356	6.4283
					13JS	5.90844	-0.4781	8.0266
					13LQ	5.1925	-0.3466	6.5779
				qFS-A07-1	11LQ	24.7735	-1.5918	31.9579
					12LQ	19.4149	-0.9478	26.3672
					12AY	16.8818	-0.8582	21.0364
					12JS	14.9198	-1.0004	18.5515
					13LQ	14.3858	-1.264	19.4981
					13AY	28.1321	-1.4449	37.6608
					13JS	14.957	-1.1928	19.8559
				qFM-A07-1	11LQ	9.82782	0.1946	11.1868
					12LQ	18.0448	0.2368	19.7881
					12AY	13.2125	0.1876	13.8489
					12JS	14.8722	0.1848	16.8933
					13LQ	6.99662	0.1699	10.0011
					13AY	14.8542	0.2193	16.1737
					13JS	20.0054	0.2762	24.3941
				qFE-A07-1	11LQ	11.1419	0.106	14.345
					12LQ	5.32483	-0.0114	6.7667
					12JS	4.37848	-0.011	6.5769
					13LQ	8.05398	0.0656	10.737
					13AY	12.6359	0.0772	15.2042
					13JS	5.87749	0.0434	7.6443
				qFU-A07-1	12JS	5.8988	-0.3014	9.1576
					13AY	6.00513	-0.3166	8.8509
3	Cluster-A07-1	A07: 65500019-72499670	G. hirsutum race	qLP-A07-1	12JS	3.84579	0.6193	3.3997
				qFL-A08-1	13LQ	5.22384	-0.3457	6.7006
				qFS-A08-1	12LQ	4.56807	-0.4304	5.2786
					13LQ	5.29905	-0.8045	7.7337
				qFU-A08-1	13LQ	5.52085	-0.4956	8.3228
4	Cluster-A08-1	A08: 68500500-70999998	G. hirsutum race	qFE-A08-1	12AY	4.19532	-0.0118	5.2719
				qFS-A10-2	13AY	3.34679	0.4428	3.5443
				qFM-A10-1	11LQ	10.6364	-0.2047	12.5225
					12LQ	11.9356	-0.193	13.095
					12AY	9.76521	-0.1581	9.8543
					13LQ	4.04233	-0.1226	5.2517
				qFU-A10-3	11LQ	5.14409	-0.3429	7.7133
					12LQ	4.47427	-0.2877	6.4537
					12AY	4.36703	-0.2836	6.6611
				qBW-A10-1	11LQ	9.32395	-0.259	12.4734
					12AY	14.0058	-0.2962	18.3915
					12LQ	12.1145	-0.2903	16.7735
5	Cluster-A10-1	A10: 96003512-99496679	G. barbadense		13LQ	5.62372	-0.1848	8.0954
				qFL-D07-1	11LQ	8.00916	0.5934	9.9472
					12LQ	6.7476	0.4171	8.2479
					12JS	5.85987	0.4685	7.6394
					13AY	3.59529	0.3012	4.5229
				qFM-D07-2*	12LQ	7.63289	-0.1627	0.076606
					12AY	11.1739	-0.1819	0.115761
					12JS	11.0124	-0.1668	0.122552
					13LQ	5.37243	-0.1542	0.071543
					13AY	12.0602	-0.207	0.126999
				qFM-D07-1	12JS	10.1382	-0.1625	11.2264
					13AY	11.1839	-0.2028	11.874
				qFU-D07-2	12LQ	7.3786	-0.3996	10.7064
				qLP-D07-1	12AY	4.41072	-0.5863	3.489
6	Cluster-D07-1	D07: 41501087-46688296	G. hirsutum race	qBW-D07-1	12AY	5.22796	-0.1871	6.2696
				qFL-D07-3	13JS	3.9091	-0.417	5.5229
				qFU-D07-3	13AY	3.90049	-0.2541	5.6497
				qBW-D07-5	11LQ	6.39022	0.2265	8.7838
7	Cluster-D07-4	D07: 5000261-10999577	G. hirsutum race		12JS	4.31597	0.1511	5.9516
				qFL-D05-1	13AY	4.27867	-0.3167	5.492
					13JS	3.55387	-0.3892	5.1103
				qFM-D05-1	12JS	4.70403	0.1045	5.0749
8	Cluster-D05-1	D05: 9501236-9999972	G. hirsutum race		13JS	3.59591	0.1134	3.8717
				qFE-D11-1	13AY	4.59168	0.0473	5.6651
					13JS	5.7171	0.0491	10.0654
9	Cluster-D11-1	D11: 58500501-60499919	G. hirsutum race	qFM-D11-1	13AY	4.99143	-0.125	4.958
				qFL-D13-1	12AY	3.83107	-0.3205	5.3073
					12JS	6.76282	-0.4941	9.5866
					13JS	5.67639	-0.469	7.6516
				qFS-D13-1	12JS	3.80743	-0.5655	5.9798
					13JS	3.77422	-0.6423	5.7451
10	Cluster-D13-1	D13: 51500004-54998150	G. hirsutum race	qFM-D13-2	13JS	6.20323	0.1446	6.5856
