# Supplementary material for: Identification of candidate genes for key fibre‐related QTLs and derivation of favourable alleles in Gossypium hirsutum recombinant inbred lines with G. barbadense introgressions
Source: Plant Biotechnol J. 2019 Sep 20;18(3):707–20. doi: 10.1111/pbi.13237 (PMC7004909; doi:10.1111/pbi.13237)
Supplement: Supplementary file 26 — Table S17 2441 genes in 17 QTL clusters. [file PBI-18-707-s022.xlsx]

## Sheet: Table S17
QTL-cluster	Chr	QTL-Start	QTL-End	Gene ID	Gene Name	Description	Gene-Start	Gene-End	Strand
Cluster-A03-1	A03	74697856	84554935	Gh_A03G1047	udkC	Uridine-cytidine kinase C	74758329	74776109	-
Cluster-A03-1	A03	74697856	84554935	Gh_A03G1048	NA	NA	74823283	74824071	-
Cluster-A03-1	A03	74697856	84554935	Gh_A03G1049	SCPL50	Serine carboxypeptidase-like 50	75178079	75179443	+
Cluster-A03-1	A03	74697856	84554935	Gh_A03G1050	recG	ATP-dependent DNA helicase RecG	75206639	75225074	+
Cluster-A03-1	A03	74697856	84554935	Gh_A03G1051	NA	NA	75326743	75341674	+
Cluster-A03-1	A03	74697856	84554935	Gh_A03G1052	PIN4	Auxin efflux carrier component 4	75343128	75344137	+
Cluster-A03-1	A03	74697856	84554935	Gh_A03G1053	PIN3	Auxin efflux carrier component 3	75344318	75344674	+
Cluster-A03-1	A03	74697856	84554935	Gh_A03G1054	PIN1B	Probable auxin efflux carrier component 1b	75344916	75345355	+
Cluster-A03-1	A03	74697856	84554935	Gh_A03G1055	NA	Probable aquaporin NIP-type	75546564	75547736	+
Cluster-A03-1	A03	74697856	84554935	Gh_A03G1056	WDL1	Protein WVD2-like 1	75563283	75567813	+
Cluster-A03-1	A03	74697856	84554935	Gh_A03G1057	NA	NA	75568397	75568852	-
Cluster-A03-1	A03	74697856	84554935	Gh_A03G1058	NA	NA	75582047	75582463	-
Cluster-A03-1	A03	74697856	84554935	Gh_A03G1059	Dnajb8	DnaJ homolog subfamily B member 8	75585482	75586810	-
Cluster-A03-1	A03	74697856	84554935	Gh_A03G1060	NA	NA	75725122	75725505	+
Cluster-A03-1	A03	74697856	84554935	Gh_A03G1061	At1g66480	Uncharacterized protein At1g66480	75863461	75864870	-
Cluster-A03-1	A03	74697856	84554935	Gh_A03G1062	PUB11	U-box domain-containing protein 11	75911553	75911987	-
Cluster-A03-1	A03	74697856	84554935	Gh_A03G1063	PUB11	U-box domain-containing protein 11	75912698	75913908	-
Cluster-A03-1	A03	74697856	84554935	Gh_A03G1064	LPR1	Multicopper oxidase LPR1	75987022	75989491	-
Cluster-A03-1	A03	74697856	84554935	Gh_A03G1065	At3g05500	REF/SRPP-like protein At3g05500	76002108	76003382	+
Cluster-A03-1	A03	74697856	84554935	Gh_A03G1066	LPR2	Multicopper oxidase LPR2	76016058	76017830	-
Cluster-A03-1	A03	74697856	84554935	Gh_A03G1067	At1g71060	Pentatricopeptide repeat-containing protein At1g71060, mitochondrial	76138922	76145807	-
Cluster-A03-1	A03	74697856	84554935	Gh_A03G1068	NA	NA	76217709	76218131	+
Cluster-A03-1	A03	74697856	84554935	Gh_A03G1069	SPAC5D6.04	Uncharacterized transporter C5D6.04	76224686	76226041	+
Cluster-A03-1	A03	74697856	84554935	Gh_A03G1070	RPI2	Probable ribose-5-phosphate isomerase 2	76226754	76227536	-
Cluster-A03-1	A03	74697856	84554935	Gh_A03G1071	NA	NA	76234094	76238352	-
Cluster-A03-1	A03	74697856	84554935	Gh_A03G1072	At4g17910	Uncharacterized protein At4g17910	76314169	76321742	+
Cluster-A03-1	A03	74697856	84554935	Gh_A03G1073	rnhA	Ribonuclease HI	76364652	76365176	-
Cluster-A03-1	A03	74697856	84554935	Gh_A03G1074	NA	NA	76367161	76369433	-
Cluster-A03-1	A03	74697856	84554935	Gh_A03G1075	43526	E3 ubiquitin-protein ligase MARCH2	76397592	76399287	+
Cluster-A03-1	A03	74697856	84554935	Gh_A03G1076	QSOX1	Sulfhydryl oxidase 1	76400600	76411014	-
Cluster-A03-1	A03	74697856	84554935	Gh_A03G1077	NA	NA	76470724	76471197	-
Cluster-A03-1	A03	74697856	84554935	Gh_A03G1078	NA	NA	76609143	76609376	+
Cluster-A03-1	A03	74697856	84554935	Gh_A03G1079	NA	NA	76794174	76794941	+
Cluster-A03-1	A03	74697856	84554935	Gh_A03G1080	NA	NA	76803061	76805412	+
Cluster-A03-1	A03	74697856	84554935	Gh_A03G1081	WRKY75	Probable WRKY transcription factor 75	77012615	77014399	+
Cluster-A03-1	A03	74697856	84554935	Gh_A03G1082	NA	NA	77149989	77155236	+
Cluster-A03-1	A03	74697856	84554935	Gh_A03G1083	TGA1	Teosinte glume architecture 1	77579209	77580644	+
Cluster-A03-1	A03	74697856	84554935	Gh_A03G1084	NA	NA	77582145	77582489	+
Cluster-A03-1	A03	74697856	84554935	Gh_A03G1085	FBP2	Agamous-like MADS-box protein AGL9 homolog	78292489	78296031	+
Cluster-A03-1	A03	74697856	84554935	Gh_A03G1086	NA	NA	78312932	78313953	+
Cluster-A03-1	A03	74697856	84554935	Gh_A03G1087	NA	NA	78315375	78315584	-
Cluster-A03-1	A03	74697856	84554935	Gh_A03G1088	ATJ49	Chaperone protein dnaJ 49	78814859	78817288	+
Cluster-A03-1	A03	74697856	84554935	Gh_A03G1089	Serp2	Stress-associated endoplasmic reticulum protein 2	78889394	78890553	+
Cluster-A03-1	A03	74697856	84554935	Gh_A03G1090	FBX6	F-box only protein 6	78891158	78894705	-
Cluster-A03-1	A03	74697856	84554935	Gh_A03G1091	4CLL1	4-coumarate--CoA ligase-like 1	79047361	79049983	+
Cluster-A03-1	A03	74697856	84554935	Gh_A03G1092	SPL2	Squamosa promoter-binding-like protein 2	79053303	79057077	+
Cluster-A03-1	A03	74697856	84554935	Gh_A03G1093	At1g67325	RanBP2-type zinc finger protein At1g67325	79085396	79093463	-
Cluster-A03-1	A03	74697856	84554935	Gh_A03G1094	At1g27930	Probable methyltransferase At1g27930	79482788	79483657	+
Cluster-A03-1	A03	74697856	84554935	Gh_A03G1095	NA	NA	79596380	79597939	-
Cluster-A03-1	A03	74697856	84554935	Gh_A03G1096	At1g67340	F-box protein At1g67340	79862491	79863856	+
Cluster-A03-1	A03	74697856	84554935	Gh_A03G1097	NA	NA	79867026	79867310	+
Cluster-A03-1	A03	74697856	84554935	Gh_A03G1098	At1g67360	REF/SRPP-like protein At1g67360	79870029	79871035	-
Cluster-A03-1	A03	74697856	84554935	Gh_A03G1099	hormad1	HORMA domain-containing protein 1	80014035	80019017	-
Cluster-A03-1	A03	74697856	84554935	Gh_A03G1100	TOM20	Mitochondrial import receptor subunit TOM20	80069518	80071818	-
Cluster-A03-1	A03	74697856	84554935	Gh_A03G1101	drap1	Dr1-associated corepressor homolog	80100561	80100992	+
Cluster-A03-1	A03	74697856	84554935	Gh_A03G1102	MAP65-8	65-kDa microtubule-associated protein 8	80101401	80105559	-
Cluster-A03-1	A03	74697856	84554935	Gh_A03G1103	elmoA	ELMO domain-containing protein A	80197554	80201157	-
Cluster-A03-1	A03	74697856	84554935	Gh_A03G1104	ARAD1	Probable arabinosyltransferase ARAD1	80275338	80277899	-
Cluster-A03-1	A03	74697856	84554935	Gh_A03G1105	NUP54	Nuclear pore complex protein NUP54	80290387	80293489	+
Cluster-A03-1	A03	74697856	84554935	Gh_A03G1106	NA	NA	80394223	80394537	+
Cluster-A03-1	A03	74697856	84554935	Gh_A03G1107	Tmem167a	Protein kish-A	80395115	80397486	-
Cluster-A03-1	A03	74697856	84554935	Gh_A03G1108	At1g66830	Probable inactive leucine-rich repeat receptor-like protein kinase At1g66830	80427096	80430914	-
Cluster-A03-1	A03	74697856	84554935	Gh_A03G1109	PUB6	U-box domain-containing protein 6	80608503	80611895	+
Cluster-A03-1	A03	74697856	84554935	Gh_A03G1110	NA	NA	80674550	80677036	-
Cluster-A03-1	A03	74697856	84554935	Gh_A03G1111	At3g57810	OTU domain-containing protein At3g57810	80677855	80680640	+
Cluster-A03-1	A03	74697856	84554935	Gh_A03G1112	At2g35010	Thioredoxin O1, mitochondrial	80681586	80684502	-
Cluster-A03-1	A03	74697856	84554935	Gh_A03G1113	DHX8	ATP-dependent RNA helicase DHX8	80927065	80934314	+
Cluster-A03-1	A03	74697856	84554935	Gh_A03G1114	LOX6	Lipoxygenase 6, chloroplastic	80960551	80964598	+
Cluster-A03-1	A03	74697856	84554935	Gh_A03G1115	CDKG-2	Cyclin-dependent kinase G-2	81001450	81004726	-
Cluster-A03-1	A03	74697856	84554935	Gh_A03G1116	tfdB	2,4-dichlorophenol 6-monooxygenase	81075862	81080603	+
Cluster-A03-1	A03	74697856	84554935	Gh_A03G1117	yuiD	Uncharacterized membrane protein YuiD	81081416	81083433	-
Cluster-A03-1	A03	74697856	84554935	Gh_A03G1118	NA	NA	81087937	81094375	-
Cluster-A03-1	A03	74697856	84554935	Gh_A03G1119	At1g67620	Protein Iojap-related, mitochondrial	81141477	81143015	+
Cluster-A03-1	A03	74697856	84554935	Gh_A03G1120	gbkr1	3-oxoacyl-[acyl-carrier-protein] reductase 1, chloroplastic	81143701	81146068	+
Cluster-A03-1	A03	74697856	84554935	Gh_A03G1121	LHT1	Lysine histidine transporter 1	81205461	81207259	-
Cluster-A03-1	A03	74697856	84554935	Gh_A03G1122	ANKDD1A	Ankyrin repeat and death domain-containing protein 1A (Fragment)	81208576	81210824	-
Cluster-A03-1	A03	74697856	84554935	Gh_A03G1123	At3g04130	Pentatricopeptide repeat-containing protein At3g04130, mitochondrial	81275585	81277099	-
Cluster-A03-1	A03	74697856	84554935	Gh_A03G1124	GAPC2	Glyceraldehyde-3-phosphate dehydrogenase 2, cytosolic	81278797	81314534	-
Cluster-A03-1	A03	74697856	84554935	Gh_A03G1125	NA	NA	81332404	81333204	+
Cluster-A03-1	A03	74697856	84554935	Gh_A03G1126	ABCC3	ABC transporter C family member 3	81336310	81341648	-
Cluster-A03-1	A03	74697856	84554935	Gh_A03G1127	At5g08430	Uncharacterized protein At5g08430	81354702	81358937	+
Cluster-A03-1	A03	74697856	84554935	Gh_A03G1128	At5g08430	Uncharacterized protein At5g08430	81359457	81360630	+
Cluster-A03-1	A03	74697856	84554935	Gh_A03G1129	MAD2	Mitotic spindle checkpoint protein MAD2	81362465	81363684	+
Cluster-A03-1	A03	74697856	84554935	Gh_A03G1130	SKIP14	F-box protein SKIP14	81364991	81367416	-
Cluster-A03-1	A03	74697856	84554935	Gh_A03G1131	At1g67690	Probable thimet oligopeptidase	81431752	81439374	+
Cluster-A03-1	A03	74697856	84554935	Gh_A03G1132	B'ETA	Serine/threonine protein phosphatase 2A 59 kDa regulatory subunit B' eta isoform	81471041	81474393	+
Cluster-A03-1	A03	74697856	84554935	Gh_A03G1133	ACT	Vinorine synthase	81484766	81486025	-
Cluster-A03-1	A03	74697856	84554935	Gh_A03G1134	ACT	Vinorine synthase	81521121	81522374	-
Cluster-A03-1	A03	74697856	84554935	Gh_A03G1135	WDL1	Protein WVD2-like 1	81566715	81570316	+
Cluster-A03-1	A03	74697856	84554935	Gh_A03G1136	RR26	Two-component response regulator ORR26	81571034	81574200	-
Cluster-A03-1	A03	74697856	84554935	Gh_A03G1137	At1g67720	Probable LRR receptor-like serine/threonine-protein kinase At1g67720	81633333	81638634	+
Cluster-A03-1	A03	74697856	84554935	Gh_A03G1138	At3g48460	GDSL esterase/lipase At3g48460	81653342	81654995	-
Cluster-A03-1	A03	74697856	84554935	Gh_A03G1139	NA	NA	81727439	81735445	+
Cluster-A03-1	A03	74697856	84554935	Gh_A03G1140	RIN4	RPM1-interacting protein 4	81764333	81767589	+
Cluster-A03-1	A03	74697856	84554935	Gh_A03G1141	RGS1	Regulator of G-protein signaling 1	81795750	81800644	+
Cluster-A03-1	A03	74697856	84554935	Gh_A03G1142	KCR2	Very-long-chain 3-oxoacyl-CoA reductase-like protein At1g24470	81836802	81841383	+
Cluster-A03-1	A03	74697856	84554935	Gh_A03G1143	KCR1	Very-long-chain 3-oxoacyl-CoA reductase 1	81932732	81938089	+
Cluster-A03-1	A03	74697856	84554935	Gh_A03G1144	NA	NA	81951517	81957251	+
Cluster-A03-1	A03	74697856	84554935	Gh_A03G1145	NA	NA	81967652	81968428	-
Cluster-A03-1	A03	74697856	84554935	Gh_A03G1146	UVR8	Ultraviolet-B receptor UVR8	82093431	82096182	+
Cluster-A03-1	A03	74697856	84554935	Gh_A03G1147	At1g67750	Probable pectate lyase 5	82275356	82278533	+
Cluster-A03-1	A03	74697856	84554935	Gh_A03G1148	NA	NA	82287063	82287380	+
Cluster-A03-1	A03	74697856	84554935	Gh_A03G1149	ARP3	Actin-related protein 3	82288552	82292987	-
Cluster-A03-1	A03	74697856	84554935	Gh_A03G1150	ORP1D	Oxysterol-binding protein-related protein 1D	82482912	82491155	+
Cluster-A03-1	A03	74697856	84554935	Gh_A03G1151	TE1	Protein terminal ear1	82579146	82581643	+
Cluster-A03-1	A03	74697856	84554935	Gh_A03G1152	ago	F-box/WD repeat-containing protein 7	82815022	82816344	+
Cluster-A03-1	A03	74697856	84554935	Gh_A03G1153	RGLG2	E3 ubiquitin-protein ligase RGLG2	82938080	82940704	-
Cluster-A03-1	A03	74697856	84554935	Gh_A03G1154	ENT1	Equilibrative nucleotide transporter 1	82970539	82972431	-
Cluster-A03-1	A03	74697856	84554935	Gh_A03G1155	At3g49055	Uncharacterized protein At3g49055	83056579	83060010	+
Cluster-A03-1	A03	74697856	84554935	Gh_A03G1156	ssp5	Agglutinin receptor	83198845	83199969	-
Cluster-A03-1	A03	74697856	84554935	Gh_A03G1157	NA	NA	83201769	83201972	-
Cluster-A03-1	A03	74697856	84554935	Gh_A03G1158	At1g13040	Pentatricopeptide repeat-containing protein At1g13040, mitochondrial	83203042	83204070	-
Cluster-A03-1	A03	74697856	84554935	Gh_A03G1159	MKP1	Protein-tyrosine-phosphatase MKP1	83261646	83264736	+
Cluster-A03-1	A03	74697856	84554935	Gh_A03G1160	NA	Alpha-galactosidase	83266869	83270711	+
Cluster-A03-1	A03	74697856	84554935	Gh_A03G1161	EIF4B1	Eukaryotic translation initiation factor 4B1	83334468	83345728	+
Cluster-A03-1	A03	74697856	84554935	Gh_A03G1162	At3g26430	GDSL esterase/lipase At3g26430	83403192	83405610	+
Cluster-A03-1	A03	74697856	84554935	Gh_A03G1163	At3g26430	GDSL esterase/lipase At3g26430	83431655	83434338	+
Cluster-A03-1	A03	74697856	84554935	Gh_A03G1164	CSK	Chloroplast sensor kinase, chloroplastic	83592642	83595841	+
Cluster-A03-1	A03	74697856	84554935	Gh_A03G1165	AtMg01060	Uncharacterized mitochondrial protein AtMg01060	83614254	83615135	-
Cluster-A03-1	A03	74697856	84554935	Gh_A03G1166	NA	NA	83637576	83638150	-
Cluster-A03-1	A03	74697856	84554935	Gh_A03G1167	NA	NA	83639110	83639292	-
Cluster-A03-1	A03	74697856	84554935	Gh_A03G1168	NA	NA	83640706	83640996	-
Cluster-A03-1	A03	74697856	84554935	Gh_A03G1169	ATPA	ATP synthase subunit alpha, mitochondrial	83703777	83704193	-
Cluster-A03-1	A03	74697856	84554935	Gh_A03G1170	NA	NA	83719778	83723490	+
Cluster-A03-1	A03	74697856	84554935	Gh_A03G1171	NA	NA	84075403	84075744	-
Cluster-A03-1	A03	74697856	84554935	Gh_A03G1172	At1g67900	BTB/POZ domain-containing protein At1g67900	84161340	84162907	+
Cluster-A03-1	A03	74697856	84554935	Gh_A03G1173	At1g67900	BTB/POZ domain-containing protein At1g67900	84163348	84163848	+
Cluster-A03-1	A03	74697856	84554935	Gh_A03G1174	NA	NA	84196534	84196845	-
Cluster-A03-1	A03	74697856	84554935	Gh_A03G1175	ESR2	Ethylene-responsive transcription factor ESR2	84263424	84264671	-
Cluster-A03-1	A03	74697856	84554935	Gh_A03G1176	PIRL3	Plant intracellular Ras-group-related LRR protein 3	84396893	84400052	-
Cluster-A03-1	A03	74697856	84554935	Gh_A03G1177	NA	NA	84402069	84402605	-
Cluster-A03-1	A03	74697856	84554935	Gh_A03G1178	NA	NA	84402981	84403686	-
Cluster-A03-1	A03	74697856	84554935	Gh_A03G1179	PHT2-1	Inorganic phosphate transporter 2-1, chloroplastic	84509863	84512422	+
Cluster-A03-1	A03	74697856	84554935	Gh_A03G1180	NA	NA	84518147	84518686	-
Cluster-A03-1	A03	74697856	84554935	Gh_A03G1181	RAY1	Beta-arabinofuranosyltransferase RAY1	84518964	84522012	-
Cluster-A03-1	A03	74697856	84554935	Gh_A03G1182	NA	NA	84539697	84540152	+
Cluster-A03-1	A03	74697856	84554935	Gh_A03G1183	NA	NA	84543211	84543802	+
Cluster-A03-1	A03	74697856	84554935	Gh_A03G1184	RPL27AC	60S ribosomal protein L27a-3	84545543	84545983	+
Cluster-A03-3	A03	972112	2050418	Gh_A03G0062	pqsH	2-heptyl-3-hydroxy-4(1H)-quinolone synthase	1009746	1011717	+
Cluster-A03-3	A03	972112	2050418	Gh_A03G0063	YPTM2	GTP-binding protein YPTM2	1015655	1017339	+
Cluster-A03-3	A03	972112	2050418	Gh_A03G0064	At4g16820	Phospholipase A1-Ibeta2, chloroplastic	1018637	1020115	-
Cluster-A03-3	A03	972112	2050418	Gh_A03G0065	VRN2	Polycomb group protein VERNALIZATION 2	1028419	1037603	+
Cluster-A03-3	A03	972112	2050418	Gh_A03G0066	ERF5	Ethylene-responsive transcription factor 5	1040485	1041432	+
Cluster-A03-3	A03	972112	2050418	Gh_A03G0067	NUDT8	Nudix hydrolase 8	1046841	1055205	+
Cluster-A03-3	A03	972112	2050418	Gh_A03G0068	At4g17486	DeSI-like protein At4g17486	1059686	1061929	+
Cluster-A03-3	A03	972112	2050418	Gh_A03G0069	ATL21A	Putative RING-H2 finger protein ATL21A	1065341	1066860	+
Cluster-A03-3	A03	972112	2050418	Gh_A03G0070	NA	NA	1071411	1072367	+
Cluster-A03-3	A03	972112	2050418	Gh_A03G0071	NA	NA	1073523	1074948	-
Cluster-A03-3	A03	972112	2050418	Gh_A03G0072	NA	NA	1084131	1085047	+
Cluster-A03-3	A03	972112	2050418	Gh_A03G0073	NA	NA	1086280	1089998	-
Cluster-A03-3	A03	972112	2050418	Gh_A03G0074	HOS1	E3 ubiquitin-protein ligase HOS1	1098392	1102552	+
Cluster-A03-3	A03	972112	2050418	Gh_A03G0075	NA	Transcription factor MYB1R1	1105666	1107277	+
Cluster-A03-3	A03	972112	2050418	Gh_A03G0076	NA	NA	1108323	1110887	+
Cluster-A03-3	A03	972112	2050418	Gh_A03G0077	ERF038	Ethylene-responsive transcription factor ERF038	1114979	1115623	+
Cluster-A03-3	A03	972112	2050418	Gh_A03G0078	NA	NA	1136579	1147824	+
Cluster-A03-3	A03	972112	2050418	Gh_A03G0079	NA	NA	1149543	1152280	-
Cluster-A03-3	A03	972112	2050418	Gh_A03G0080	NA	NA	1166045	1171493	+
Cluster-A03-3	A03	972112	2050418	Gh_A03G0081	PSD1	Phosphatidylserine decarboxylase proenzyme 1, mitochondrial	1260515	1267590	+
Cluster-A03-3	A03	972112	2050418	Gh_A03G0082	VAB	VAN3-binding protein	1268430	1272750	-
Cluster-A03-3	A03	972112	2050418	Gh_A03G0083	TIP2-3	Aquaporin TIP2-3	1285396	1287294	-
Cluster-A03-3	A03	972112	2050418	Gh_A03G0084	SEC16B	Protein transport protein SEC16B homolog	1302533	1308892	+
Cluster-A03-3	A03	972112	2050418	Gh_A03G0085	At1g12300	Pentatricopeptide repeat-containing protein At1g12300, mitochondrial	1310395	1312206	+
Cluster-A03-3	A03	972112	2050418	Gh_A03G0086	PEX19-1	Peroxisome biogenesis protein 19-1	1313244	1314557	+
Cluster-A03-3	A03	972112	2050418	Gh_A03G0087	PME68	Probable pectinesterase 68	1316481	1319633	-
Cluster-A03-3	A03	972112	2050418	Gh_A03G0088	NA	NA	1324905	1325276	-
Cluster-A03-3	A03	972112	2050418	Gh_A03G0089	ATJ13	Chaperone protein dnaJ 13	1331283	1336153	+
Cluster-A03-3	A03	972112	2050418	Gh_A03G0090	PRMT16	Protein arginine N-methyltransferase 1.6	1337245	1341583	-
Cluster-A03-3	A03	972112	2050418	Gh_A03G0091	nep2	Aspartic proteinase nepenthesin-2	1352696	1354159	+
Cluster-A03-3	A03	972112	2050418	Gh_A03G0092	PVA12	Vesicle-associated protein 1-2	1358752	1360881	+
Cluster-A03-3	A03	972112	2050418	Gh_A03G0093	SCL6	Scarecrow-like protein 6	1376148	1378031	-
Cluster-A03-3	A03	972112	2050418	Gh_A03G0094	ATG8F	Autophagy-related protein 8f	1408721	1410200	+
Cluster-A03-3	A03	972112	2050418	Gh_A03G0095	NA	L-lactate dehydrogenase B (Fragment)	1414541	1416567	+
Cluster-A03-3	A03	972112	2050418	Gh_A03G0096	NPF6.3	Protein NRT1/ PTR FAMILY 6.3	1429690	1432937	+
Cluster-A03-3	A03	972112	2050418	Gh_A03G0097	NPF6.3	Protein NRT1/ PTR FAMILY 6.3	1446195	1470222	+
Cluster-A03-3	A03	972112	2050418	Gh_A03G0098	ORP2A	Oxysterol-binding protein-related protein 2A	1481822	1499837	-
Cluster-A03-3	A03	972112	2050418	Gh_A03G0099	NA	NA	1547215	1548078	+
Cluster-A03-3	A03	972112	2050418	Gh_A03G0100	At1g62620	Flavin-containing monooxygenase FMO GS-OX-like 3	1555524	1557725	+
Cluster-A03-3	A03	972112	2050418	Gh_A03G0101	NA	NA	1561178	1562149	-
Cluster-A03-3	A03	972112	2050418	Gh_A03G0102	HSP70	Heat shock 70 kDa protein	1567909	1568409	-
Cluster-A03-3	A03	972112	2050418	Gh_A03G0103	ZPR2	Protein LITTLE ZIPPER 2	1583668	1584071	-
Cluster-A03-3	A03	972112	2050418	Gh_A03G0104	SAP1	Zinc finger A20 and AN1 domain-containing stress-associated protein 1	1621267	1621767	+
Cluster-A03-3	A03	972112	2050418	Gh_A03G0105	AHL24	AT-hook motif nuclear-localized protein 24	1629481	1630410	-
Cluster-A03-3	A03	972112	2050418	Gh_A03G0106	RGA3	Putative disease resistance protein RGA3	1659191	1671332	-
Cluster-A03-3	A03	972112	2050418	Gh_A03G0107	NA	NA	1673013	1673863	+
Cluster-A03-3	A03	972112	2050418	Gh_A03G0108	RGA2	Disease resistance protein RGA2	1677257	1682357	-
Cluster-A03-3	A03	972112	2050418	Gh_A03G0109	ESAG8	Putative adenylate cyclase regulatory protein	1693823	1696949	-
Cluster-A03-3	A03	972112	2050418	Gh_A03G0110	RGA2	Disease resistance protein RGA2	1701429	1702787	-
Cluster-A03-3	A03	972112	2050418	Gh_A03G0111	CDC20-1	Cell division cycle 20.1, cofactor of APC complex	1704732	1706146	-
Cluster-A03-3	A03	972112	2050418	Gh_A03G0112	RGA2	Disease resistance protein RGA2	1733453	1737861	-
Cluster-A03-3	A03	972112	2050418	Gh_A03G0113	DTX56	Protein DETOXIFICATION 56	1785525	1787024	+
Cluster-A03-3	A03	972112	2050418	Gh_A03G0114	DTX56	Protein DETOXIFICATION 56	1792046	1793545	+
Cluster-A03-3	A03	972112	2050418	Gh_A03G0115	CLPT2	ATP-dependent Clp protease ATP-binding subunit CLPT2, chloroplastic	1793990	1796327	-
Cluster-A03-3	A03	972112	2050418	Gh_A03G0116	ACR8	ACT domain-containing protein ACR8	1809874	1811808	+
Cluster-A03-3	A03	972112	2050418	Gh_A03G0117	AHL1	AT-hook motif nuclear-localized protein 1	1824977	1827152	+
Cluster-A03-3	A03	972112	2050418	Gh_A03G0118	At1g12340	Probable protein cornichon homolog 2	1829951	1832247	-
Cluster-A03-3	A03	972112	2050418	Gh_A03G0119	NA	NA	1847330	1849678	+
Cluster-A03-3	A03	972112	2050418	Gh_A03G0120	PHR1	Deoxyribodipyrimidine photo-lyase	1871238	1873553	+
Cluster-A03-3	A03	972112	2050418	Gh_A03G0121	NA	NA	1897260	1897517	-
Cluster-A03-3	A03	972112	2050418	Gh_A03G0122	PLIM2C	LIM domain-containing protein PLIM2c	1905135	1905582	-
Cluster-A03-3	A03	972112	2050418	Gh_A03G0123	NA	NA	1912996	1921492	+
Cluster-A03-3	A03	972112	2050418	Gh_A03G0124	At1g63430	Probable LRR receptor-like serine/threonine-protein kinase At1g63430	1936294	1960902	+
Cluster-A03-3	A03	972112	2050418	Gh_A03G0125	ADF10	Actin-depolymerizing factor 10	1962483	1963066	-
Cluster-A03-3	A03	972112	2050418	Gh_A03G0126	NA	Tubulin beta-9 chain	1967973	1970411	+
Cluster-A03-3	A03	972112	2050418	Gh_A03G0127	TUBB1	Tubulin beta-1 chain	1975998	1977691	+
Cluster-A03-3	A03	972112	2050418	Gh_A03G0128	TBL19	Protein trichome birefringence-like 19	1982613	1984853	+
Cluster-A03-3	A03	972112	2050418	Gh_A03G0129	NA	Tubulin beta-7 chain	1989463	1991699	-
Cluster-A03-3	A03	972112	2050418	Gh_A03G0130	TM_1254	Phosphorylated carbohydrates phosphatase TM_1254	2006442	2007584	-
Cluster-A03-3	A03	972112	2050418	Gh_A03G0131	NA	NA	2026465	2028742	+
Cluster-A03-3	A03	972112	2050418	Gh_A03G0132	KP1	Kinesin KP1	2042734	2049259	-
Cluster-A07-1	A07	69484916	71015749	Gh_A07G1707	NA	UDP-glucose 4-epimerase GEPI42	69504831	69506747	+
Cluster-A07-1	A07	69484916	71015749	Gh_A07G1708	TBC1D2	TBC1 domain family member 2A	69514937	69517761	+
Cluster-A07-1	A07	69484916	71015749	Gh_A07G1709	FIM5	Fimbrin-5	69518815	69523492	-
Cluster-A07-1	A07	69484916	71015749	Gh_A07G1710	FLA7	Fasciclin-like arabinogalactan protein 7	69528618	69529409	-
Cluster-A07-1	A07	69484916	71015749	Gh_A07G1711	GDI1	Rho GDP-dissociation inhibitor 1	69582237	69583402	-
Cluster-A07-1	A07	69484916	71015749	Gh_A07G1712	NA	NA	69812314	69813376	+
Cluster-A07-1	A07	69484916	71015749	Gh_A07G1713	NA	NA	69985810	69986136	+
Cluster-A07-1	A07	69484916	71015749	Gh_A07G1714	NA	NA	70066610	70068115	-
Cluster-A07-1	A07	69484916	71015749	Gh_A07G1715	NA	Dynamin-related protein 5A	70178506	70180259	+
Cluster-A07-1	A07	69484916	71015749	Gh_A07G1716	RNP1	Heterogeneous nuclear ribonucleoprotein 1	70182106	70183755	+
Cluster-A07-1	A07	69484916	71015749	Gh_A07G1717	RNP1	Heterogeneous nuclear ribonucleoprotein 1	70250476	70252271	+
Cluster-A07-1	A07	69484916	71015749	Gh_A07G1718	At2g04850	Cytochrome b561 and DOMON domain-containing protein At2g04850	70255902	70257239	-
Cluster-A07-1	A07	69484916	71015749	Gh_A07G1719	LHY	Protein LHY	70316675	70332525	+
Cluster-A07-1	A07	69484916	71015749	Gh_A07G1720	At5g35735	Cytochrome b561 and DOMON domain-containing protein At5g35735	70344081	70345633	+
Cluster-A07-1	A07	69484916	71015749	Gh_A07G1721	At5g48130	BTB/POZ domain-containing protein At5g48130	70349189	70351437	-
Cluster-A07-1	A07	69484916	71015749	Gh_A07G1722	OBE2	Protein OBERON 2	70369368	70372920	-
Cluster-A07-1	A07	69484916	71015749	Gh_A07G1723	HSP90-6	Heat shock protein 90-6, mitochondrial	70380260	70385380	-
Cluster-A07-1	A07	69484916	71015749	Gh_A07G1724	NA	NA	70401196	70401555	-
Cluster-A07-1	A07	69484916	71015749	Gh_A07G1725	CAB-151	Chlorophyll a-b binding protein 151, chloroplastic	70403379	70404266	-
Cluster-A07-1	A07	69484916	71015749	Gh_A07G1726	ACA12	Calcium-transporting ATPase 12, plasma membrane-type	70418006	70420923	-
Cluster-A07-1	A07	69484916	71015749	Gh_A07G1727	NUP133	Nuclear pore complex protein NUP133	70458716	70466147	-
Cluster-A07-1	A07	69484916	71015749	Gh_A07G1728	SNE	F-box protein SNE	70500133	70500612	-
Cluster-A07-1	A07	69484916	71015749	Gh_A07G1729	SNE	F-box protein SNE	70547795	70548274	-
Cluster-A07-1	A07	69484916	71015749	Gh_A07G1730	SAP	Transcriptional regulator STERILE APETALA	70665067	70669318	-
Cluster-A07-1	A07	69484916	71015749	Gh_A07G1731	NA	NA	70711596	70712168	+
Cluster-A07-1	A07	69484916	71015749	Gh_A07G1732	NA	NA	70715879	70716433	+
Cluster-A07-1	A07	69484916	71015749	Gh_A07G1733	MGAT2	Alpha-1,6-mannosyl-glycoprotein 2-beta-N-acetylglucosaminyltransferase	70721927	70723191	-
Cluster-A07-1	A07	69484916	71015749	Gh_A07G1734	NA	NA	70777499	70778077	+
Cluster-A07-1	A07	69484916	71015749	Gh_A07G1735	KINB2	SNF1-related protein kinase regulatory subunit beta-2	70778523	70779569	-
Cluster-A07-1	A07	69484916	71015749	Gh_A07G1736	KINB2	SNF1-related protein kinase regulatory subunit beta-2	70779688	70783140	-
Cluster-A07-1	A07	69484916	71015749	Gh_A07G1737	NA	NA	70942484	70943176	+
Cluster-A07-1	A07	69484916	71015749	Gh_A07G1738	NFYB3	Nuclear transcription factor Y subunit B-3	70949210	70953444	+
Cluster-A07-1	A07	69484916	71015749	Gh_A07G1739	NA	NA	70976907	70977502	+
Cluster-A07-1	A07	69484916	71015749	Gh_A07G1740	AHA6	ATPase 6, plasma membrane-type	70977699	70978688	-
Cluster-A07-1	A07	69484916	71015749	Gh_A07G1741	FLA2	Fasciclin-like arabinogalactan protein 2	70982408	70982991	+
Cluster-A07-1	A07	69484916	71015749	Gh_A07G1742	FLA2	Fasciclin-like arabinogalactan protein 2	70985378	70986640	+
Cluster-A07-1	A07	69484916	71015749	Gh_A07G1743	NUDT10	Nudix hydrolase 10	70987329	70989799	-
Cluster-A08-1	A08	68764277	70622078	Gh_A08G0986	SPO11-2	Meiotic recombination protein SPO11-2	68798129	68800329	+
Cluster-A08-1	A08	68764277	70622078	Gh_A08G0987	dda1	DET1- and DDB1-associated protein 1	68814509	68818407	+
Cluster-A08-1	A08	68764277	70622078	Gh_A08G0988	ISPF	2-C-methyl-D-erythritol 2,4-cyclodiphosphate synthase, chloroplastic	68819141	68821842	+
Cluster-A08-1	A08	68764277	70622078	Gh_A08G0989	ACS1	1-aminocyclopropane-1-carboxylate synthase	68838004	68840263	+
Cluster-A08-1	A08	68764277	70622078	Gh_A08G0990	NA	NA	68871555	68871893	-
Cluster-A08-1	A08	68764277	70622078	Gh_A08G0991	PDR1	Pleiotropic drug resistance protein 1	69097166	69117277	+
Cluster-A08-1	A08	68764277	70622078	Gh_A08G0992	TBL43	Protein trichome birefringence-like 43	69384559	69387701	+
Cluster-A08-1	A08	68764277	70622078	Gh_A08G0993	MYB86	Transcription factor MYB86	69497719	69499205	+
Cluster-A08-1	A08	68764277	70622078	Gh_A08G0994	RPS10A	40S ribosomal protein S10-1	69719029	69720315	+
Cluster-A08-1	A08	68764277	70622078	Gh_A08G0995	PCMP-E36	Pentatricopeptide repeat-containing protein At4g21300	69720618	69722729	-
Cluster-A08-1	A08	68764277	70622078	Gh_A08G0996	HSP90-1	Heat shock protein 90-1	69723545	69723901	-
Cluster-A08-1	A08	68764277	70622078	Gh_A08G0997	HSP81-3	Heat shock protein 81-3	69723991	69724311	-
Cluster-A08-1	A08	68764277	70622078	Gh_A08G0998	HSP90AA1	Heat shock protein HSP 90-alpha	69729838	69731569	-
Cluster-A08-1	A08	68764277	70622078	Gh_A08G0999	GSVIVT00026920001	Probable polygalacturonase	69789664	69791589	-
Cluster-A08-1	A08	68764277	70622078	Gh_A08G1000	NA	NA	69914241	69914480	-
Cluster-A08-1	A08	68764277	70622078	Gh_A08G1001	NA	NA	69973040	69986812	+
Cluster-A08-1	A08	68764277	70622078	Gh_A08G1002	NA	NA	69988000	69988197	+
Cluster-A08-1	A08	68764277	70622078	Gh_A08G1003	NA	NA	70029194	70031614	+
Cluster-A08-1	A08	68764277	70622078	Gh_A08G1004	BEL1	Homeobox protein BEL1 homolog	70102292	70104484	-
Cluster-A08-1	A08	68764277	70622078	Gh_A08G1005	NA	NA	70104561	70105061	-
Cluster-A08-1	A08	68764277	70622078	Gh_A08G1006	VATE	V-type proton ATPase subunit E	70312048	70313744	+
Cluster-A08-1	A08	68764277	70622078	Gh_A08G1007	RHA1B	E3 ubiquitin-protein ligase RHA1B	70477260	70477760	+
Cluster-A10-1	A10	98546449	99882843	Gh_A10G2047	CPR30	F-box protein CPR30	98550321	98551529	-
Cluster-A10-1	A10	98546449	99882843	Gh_A10G2048	NA	NA	98558589	98559002	+
Cluster-A10-1	A10	98546449	99882843	Gh_A10G2049	NA	NA	98579592	98580011	+
Cluster-A10-1	A10	98546449	99882843	Gh_A10G2050	NA	NA	98589891	98591697	+
Cluster-A10-1	A10	98546449	99882843	Gh_A10G2051	NA	NA	98593140	98594679	-
Cluster-A10-1	A10	98546449	99882843	Gh_A10G2052	MYB44	Transcription factor MYB44	98599820	98602211	-
Cluster-A10-1	A10	98546449	99882843	Gh_A10G2053	LECRK17	L-type lectin-domain containing receptor kinase I.7	98625075	98626100	+
Cluster-A10-1	A10	98546449	99882843	Gh_A10G2054	PROT1	Proline transporter 1	98648196	98651232	+
Cluster-A10-1	A10	98546449	99882843	Gh_A10G2055	SYP81	Syntaxin-81	98652577	98658165	+
Cluster-A10-1	A10	98546449	99882843	Gh_A10G2056	At3g11320	Probable sugar phosphate/phosphate translocator At3g11320	98662036	98664839	+
Cluster-A10-1	A10	98546449	99882843	Gh_A10G2057	WLIM2B	LIM domain-containing protein WLIM2b	98666072	98668192	-
Cluster-A10-1	A10	98546449	99882843	Gh_A10G2058	At1g66250	Glucan endo-1,3-beta-glucosidase 2	98670331	98671455	+
Cluster-A10-1	A10	98546449	99882843	Gh_A10G2059	At2g39920	Uncharacterized protein At2g39920	98673003	98674065	-
Cluster-A10-1	A10	98546449	99882843	Gh_A10G2060	NA	Sedoheptulose-1,7-bisphosphatase, chloroplastic	98679224	98682333	+
Cluster-A10-1	A10	98546449	99882843	Gh_A10G2061	LFS	Lachrymatory-factor synthase	98683614	98684201	+
Cluster-A10-1	A10	98546449	99882843	Gh_A10G2062	NA	NA	98718223	98722911	-
Cluster-A10-1	A10	98546449	99882843	Gh_A10G2063	At2g39960	Probable signal peptidase complex subunit 2	98724365	98729882	-
Cluster-A10-1	A10	98546449	99882843	Gh_A10G2064	SKIP8	F-box protein SKIP8	98763458	98764621	-
Cluster-A10-1	A10	98546449	99882843	Gh_A10G2065	PXN	Peroxisomal nicotinamide adenine dinucleotide carrier	98819797	98823927	-
Cluster-A10-1	A10	98546449	99882843	Gh_A10G2066	NA	NA	98825757	98826677	+
Cluster-A10-1	A10	98546449	99882843	Gh_A10G2067	RPS4	Disease resistance protein RPS4	98880116	98928822	+
Cluster-A10-1	A10	98546449	99882843	Gh_A10G2068	RPS6	Disease resistance protein RPS6	99067961	99096180	+
Cluster-A10-1	A10	98546449	99882843	Gh_A10G2069	NA	Myrcene synthase, chloroplastic	99129773	99130316	+
Cluster-A10-1	A10	98546449	99882843	Gh_A10G2070	WRKY19	Probable WRKY transcription factor 19	99179258	99181846	+
Cluster-A10-1	A10	98546449	99882843	Gh_A10G2071	NA	(-)-alpha-terpineol synthase	99200137	99201593	+
Cluster-A10-1	A10	98546449	99882843	Gh_A10G2072	CSA1	Disease resistance-like protein CSA1	99229455	99256373	+
Cluster-A10-1	A10	98546449	99882843	Gh_A10G2073	SNC1	Protein SUPPRESSOR OF npr1-1, CONSTITUTIVE 1	99287198	99337369	+
Cluster-A10-1	A10	98546449	99882843	Gh_A10G2074	DIR4	Dirigent protein 4	99343254	99343811	+
Cluster-A10-1	A10	98546449	99882843	Gh_A10G2075	NA	NA	99409815	99410634	-
Cluster-A10-1	A10	98546449	99882843	Gh_A10G2076	N	TMV resistance protein N	99411620	99415320	-
Cluster-A10-1	A10	98546449	99882843	Gh_A10G2077	WRKY19	Probable WRKY transcription factor 19	99423054	99425281	+
Cluster-A10-1	A10	98546449	99882843	Gh_A10G2078	CSA1	Disease resistance-like protein CSA1	99443579	99452906	+
Cluster-A10-1	A10	98546449	99882843	Gh_A10G2079	SKIP8	F-box protein SKIP8	99466199	99467209	-
Cluster-A10-1	A10	98546449	99882843	Gh_A10G2080	SNC1	Protein SUPPRESSOR OF npr1-1, CONSTITUTIVE 1	99507293	99508656	+
Cluster-A10-1	A10	98546449	99882843	Gh_A10G2081	RPS6	Disease resistance protein RPS6	99521849	99524748	+
Cluster-A10-1	A10	98546449	99882843	Gh_A10G2082	At4g13360	3-hydroxyisobutyryl-CoA hydrolase-like protein 3, mitochondrial	99547079	99552644	-
Cluster-A10-1	A10	98546449	99882843	Gh_A10G2083	ATX1	Copper transport protein ATX1	99555764	99557360	-
Cluster-A10-1	A10	98546449	99882843	Gh_A10G2084	serinc	Probable serine incorporator	99561564	99563596	-
Cluster-A10-1	A10	98546449	99882843	Gh_A10G2085	At3g50280	Uncharacterized acetyltransferase At3g50280	99601580	99603022	+
Cluster-A10-1	A10	98546449	99882843	Gh_A10G2086	At3g50280	Uncharacterized acetyltransferase At3g50280	99613022	99614422	+
Cluster-A10-1	A10	98546449	99882843	Gh_A10G2087	WOX5	WUSCHEL-related homeobox 5	99631484	99632864	-
Cluster-A10-1	A10	98546449	99882843	Gh_A10G2088	TIF3F1	Eukaryotic translation initiation factor 3 subunit F	99640405	99643453	-
Cluster-A10-1	A10	98546449	99882843	Gh_A10G2089	TRG-31	Probable aquaporin PIP-type 7a	99656268	99657394	+
Cluster-A10-1	A10	98546449	99882843	Gh_A10G2090	TRG-31	Probable aquaporin PIP-type 7a	99664460	99665584	-
Cluster-A10-1	A10	98546449	99882843	Gh_A10G2091	TRG-31	Probable aquaporin PIP-type 7a	99675191	99676314	-
Cluster-A10-1	A10	98546449	99882843	Gh_A10G2092	NA	NA	99682369	99683695	-
Cluster-A10-1	A10	98546449	99882843	Gh_A10G2093	HSPRO2	Nematode resistance protein-like HSPRO2	99688252	99689673	-
Cluster-A10-1	A10	98546449	99882843	Gh_A10G2094	RPP0A	60S acidic ribosomal protein P0-1	99701603	99703792	-
Cluster-A10-1	A10	98546449	99882843	Gh_A10G2095	SYP31	Syntaxin-31	99705983	99708239	+
Cluster-A10-1	A10	98546449	99882843	Gh_A10G2096	LAX2	Auxin transporter-like protein 2	99741994	99744974	+
Cluster-A10-1	A10	98546449	99882843	Gh_A10G2097	NA	NA	99759819	99761573	+
Cluster-A10-1	A10	98546449	99882843	Gh_A10G2098	At3g47570	Probable LRR receptor-like serine/threonine-protein kinase At3g47570	99761869	99769922	-
Cluster-A10-1	A10	98546449	99882843	Gh_A10G2099	At3g47570	Probable LRR receptor-like serine/threonine-protein kinase At3g47570	99773046	99776293	-
Cluster-A10-1	A10	98546449	99882843	Gh_A10G2100	At2g26160	F-box protein At2g26160	99780395	99781718	+
Cluster-A10-1	A10	98546449	99882843	Gh_A10G2101	At3g47570	Probable LRR receptor-like serine/threonine-protein kinase At3g47570	99805896	99809089	-
Cluster-A10-1	A10	98546449	99882843	Gh_A10G2102	At3g47570	Probable LRR receptor-like serine/threonine-protein kinase At3g47570	99828571	99831788	-
Cluster-A10-1	A10	98546449	99882843	Gh_A10G2103	At3g47570	Probable LRR receptor-like serine/threonine-protein kinase At3g47570	99837082	99840963	-
Cluster-A10-1	A10	98546449	99882843	Gh_A10G2104	At3g47570	Probable LRR receptor-like serine/threonine-protein kinase At3g47570	99856953	99862725	-
Cluster-A10-1	A10	98546449	99882843	Gh_A10G2105	NA	NA	99876997	99880331	+
Cluster-D01-1	D01	317865	790500	Gh_D01G0047	RL6	Protein RADIALIS-like 6	318585	318845	-
Cluster-D01-1	D01	317865	790500	Gh_D01G0048	PERK1	Proline-rich receptor-like protein kinase PERK1	328286	334363	-
Cluster-D01-1	D01	317865	790500	Gh_D01G0049	Tmem259	Membralin	339004	345179	+
Cluster-D01-1	D01	317865	790500	Gh_D01G0050	Dnajb13	DnaJ homolog subfamily B member 13	348498	351051	-
Cluster-D01-1	D01	317865	790500	Gh_D01G0051	TMN1	Transmembrane 9 superfamily member 1	351952	356055	+
Cluster-D01-1	D01	317865	790500	Gh_D01G0052	COBL6	COBRA-like protein 6	357233	360247	-
Cluster-D01-1	D01	317865	790500	Gh_D01G0053	NA	NA	364931	365332	+
Cluster-D01-1	D01	317865	790500	Gh_D01G0054	VRN1	B3 domain-containing transcription factor VRN1	376319	378243	-
Cluster-D01-1	D01	317865	790500	Gh_D01G0055	H6H	Hyoscyamine 6-dioxygenase	385943	388474	+
Cluster-D01-1	D01	317865	790500	Gh_D01G0056	CODM	Codeine O-demethylase	392388	394490	+
Cluster-D01-1	D01	317865	790500	Gh_D01G0057	SRK2E	Serine/threonine-protein kinase SRK2E	395483	398406	-
Cluster-D01-1	D01	317865	790500	Gh_D01G0058	OTP51	Pentatricopeptide repeat-containing protein At2g15820, chloroplastic	401026	404030	+
Cluster-D01-1	D01	317865	790500	Gh_D01G0059	ARMC6	Armadillo repeat-containing protein 6	410954	413209	-
Cluster-D01-1	D01	317865	790500	Gh_D01G0060	RNF170	E3 ubiquitin-protein ligase RNF170	414434	418256	-
Cluster-D01-1	D01	317865	790500	Gh_D01G0061	NA	NA	426412	427419	-
Cluster-D01-1	D01	317865	790500	Gh_D01G0062	KRP7	Cyclin-dependent kinase inhibitor 7	440086	441101	+
Cluster-D01-1	D01	317865	790500	Gh_D01G0063	NA	NA	444864	449851	+
Cluster-D01-1	D01	317865	790500	Gh_D01G0064	Os01g0234100	B3 domain-containing protein Os01g0234100	452655	455041	+
Cluster-D01-1	D01	317865	790500	Gh_D01G0065	Zadh2	Zinc-binding alcohol dehydrogenase domain-containing protein 2	455479	462015	-
Cluster-D01-1	D01	317865	790500	Gh_D01G0066	Zadh2	Zinc-binding alcohol dehydrogenase domain-containing protein 2	469911	476892	-
Cluster-D01-1	D01	317865	790500	Gh_D01G0067	At2g14440	Putative leucine-rich repeat receptor-like serine/threonine-protein kinase At2g14440	481331	489547	-
Cluster-D01-1	D01	317865	790500	Gh_D01G0068	Tprkb	EKC/KEOPS complex subunit Tprkb	491136	492971	+
Cluster-D01-1	D01	317865	790500	Gh_D01G0069	CYPRO4	Protein CYPRO4	496001	498660	+
Cluster-D01-1	D01	317865	790500	Gh_D01G0070	FUT11	Glycoprotein 3-alpha-L-fucosyltransferase A	500263	504873	-
Cluster-D01-1	D01	317865	790500	Gh_D01G0071	NA	NA	506422	509487	-
Cluster-D01-1	D01	317865	790500	Gh_D01G0072	RPS16	40S ribosomal protein S16	512940	513377	-
Cluster-D01-1	D01	317865	790500	Gh_D01G0073	NAC68	NAC domain-containing protein 68	515002	517924	-
Cluster-D01-1	D01	317865	790500	Gh_D01G0074	At4g06744	Uncharacterized protein At4g06744	520061	521608	-
Cluster-D01-1	D01	317865	790500	Gh_D01G0075	pteN	Phosphatidylinositol 3,4,5-trisphosphate 3-phosphatase and dual-specificity protein phosphatase PTEN	537749	542581	+
Cluster-D01-1	D01	317865	790500	Gh_D01G0076	NA	NA	544928	547563	+
Cluster-D01-1	D01	317865	790500	Gh_D01G0077	kynB	Kynurenine formamidase	548515	552998	-
Cluster-D01-1	D01	317865	790500	Gh_D01G0078	kynB	Kynurenine formamidase	554802	558361	-
Cluster-D01-1	D01	317865	790500	Gh_D01G0079	DRT100	DNA-damage-repair/toleration protein DRT100	565830	571276	+
Cluster-D01-1	D01	317865	790500	Gh_D01G0080	At4g34215	Probable carbohydrate esterase At4g34215	575839	577478	-
Cluster-D01-1	D01	317865	790500	Gh_D01G0081	MYB44	Transcription factor MYB44	583917	584645	+
Cluster-D01-1	D01	317865	790500	Gh_D01G0082	DDB_G0292320	Protein unc-50 homolog	586749	591734	+
Cluster-D01-1	D01	317865	790500	Gh_D01G0083	At3g19440	RNA pseudouridine synthase 4, mitochondrial	593081	596421	-
Cluster-D01-1	D01	317865	790500	Gh_D01G0084	NA	NA	606066	606806	-
Cluster-D01-1	D01	317865	790500	Gh_D01G0085	RPS29A	40S ribosomal protein S29	611777	619955	+
Cluster-D01-1	D01	317865	790500	Gh_D01G0086	VSR3	Vacuolar-sorting receptor 3	621952	627817	-
Cluster-D01-1	D01	317865	790500	Gh_D01G0087	NA	NA	705183	705860	-
Cluster-D01-1	D01	317865	790500	Gh_D01G0088	NA	NA	711959	712476	-
Cluster-D01-1	D01	317865	790500	Gh_D01G0089	MRS2-3	Magnesium transporter MRS2-3	722919	726407	-
Cluster-D01-1	D01	317865	790500	Gh_D01G0090	EGY3	Probable zinc metallopeptidase EGY3, chloroplastic	727534	730967	+
Cluster-D01-1	D01	317865	790500	Gh_D01G0091	NA	NA	732706	733817	+
Cluster-D01-1	D01	317865	790500	Gh_D01G0092	TOR	Serine/threonine-protein kinase TOR	735395	754726	-
Cluster-D01-1	D01	317865	790500	Gh_D01G0093	DTX33	Protein DETOXIFICATION 33	757105	763754	-
Cluster-D01-1	D01	317865	790500	Gh_D01G0094	PLT5	Polyol transporter 5	770199	771738	+
Cluster-D01-1	D01	317865	790500	Gh_D01G0095	PLT5	Polyol transporter 5	772627	775746	+
Cluster-D01-1	D01	317865	790500	Gh_D01G0096	PLT5	Polyol transporter 5	778820	780773	+
Cluster-D01-1	D01	317865	790500	Gh_D01G0097	PLT5	Polyol transporter 5	782307	783248	-
Cluster-D01-1	D01	317865	790500	Gh_D01G0098	PLT5	Polyol transporter 5	785315	787984	-
Cluster-D07-1	D07	36849468	43903646	Gh_D07G1705	ZFP4	Zinc finger protein 4	36872323	36872934	-
Cluster-D07-1	D07	36849468	43903646	Gh_D07G1706	nep2	Aspartic proteinase nepenthesin-2	36929005	36930760	-
Cluster-D07-1	D07	36849468	43903646	Gh_D07G1707	At3g02290	E3 ubiquitin-protein ligase At3g02290	36951929	36954049	-
Cluster-D07-1	D07	36849468	43903646	Gh_D07G1708	NA	NA	36958601	36959260	+
Cluster-D07-1	D07	36849468	43903646	Gh_D07G1709	NA	NADH dehydrogenase [ubiquinone] iron-sulfur protein 1, mitochondrial	37036387	37041574	+
Cluster-D07-1	D07	36849468	43903646	Gh_D07G1710	GBF	14-3-3-like protein	37082363	37084148	+
Cluster-D07-1	D07	36849468	43903646	Gh_D07G1711	CDC40	Pre-mRNA-processing factor 17	37243586	37247047	+
Cluster-D07-1	D07	36849468	43903646	Gh_D07G1712	BIM2	Transcription factor BIM2	37300655	37303262	+
Cluster-D07-1	D07	36849468	43903646	Gh_D07G1713	yghX	Putative uncharacterized protein YghX	37439803	37443263	+
Cluster-D07-1	D07	36849468	43903646	Gh_D07G1714	yuiD	Uncharacterized membrane protein YuiD	37461507	37465313	+
Cluster-D07-1	D07	36849468	43903646	Gh_D07G1715	NA	60S ribosomal protein L13-1	37481362	37482545	-
Cluster-D07-1	D07	36849468	43903646	Gh_D07G1716	RPS27B	40S ribosomal protein S27-2	37507689	37508292	-
Cluster-D07-1	D07	36849468	43903646	Gh_D07G1717	TMN3	Transmembrane 9 superfamily member 3	37638860	37642586	+
Cluster-D07-1	D07	36849468	43903646	Gh_D07G1718	PCMP-E95	Pentatricopeptide repeat-containing protein At3g22150, chloroplastic	37785672	37788134	+
Cluster-D07-1	D07	36849468	43903646	Gh_D07G1719	TIF3E1	Eukaryotic translation initiation factor 3 subunit E	37792772	37794284	+
Cluster-D07-1	D07	36849468	43903646	Gh_D07G1720	NA	NA	37995602	37995961	+
Cluster-D07-1	D07	36849468	43903646	Gh_D07G1721	PSAT2	Phosphoserine aminotransferase 2, chloroplastic	37997202	37998464	-
Cluster-D07-1	D07	36849468	43903646	Gh_D07G1722	pcnB	Poly(A) polymerase I	37999519	38004216	-
Cluster-D07-1	D07	36849468	43903646	Gh_D07G1723	NA	NA	38012843	38013484	+
Cluster-D07-1	D07	36849468	43903646	Gh_D07G1724	CAT2	Catalase isozyme 2	38025779	38028131	+
Cluster-D07-1	D07	36849468	43903646	Gh_D07G1725	Rep	Rab proteins geranylgeranyltransferase component A	38028886	38032840	-
Cluster-D07-1	D07	36849468	43903646	Gh_D07G1726	HMGB4	High mobility group B protein 4	38062776	38063880	+
Cluster-D07-1	D07	36849468	43903646	Gh_D07G1727	At2g29880	Uncharacterized protein At2g29880	38071634	38072688	+
Cluster-D07-1	D07	36849468	43903646	Gh_D07G1728	NTPCR	Cancer-related nucleoside-triphosphatase	38091512	38093351	+
Cluster-D07-1	D07	36849468	43903646	Gh_D07G1729	NA	NA	38111367	38115053	+
Cluster-D07-1	D07	36849468	43903646	Gh_D07G1730	WOX13	WUSCHEL-related homeobox 13	38156360	38158511	+
Cluster-D07-1	D07	36849468	43903646	Gh_D07G1731	NA	NA	38235883	38236902	+
Cluster-D07-1	D07	36849468	43903646	Gh_D07G1732	SPBC800.10c	Uncharacterized calcium-binding protein C800.10c	38329313	38337974	+
Cluster-D07-1	D07	36849468	43903646	Gh_D07G1733	NA	NA	38339142	38339447	+
Cluster-D07-1	D07	36849468	43903646	Gh_D07G1734	mrpl19	54S ribosomal protein L19, mitochondrial	38340211	38340678	-
Cluster-D07-1	D07	36849468	43903646	Gh_D07G1735	Dis3	Exosome complex exonuclease RRP44	38341372	38349083	+
Cluster-D07-1	D07	36849468	43903646	Gh_D07G1736	STY8	Serine/threonine-protein kinase STY8	38350304	38353404	+
Cluster-D07-1	D07	36849468	43903646	Gh_D07G1737	YBR287W	Uncharacterized transporter YBR287W	38377439	38379507	-
Cluster-D07-1	D07	36849468	43903646	Gh_D07G1738	MLO8	MLO-like protein 8	38637793	38643347	+
Cluster-D07-1	D07	36849468	43903646	Gh_D07G1739	PIRL4	Plant intracellular Ras-group-related LRR protein 4	38646637	38648550	-
Cluster-D07-1	D07	36849468	43903646	Gh_D07G1740	TRAPPC11	Trafficking protein particle complex subunit 11	38763943	38768865	-
Cluster-D07-1	D07	36849468	43903646	Gh_D07G1741	PP7	Serine/threonine-protein phosphatase 7	38970846	38976691	+
Cluster-D07-1	D07	36849468	43903646	Gh_D07G1742	CRWN1	Protein CROWDED NUCLEI 1	40385389	40393263	+
Cluster-D07-1	D07	36849468	43903646	Gh_D07G1743	ATX1	Copper transport protein ATX1	40396323	40397461	-
Cluster-D07-1	D07	36849468	43903646	Gh_D07G1744	NA	NA	40399166	40399369	+
Cluster-D07-1	D07	36849468	43903646	Gh_D07G1745	MYOB3	Myosin-binding protein 3	40520777	40523591	+
Cluster-D07-1	D07	36849468	43903646	Gh_D07G1746	mug138	Putative zinc protease mug138	40726743	40731312	+
Cluster-D07-1	D07	36849468	43903646	Gh_D07G1747	NA	HMG-Y-related protein A	40758829	40759903	+
Cluster-D07-1	D07	36849468	43903646	Gh_D07G1748	NA	NA	40782309	40782707	-
Cluster-D07-1	D07	36849468	43903646	Gh_D07G1749	TFT4	14-3-3 protein 4	40843037	40845088	-
Cluster-D07-1	D07	36849468	43903646	Gh_D07G1750	NA	NA	41050157	41054534	-
Cluster-D07-1	D07	36849468	43903646	Gh_D07G1751	PCMP-H24	Pentatricopeptide repeat-containing protein At4g02750	41281496	41283430	+
Cluster-D07-1	D07	36849468	43903646	Gh_D07G1752	PLC5	Phosphoinositide phospholipase C 5	41287542	41290501	-
Cluster-D07-1	D07	36849468	43903646	Gh_D07G1753	Pign	GPI ethanolamine phosphate transferase 1	41290548	41291205	-
Cluster-D07-1	D07	36849468	43903646	Gh_D07G1754	TRN1	Transportin-1	41365017	41373590	-
Cluster-D07-1	D07	36849468	43903646	Gh_D07G1755	maf1	Repressor of RNA polymerase III transcription MAF1 homolog	41422155	41424101	+
Cluster-D07-1	D07	36849468	43903646	Gh_D07G1756	Polr1d	DNA-directed RNA polymerases I and III subunit RPAC2	41548852	41549387	-
Cluster-D07-1	D07	36849468	43903646	Gh_D07G1757	NA	NA	41576585	41576917	+
Cluster-D07-1	D07	36849468	43903646	Gh_D07G1758	Polr1d	DNA-directed RNA polymerases I and III subunit RPAC2	41591610	41592145	-
Cluster-D07-1	D07	36849468	43903646	Gh_D07G1759	RBCS	Ribulose bisphosphate carboxylase small chain, chloroplastic	41639445	41640186	+
Cluster-D07-1	D07	36849468	43903646	Gh_D07G1760	NA	NA	41649966	41650888	-
Cluster-D07-1	D07	36849468	43903646	Gh_D07G1761	murB	UDP-N-acetylenolpyruvoylglucosamine reductase	41687760	41689344	-
Cluster-D07-1	D07	36849468	43903646	Gh_D07G1762	DAPB2	4-hydroxy-tetrahydrodipicolinate reductase 2, chloroplastic	41723006	41726480	+
Cluster-D07-1	D07	36849468	43903646	Gh_D07G1763	CRS2B	Chloroplastic group IIB intron splicing facilitator CRS2-B, chloroplastic	41738199	41742945	-
Cluster-D07-1	D07	36849468	43903646	Gh_D07G1764	abhd17b	Alpha/beta hydrolase domain-containing protein 17B	41756831	41762930	-
Cluster-D07-1	D07	36849468	43903646	Gh_D07G1765	NA	Probable non-specific lipid-transfer protein AKCS9	41782012	41782302	-
Cluster-D07-1	D07	36849468	43903646	Gh_D07G1766	KIAA1468	LisH domain and HEAT repeat-containing protein KIAA1468	41890236	41899197	-
Cluster-D07-1	D07	36849468	43903646	Gh_D07G1767	PMI2	Protein PLASTID MOVEMENT IMPAIRED 2	41978727	41980686	+
Cluster-D07-1	D07	36849468	43903646	Gh_D07G1768	NA	NA	42034381	42091039	-
Cluster-D07-1	D07	36849468	43903646	Gh_D07G1769	NA	NA	42122373	42122835	-
Cluster-D07-1	D07	36849468	43903646	Gh_D07G1770	43526	E3 ubiquitin-protein ligase MARCH2	42124239	42127213	-
Cluster-D07-1	D07	36849468	43903646	Gh_D07G1771	ACBP1	Acyl-CoA-binding domain-containing protein 1	42172671	42173826	+
Cluster-D07-1	D07	36849468	43903646	Gh_D07G1772	ARF1	ADP-ribosylation factor 1	42197491	42202473	-
Cluster-D07-1	D07	36849468	43903646	Gh_D07G1773	GS1-1	Glutamine synthetase cytosolic isozyme 1	42291939	42294545	+
Cluster-D07-1	D07	36849468	43903646	Gh_D07G1774	RLP12	Receptor-like protein 12	42294987	42298070	-
Cluster-D07-1	D07	36849468	43903646	Gh_D07G1775	NA	NA	42334775	42337652	-
Cluster-D07-1	D07	36849468	43903646	Gh_D07G1776	FTSHI3	Probable inactive ATP-dependent zinc metalloprotease FTSHI 3, chloroplastic	42362124	42365797	+
Cluster-D07-1	D07	36849468	43903646	Gh_D07G1777	POX2	Proline dehydrogenase 2, mitochondrial	42369219	42372295	-
Cluster-D07-1	D07	36849468	43903646	Gh_D07G1778	RLK902	Probable inactive receptor kinase RLK902	42410446	42411503	-
Cluster-D07-1	D07	36849468	43903646	Gh_D07G1779	RKL1	Probable inactive receptor kinase At1g48480	42412526	42415065	-
Cluster-D07-1	D07	36849468	43903646	Gh_D07G1780	GSTU28	Glutathione S-transferase U28	42427159	42427913	+
Cluster-D07-1	D07	36849468	43903646	Gh_D07G1781	DDB_G0282179	Putative phosphatidylglycerol/phosphatidylinositol transfer protein DDB_G0282179	42428301	42431595	+
Cluster-D07-1	D07	36849468	43903646	Gh_D07G1782	NA	NA	42447781	42450109	+
Cluster-D07-1	D07	36849468	43903646	Gh_D07G1783	NA	NADH dehydrogenase [ubiquinone] iron-sulfur protein 1, mitochondrial	42451422	42456630	+
Cluster-D07-1	D07	36849468	43903646	Gh_D07G1784	Mgst3	Microsomal glutathione S-transferase 3	42457782	42459758	+
Cluster-D07-1	D07	36849468	43903646	Gh_D07G1785	ARF8	Auxin response factor 8	42499139	42510863	+
Cluster-D07-1	D07	36849468	43903646	Gh_D07G1786	At1g65750	Putative ribonuclease H protein At1g65750	42511551	42511916	-
Cluster-D07-1	D07	36849468	43903646	Gh_D07G1787	NA	NA	42514898	42515242	-
Cluster-D07-1	D07	36849468	43903646	Gh_D07G1788	NA	NA	42515752	42517548	-
Cluster-D07-1	D07	36849468	43903646	Gh_D07G1789	GTE10	Transcription factor GTE10	42544056	42545593	+
Cluster-D07-1	D07	36849468	43903646	Gh_D07G1790	PPP4R2r	Serine/threonine-protein phosphatase 4 regulatory subunit 2	42546094	42550902	+
Cluster-D07-1	D07	36849468	43903646	Gh_D07G1791	ERF1-3	Eukaryotic peptide chain release factor subunit 1-3	42554057	42555367	+
Cluster-D07-1	D07	36849468	43903646	Gh_D07G1792	DAGLA	Sn1-specific diacylglycerol lipase alpha	42569478	42571782	-
Cluster-D07-1	D07	36849468	43903646	Gh_D07G1793	At1g66250	Glucan endo-1,3-beta-glucosidase 2	42656092	42660355	-
Cluster-D07-1	D07	36849468	43903646	Gh_D07G1794	NA	NA	42706222	42715081	+
Cluster-D07-1	D07	36849468	43903646	Gh_D07G1795	At3g56030	Pentatricopeptide repeat-containing protein At3g56030	42717395	42717736	+
Cluster-D07-1	D07	36849468	43903646	Gh_D07G1796	ODO1	Protein ODORANT1	42744976	42746025	-
Cluster-D07-1	D07	36849468	43903646	Gh_D07G1797	GDU4	Protein GLUTAMINE DUMPER 4	42853584	42853895	+
Cluster-D07-1	D07	36849468	43903646	Gh_D07G1798	pgdC	6-phosphogluconate dehydrogenase, decarboxylating 1	42864616	42866073	-
Cluster-D07-1	D07	36849468	43903646	Gh_D07G1799	GAUT9	Probable galacturonosyltransferase 9	42869876	42872172	-
Cluster-D07-1	D07	36849468	43903646	Gh_D07G1800	BZIP43	Basic leucine zipper 43	42955325	42955864	-
Cluster-D07-1	D07	36849468	43903646	Gh_D07G1801	PHT1-4	Inorganic phosphate transporter 1-4	43046023	43047600	-
Cluster-D07-1	D07	36849468	43903646	Gh_D07G1802	slc38a6	Probable sodium-coupled neutral amino acid transporter 6	43079307	43081795	+
Cluster-D07-1	D07	36849468	43903646	Gh_D07G1803	QRT2	Polygalacturonase QRT2	43140788	43142627	-
Cluster-D07-1	D07	36849468	43903646	Gh_D07G1804	SLC4A1AP	Kanadaptin	43178421	43184495	+
Cluster-D07-1	D07	36849468	43903646	Gh_D07G1805	At1g04910	Uncharacterized protein At1g04910	43189096	43192303	-
Cluster-D07-1	D07	36849468	43903646	Gh_D07G1806	psaJ	Photosystem I reaction center subunit IX	43275811	43276002	+
Cluster-D07-1	D07	36849468	43903646	Gh_D07G1807	rbcL	Ribulose bisphosphate carboxylase large chain	43277569	43279028	-
Cluster-D07-1	D07	36849468	43903646	Gh_D07G1808	BIG	Auxin transport protein BIG	43294603	43314690	-
Cluster-D07-1	D07	36849468	43903646	Gh_D07G1809	NA	Major pollen allergen Lig v 1	43405809	43406575	-
Cluster-D07-1	D07	36849468	43903646	Gh_D07G1810	43682	AUGMIN subunit 5	43407427	43415041	-
Cluster-D07-1	D07	36849468	43903646	Gh_D07G1811	At3g02290	E3 ubiquitin-protein ligase At3g02290	43468908	43471809	+
Cluster-D07-1	D07	36849468	43903646	Gh_D07G1812	ywbO	Uncharacterized protein YwbO	43472515	43475374	-
Cluster-D07-1	D07	36849468	43903646	Gh_D07G1813	LIMYB	L10-interacting MYB domain-containing protein	43497125	43498027	+
Cluster-D07-1	D07	36849468	43903646	Gh_D07G1814	43710	Developmental protein SEPALLATA 2	43509836	43514333	-
Cluster-D07-1	D07	36849468	43903646	Gh_D07G1815	NA	NA	43578741	43580245	-
Cluster-D07-1	D07	36849468	43903646	Gh_D07G1816	MYB48	Transcription factor MYB48	43646674	43647647	-
Cluster-D07-1	D07	36849468	43903646	Gh_D07G1817	SCL3	Scarecrow-like protein 3	43660929	43662182	+
Cluster-D07-1	D07	36849468	43903646	Gh_D07G1818	At3g02320	Probable tRNA (guanine(26)-N(2))-dimethyltransferase 2	43695780	43700481	+
Cluster-D07-1	D07	36849468	43903646	Gh_D07G1819	NA	NA	43706453	43707777	+
Cluster-D07-1	D07	36849468	43903646	Gh_D07G1820	FER	Receptor-like protein kinase FERONIA	43739686	43742070	+
Cluster-D07-1	D07	36849468	43903646	Gh_D07G1821	PRP3	Proline-rich protein 3	43766176	43766502	-
Cluster-D07-1	D07	36849468	43903646	Gh_D07G1822	BA13	Cytochrome P450 85A	43773412	43775998	-
Cluster-D07-1	D07	36849468	43903646	Gh_D07G1823	COBL1	COBRA-like protein 1	43892491	43895468	-
Cluster-D07-2	D07	30891949	33291175	Gh_D07G1593	NA	NA	30896051	30896350	-
Cluster-D07-2	D07	30891949	33291175	Gh_D07G1594	NA	NA	30903022	30903915	-
Cluster-D07-2	D07	30891949	33291175	Gh_D07G1595	RPL28A	60S ribosomal protein L28-1	30909576	30914398	+
Cluster-D07-2	D07	30891949	33291175	Gh_D07G1596	SKI2	ATP-dependent RNA helicase SKI2	30974665	30977156	-
Cluster-D07-2	D07	30891949	33291175	Gh_D07G1597	NA	NA	30986258	30986993	+
Cluster-D07-2	D07	30891949	33291175	Gh_D07G1598	CSLC6	Probable xyloglucan glycosyltransferase 6	31076205	31082012	+
Cluster-D07-2	D07	30891949	33291175	Gh_D07G1599	RPS8	40S ribosomal protein S8	31083349	31085348	-
Cluster-D07-2	D07	30891949	33291175	Gh_D07G1600	TRAPPC4	Trafficking protein particle complex subunit 4	31149540	31160775	-
Cluster-D07-2	D07	30891949	33291175	Gh_D07G1601	PUB9	U-box domain-containing protein 9	31265013	31266991	+
Cluster-D07-2	D07	30891949	33291175	Gh_D07G1602	NA	NA	31267501	31268030	-
Cluster-D07-2	D07	30891949	33291175	Gh_D07G1603	NA	NA	31302367	31303765	+
Cluster-D07-2	D07	30891949	33291175	Gh_D07G1604	CHIP	E3 ubiquitin-protein ligase CHIP	31349909	31353449	-
Cluster-D07-2	D07	30891949	33291175	Gh_D07G1605	FTSHI5	Probable inactive ATP-dependent zinc metalloprotease FTSHI 5, chloroplastic	31371799	31374229	-
Cluster-D07-2	D07	30891949	33291175	Gh_D07G1606	LIMYB	L10-interacting MYB domain-containing protein	31375025	31375852	+
Cluster-D07-2	D07	30891949	33291175	Gh_D07G1607	NA	NA	31376635	31377580	+
Cluster-D07-2	D07	30891949	33291175	Gh_D07G1608	OXI1	Serine/threonine-protein kinase OXI1	31378990	31380350	-
Cluster-D07-2	D07	30891949	33291175	Gh_D07G1609	AIR12	Auxin-induced in root cultures protein 12	31410354	31411064	+
Cluster-D07-2	D07	30891949	33291175	Gh_D07G1610	RABA5B	Ras-related protein RABA5b	31414756	31415483	-
Cluster-D07-2	D07	30891949	33291175	Gh_D07G1611	EPFL9	EPIDERMAL PATTERNING FACTOR-like protein 9	31469021	31469680	+
Cluster-D07-2	D07	30891949	33291175	Gh_D07G1612	hmces	Embryonic stem cell-specific 5-hydroxymethylcytosine-binding protein	31483137	31486923	+
Cluster-D07-2	D07	30891949	33291175	Gh_D07G1613	43680	AUGMIN subunit 3	31508245	31518205	+
Cluster-D07-2	D07	30891949	33291175	Gh_D07G1614	NA	Retrovirus-related Pol polyprotein from transposon TNT 1-94	31524936	31525523	-
Cluster-D07-2	D07	30891949	33291175	Gh_D07G1615	NA	NA	31539359	31540541	-
Cluster-D07-2	D07	30891949	33291175	Gh_D07G1616	NA	NA	31558092	31558550	-
Cluster-D07-2	D07	30891949	33291175	Gh_D07G1617	NA	NA	31577220	31577585	-
Cluster-D07-2	D07	30891949	33291175	Gh_D07G1618	DIR1	Putative lipid-transfer protein DIR1	31580467	31580796	+
Cluster-D07-2	D07	30891949	33291175	Gh_D07G1619	NA	NA	31636990	31643214	+
Cluster-D07-2	D07	30891949	33291175	Gh_D07G1620	FIM2	Fimbrin-2	31659880	31665063	+
Cluster-D07-2	D07	30891949	33291175	Gh_D07G1621	Tf2-8	Transposon Tf2-8 polyprotein	31699667	31700314	-
Cluster-D07-2	D07	30891949	33291175	Gh_D07G1622	NA	NA	31759707	31760183	+
Cluster-D07-2	D07	30891949	33291175	Gh_D07G1623	NA	NA	31829129	31829332	+
Cluster-D07-2	D07	30891949	33291175	Gh_D07G1624	PSAL	Photosystem I reaction center subunit XI, chloroplastic	31897736	31898493	-
Cluster-D07-2	D07	30891949	33291175	Gh_D07G1625	ROMT	Trans-resveratrol di-O-methyltransferase	31907384	31908474	-
Cluster-D07-2	D07	30891949	33291175	Gh_D07G1626	ROMT	Trans-resveratrol di-O-methyltransferase	32017859	32019026	-
Cluster-D07-2	D07	30891949	33291175	Gh_D07G1627	MED19A	Mediator of RNA polymerase II transcription subunit 19a	32186156	32189220	-
Cluster-D07-2	D07	30891949	33291175	Gh_D07G1628	RPL5	60S ribosomal protein L5	32227835	32229821	-
Cluster-D07-2	D07	30891949	33291175	Gh_D07G1629	PNC1	Cationic peroxidase 1	32319582	32320538	-
Cluster-D07-2	D07	30891949	33291175	Gh_D07G1630	PER70	Peroxidase 70	32393320	32394431	-
Cluster-D07-2	D07	30891949	33291175	Gh_D07G1631	NA	NA	32453117	32457933	+
Cluster-D07-2	D07	30891949	33291175	Gh_D07G1632	RF2a	Transcription factor RF2a	32472918	32475653	-
Cluster-D07-2	D07	30891949	33291175	Gh_D07G1633	At4g12770	Auxilin-related protein 2	32541217	32547501	+
Cluster-D07-2	D07	30891949	33291175	Gh_D07G1634	NA	NA	32550206	32550385	+
Cluster-D07-2	D07	30891949	33291175	Gh_D07G1635	EFTS	Elongation factor Ts, mitochondrial	32562986	32566906	-
Cluster-D07-2	D07	30891949	33291175	Gh_D07G1636	AGPS1	Glucose-1-phosphate adenylyltransferase small subunit, chloroplastic	32593677	32596648	-
Cluster-D07-2	D07	30891949	33291175	Gh_D07G1637	RABB1C	Ras-related protein RABB1c	32609760	32612577	-
Cluster-D07-2	D07	30891949	33291175	Gh_D07G1638	NA	NA	32677366	32677668	+
Cluster-D07-2	D07	30891949	33291175	Gh_D07G1639	At1g65750	Putative ribonuclease H protein At1g65750	32701526	32702053	-
Cluster-D07-2	D07	30891949	33291175	Gh_D07G1640	NA	NA	32727108	32727610	-
Cluster-D07-2	D07	30891949	33291175	Gh_D07G1641	At5g03795	Probable glycosyltransferase At5g03795	32803633	32805455	-
Cluster-D07-2	D07	30891949	33291175	Gh_D07G1642	At3g07620	Probable glycosyltransferase At3g07620	32823740	32825876	-
Cluster-D07-2	D07	30891949	33291175	Gh_D07G1643	NA	NA	32851829	32852764	+
Cluster-D07-2	D07	30891949	33291175	Gh_D07G1644	NA	NA	32860310	32860549	+
Cluster-D07-2	D07	30891949	33291175	Gh_D07G1645	COL9	Zinc finger protein CONSTANS-LIKE 9	32928032	32931325	+
Cluster-D07-2	D07	30891949	33291175	Gh_D07G1646	NA	NA	32933147	32935372	-
Cluster-D07-2	D07	30891949	33291175	Gh_D07G1647	NA	NA	32957822	32959121	+
Cluster-D07-2	D07	30891949	33291175	Gh_D07G1648	UBP20	Ubiquitin carboxyl-terminal hydrolase 20	32960156	32960782	+
Cluster-D07-2	D07	30891949	33291175	Gh_D07G1649	XERICO	Probable E3 ubiquitin-protein ligase XERICO	33149942	33150430	+
Cluster-D07-2	D07	30891949	33291175	Gh_D07G1650	NA	NA	33152483	33154192	-
Cluster-D07-2	D07	30891949	33291175	Gh_D07G1651	PUB3	U-box domain-containing protein 3	33254344	33256219	-
Cluster-D07-3	D07	20882306	25542590	Gh_D07G1308	NA	NA	20883529	20886040	+
Cluster-D07-3	D07	20882306	25542590	Gh_D07G1309	EXPA17	Putative expansin-A17	20886446	20887308	-
Cluster-D07-3	D07	20882306	25542590	Gh_D07G1310	NA	NA	20889260	20889881	-
Cluster-D07-3	D07	20882306	25542590	Gh_D07G1311	RPK2	LRR receptor-like serine/threonine-protein kinase RPK2	20890886	20895418	+
Cluster-D07-3	D07	20882306	25542590	Gh_D07G1312	APL2	Glucose-1-phosphate adenylyltransferase large subunit 2, chloroplastic	20916265	20920068	-
Cluster-D07-3	D07	20882306	25542590	Gh_D07G1313	NFRKB	Nuclear factor related to kappa-B-binding protein	20922336	20923649	-
Cluster-D07-3	D07	20882306	25542590	Gh_D07G1314	ATHB-8	Homeobox-leucine zipper protein ATHB-8	20948675	20950725	-
Cluster-D07-3	D07	20882306	25542590	Gh_D07G1315	NA	NA	20951679	20952086	+
Cluster-D07-3	D07	20882306	25542590	Gh_D07G1316	At4g01570	Pentatricopeptide repeat-containing protein At4g01570	20952392	20954818	-
Cluster-D07-3	D07	20882306	25542590	Gh_D07G1317	NA	NA	20960304	20962763	+
Cluster-D07-3	D07	20882306	25542590	Gh_D07G1318	RPF1	Ribosome production factor 1	20965307	20968162	+
Cluster-D07-3	D07	20882306	25542590	Gh_D07G1319	At1g02270	Uncharacterized calcium-binding protein At1g02270	20973132	20993519	+
Cluster-D07-3	D07	20882306	25542590	Gh_D07G1320	NTL9	Protein NTM1-like 9	21000792	21003727	+
Cluster-D07-3	D07	20882306	25542590	Gh_D07G1321	NA	NA	21007484	21008339	+
Cluster-D07-3	D07	20882306	25542590	Gh_D07G1322	NGA1	B3 domain-containing transcription factor NGA1	21031530	21032543	-
Cluster-D07-3	D07	20882306	25542590	Gh_D07G1323	NSE4A	Non-structural maintenance of chromosomes element 4 homolog A	21039994	21042384	-
Cluster-D07-3	D07	20882306	25542590	Gh_D07G1324	NA	NA	21221102	21221542	+
Cluster-D07-3	D07	20882306	25542590	Gh_D07G1325	DCL1	Endoribonuclease Dicer homolog 1	21223422	21226743	+
Cluster-D07-3	D07	20882306	25542590	Gh_D07G1326	DCL1	Endoribonuclease Dicer homolog 1	21226922	21232919	+
Cluster-D07-3	D07	20882306	25542590	Gh_D07G1327	PPA1	Soluble inorganic pyrophosphatase 1	21233584	21235405	-
Cluster-D07-3	D07	20882306	25542590	Gh_D07G1328	RPP1A	60S acidic ribosomal protein P1-1	21262370	21262991	-
Cluster-D07-3	D07	20882306	25542590	Gh_D07G1329	ARP1	Probable RNA-binding protein ARP1	21263762	21265497	+
Cluster-D07-3	D07	20882306	25542590	Gh_D07G1330	NAC043	NAC domain-containing protein 43	21349734	21351007	+
Cluster-D07-3	D07	20882306	25542590	Gh_D07G1331	KCS1	3-ketoacyl-CoA synthase 1	21372463	21374058	-
Cluster-D07-3	D07	20882306	25542590	Gh_D07G1332	CIPK9	CBL-interacting serine/threonine-protein kinase 9	21380346	21383783	-
Cluster-D07-3	D07	20882306	25542590	Gh_D07G1333	NA	NA	21397522	21398010	-
Cluster-D07-3	D07	20882306	25542590	Gh_D07G1334	NA	NA	21398488	21398814	+
Cluster-D07-3	D07	20882306	25542590	Gh_D07G1335	NA	NA	21420046	21420363	+
Cluster-D07-3	D07	20882306	25542590	Gh_D07G1336	PAT12	Probable protein S-acyltransferase 12	21430880	21433934	-
Cluster-D07-3	D07	20882306	25542590	Gh_D07G1337	NA	NA	21447161	21447922	+
Cluster-D07-3	D07	20882306	25542590	Gh_D07G1338	SUMO1	Small ubiquitin-related modifier 1	21467493	21468052	+
Cluster-D07-3	D07	20882306	25542590	Gh_D07G1339	LPXC5	Probable UDP-3-O-[3-hydroxymyristoyl] N-acetylglucosamine deacetylase 5	21480389	21481529	-
Cluster-D07-3	D07	20882306	25542590	Gh_D07G1340	MYC4	Transcription factor MYC4	21512230	21513741	-
Cluster-D07-3	D07	20882306	25542590	Gh_D07G1341	Dph7	Diphthine methyltransferase	21552392	21553030	-
Cluster-D07-3	D07	20882306	25542590	Gh_D07G1342	LIMYB	L10-interacting MYB domain-containing protein	21606523	21607664	-
Cluster-D07-3	D07	20882306	25542590	Gh_D07G1343	CRK3	CDPK-related kinase 3	21612640	21619006	+
Cluster-D07-3	D07	20882306	25542590	Gh_D07G1344	NA	NA	21642070	21645359	-
Cluster-D07-3	D07	20882306	25542590	Gh_D07G1345	SHM7	Serine hydroxymethyltransferase 7	21682766	21683543	-
Cluster-D07-3	D07	20882306	25542590	Gh_D07G1346	ATHB-7	Homeobox-leucine zipper protein ATHB-7	21713930	21714727	+
Cluster-D07-3	D07	20882306	25542590	Gh_D07G1347	CYB5	Cytochrome b5	21715810	21716724	+
Cluster-D07-3	D07	20882306	25542590	Gh_D07G1348	NA	NA	21722340	21723461	-
Cluster-D07-3	D07	20882306	25542590	Gh_D07G1349	At2g46620	AAA-ATPase At2g46620	21786887	21788326	+
Cluster-D07-3	D07	20882306	25542590	Gh_D07G1350	RABA3	Ras-related protein RABA3	21797266	21798770	-
Cluster-D07-3	D07	20882306	25542590	Gh_D07G1351	At5g16420	Pentatricopeptide repeat-containing protein At5g16420, mitochondrial	21813676	21815301	+
Cluster-D07-3	D07	20882306	25542590	Gh_D07G1352	PUB43	U-box domain-containing protein 43	21835188	21840160	+
Cluster-D07-3	D07	20882306	25542590	Gh_D07G1353	LCA1	Calcium-transporting ATPase, endoplasmic reticulum-type	21841319	21845301	-
Cluster-D07-3	D07	20882306	25542590	Gh_D07G1354	NA	NA	21884545	21886092	+
Cluster-D07-3	D07	20882306	25542590	Gh_D07G1355	ALMT10	Aluminum-activated malate transporter 10	21898445	21900352	-
Cluster-D07-3	D07	20882306	25542590	Gh_D07G1356	Ormdl1	ORM1-like protein 1	21917845	21920521	+
Cluster-D07-3	D07	20882306	25542590	Gh_D07G1357	DOF2.5	Dof zinc finger protein DOF2.5	21971443	21972748	-
Cluster-D07-3	D07	20882306	25542590	Gh_D07G1358	NA	NA	21977970	21978677	+
Cluster-D07-3	D07	20882306	25542590	Gh_D07G1359	WDR44	WD repeat-containing protein 44	22005007	22008984	+
Cluster-D07-3	D07	20882306	25542590	Gh_D07G1360	PPOX2	Pyridoxine/pyridoxamine 5'-phosphate oxidase 2	22015038	22016587	+
Cluster-D07-3	D07	20882306	25542590	Gh_D07G1361	NPHP3	Nephrocystin-3	22020305	22022782	+
Cluster-D07-3	D07	20882306	25542590	Gh_D07G1362	NA	NA	22045784	22047268	+
Cluster-D07-3	D07	20882306	25542590	Gh_D07G1363	At4g00950	Uncharacterized protein At4g00950	22049513	22050310	-
Cluster-D07-3	D07	20882306	25542590	Gh_D07G1364	ARF18	Auxin response factor 18	22080798	22084399	-
Cluster-D07-3	D07	20882306	25542590	Gh_D07G1365	CAS	Exportin-2	22102696	22106750	-
Cluster-D07-3	D07	20882306	25542590	Gh_D07G1366	GLP6	Germin-like protein subfamily 1 member 13	22118801	22119590	-
Cluster-D07-3	D07	20882306	25542590	Gh_D07G1367	At3g05950	Germin-like protein subfamily 1 member 7	22120698	22121466	+
Cluster-D07-3	D07	20882306	25542590	Gh_D07G1368	Os07g0301200	DEAD-box ATP-dependent RNA helicase 5	22123475	22123718	-
Cluster-D07-3	D07	20882306	25542590	Gh_D07G1369	ASPG1	Protein ASPARTIC PROTEASE IN GUARD CELL 1	22135185	22136651	+
Cluster-D07-3	D07	20882306	25542590	Gh_D07G1370	NA	NA	22140478	22140948	+
Cluster-D07-3	D07	20882306	25542590	Gh_D07G1371	PI4KG4	Phosphatidylinositol 4-kinase gamma 4	22141594	22144449	-
Cluster-D07-3	D07	20882306	25542590	Gh_D07G1372	yuiD	Uncharacterized membrane protein YuiD	22162180	22164372	-
Cluster-D07-3	D07	20882306	25542590	Gh_D07G1373	DRP1B	Dynamin-related protein 1B	22166428	22176246	+
Cluster-D07-3	D07	20882306	25542590	Gh_D07G1374	WSD1	O-acyltransferase WSD1	22177524	22237281	+
Cluster-D07-3	D07	20882306	25542590	Gh_D07G1375	NA	NA	22255992	22256539	+
Cluster-D07-3	D07	20882306	25542590	Gh_D07G1376	NA	Probable non-specific lipid-transfer protein 2	22260738	22261166	+
Cluster-D07-3	D07	20882306	25542590	Gh_D07G1377	CNGC1	Cyclic nucleotide-gated ion channel 1	22261532	22264949	-
Cluster-D07-3	D07	20882306	25542590	Gh_D07G1378	RH31	DEAD-box ATP-dependent RNA helicase 31	22295128	22298606	+
Cluster-D07-3	D07	20882306	25542590	Gh_D07G1379	cid14	Poly(A) RNA polymerase cid14	22299415	22305204	-
Cluster-D07-3	D07	20882306	25542590	Gh_D07G1380	PCMP-H65	Pentatricopeptide repeat-containing protein At4g01030, mitochondrial	22310586	22313408	-
Cluster-D07-3	D07	20882306	25542590	Gh_D07G1381	RPD1	Protein ROOT PRIMORDIUM DEFECTIVE 1	22315110	22316705	-
Cluster-D07-3	D07	20882306	25542590	Gh_D07G1382	HTR12	Histone H3-like centromeric protein HTR12	22317308	22319967	+
Cluster-D07-3	D07	20882306	25542590	Gh_D07G1383	TRY	Transcription factor TRY	22397262	22398171	+
Cluster-D07-3	D07	20882306	25542590	Gh_D07G1384	WRKY46	Probable WRKY transcription factor 46	22504838	22506104	+
Cluster-D07-3	D07	20882306	25542590	Gh_D07G1385	DFR	Dihydroflavonol-4-reductase	22519782	22521138	-
Cluster-D07-3	D07	20882306	25542590	Gh_D07G1386	AS	Hydroquinone glucosyltransferase	22538249	22539664	-
Cluster-D07-3	D07	20882306	25542590	Gh_D07G1387	UPF3	Regulator of nonsense transcripts UPF3	22565108	22566624	+
Cluster-D07-3	D07	20882306	25542590	Gh_D07G1388	At5g38830	Cysteine--tRNA ligase 2, cytoplasmic	22569927	22570680	-
Cluster-D07-3	D07	20882306	25542590	Gh_D07G1389	XLG1	Extra-large guanine nucleotide-binding protein 1	22575235	22578433	-
Cluster-D07-3	D07	20882306	25542590	Gh_D07G1390	NA	NA	22601640	22605112	+
Cluster-D07-3	D07	20882306	25542590	Gh_D07G1391	NA	NA	22641185	22641523	-
Cluster-D07-3	D07	20882306	25542590	Gh_D07G1392	GH3.5	Probable indole-3-acetic acid-amido synthetase GH3.5	22651121	22654579	-
Cluster-D07-3	D07	20882306	25542590	Gh_D07G1393	NA	NA	22706780	22707106	-
Cluster-D07-3	D07	20882306	25542590	Gh_D07G1394	AGP20	Arabinogalactan peptide 20	22730256	22730769	+
Cluster-D07-3	D07	20882306	25542590	Gh_D07G1395	PDV2	Plastid division protein PDV2	22732371	22733499	-
Cluster-D07-3	D07	20882306	25542590	Gh_D07G1396	CRF5	Ethylene-responsive transcription factor CRF5	22763065	22764006	-
Cluster-D07-3	D07	20882306	25542590	Gh_D07G1397	CURT1A	Protein CURVATURE THYLAKOID 1A, chloroplastic	22841558	22842841	+
Cluster-D07-3	D07	20882306	25542590	Gh_D07G1398	v1g171563	Eukaryotic translation initiation factor 3 subunit G	22857384	22857710	+
Cluster-D07-3	D07	20882306	25542590	Gh_D07G1399	NA	NA	22966382	22970683	+
Cluster-D07-3	D07	20882306	25542590	Gh_D07G1400	LEA14-A	Late embryogenesis abundant protein Lea14-A	23027778	23028578	+
Cluster-D07-3	D07	20882306	25542590	Gh_D07G1401	ATL68	RING-H2 finger protein ATL68	23045804	23046892	+
Cluster-D07-3	D07	20882306	25542590	Gh_D07G1402	FEN1	Flap endonuclease 1	23055715	23056407	-
Cluster-D07-3	D07	20882306	25542590	Gh_D07G1403	RTNLB5	Reticulon-like protein B5	23078787	23080359	+
Cluster-D07-3	D07	20882306	25542590	Gh_D07G1404	SNRNP59	U11/U12 small nuclear ribonucleoprotein 59 kDa protein	23084061	23086822	-
Cluster-D07-3	D07	20882306	25542590	Gh_D07G1405	SLD2	Delta(8)-fatty-acid desaturase 2	23118528	23119871	+
Cluster-D07-3	D07	20882306	25542590	Gh_D07G1406	ABIL1	Protein ABIL1	23121549	23124396	-
Cluster-D07-3	D07	20882306	25542590	Gh_D07G1407	RPL5	50S ribosomal protein L5, chloroplastic	23156544	23158097	+
Cluster-D07-3	D07	20882306	25542590	Gh_D07G1408	NA	NA	23158717	23159857	+
Cluster-D07-3	D07	20882306	25542590	Gh_D07G1409	At1g01540	Probable serine/threonine-protein kinase At1g01540	23172560	23175439	+
Cluster-D07-3	D07	20882306	25542590	Gh_D07G1410	MPK4	Mitogen-activated protein kinase 4	23229322	23267869	+
Cluster-D07-3	D07	20882306	25542590	Gh_D07G1411	Ric1	RAB6A-GEF complex partner protein 1	23389037	23397981	-
Cluster-D07-3	D07	20882306	25542590	Gh_D07G1412	RHA1B	E3 ubiquitin-protein ligase RHA1B	23415866	23416372	+
Cluster-D07-3	D07	20882306	25542590	Gh_D07G1413	NA	NA	23448572	23449993	-
Cluster-D07-3	D07	20882306	25542590	Gh_D07G1414	NA	NA	23494892	23496058	-
Cluster-D07-3	D07	20882306	25542590	Gh_D07G1415	CRCK2	Calmodulin-binding receptor-like cytoplasmic kinase 2	23513497	23519094	+
Cluster-D07-3	D07	20882306	25542590	Gh_D07G1416	NA	NA	23558794	23559282	-
Cluster-D07-3	D07	20882306	25542590	Gh_D07G1417	NA	NA	23580036	23581393	+
Cluster-D07-3	D07	20882306	25542590	Gh_D07G1418	At3g02290	E3 ubiquitin-protein ligase At3g02290	23597525	23598101	+
Cluster-D07-3	D07	20882306	25542590	Gh_D07G1419	ARID1	AT-rich interactive domain-containing protein 1	23739861	23743083	+
Cluster-D07-3	D07	20882306	25542590	Gh_D07G1420	NA	NA	23817350	23818189	-
Cluster-D07-3	D07	20882306	25542590	Gh_D07G1421	BRM	ATP-dependent helicase BRM	23853294	23865066	+
Cluster-D07-3	D07	20882306	25542590	Gh_D07G1422	PHT4	Ascorbate transporter, chloroplastic	23877324	23883039	-
Cluster-D07-3	D07	20882306	25542590	Gh_D07G1423	PIP1-5	Probable aquaporin PIP1-5	23885049	23885411	-
Cluster-D07-3	D07	20882306	25542590	Gh_D07G1424	SPPL4	Signal peptide peptidase-like 4	23893087	23898988	+
Cluster-D07-3	D07	20882306	25542590	Gh_D07G1425	PUB33	U-box domain-containing protein 33	23899601	23903071	-
Cluster-D07-3	D07	20882306	25542590	Gh_D07G1426	PUB33	U-box domain-containing protein 33	23982296	23987682	-
Cluster-D07-3	D07	20882306	25542590	Gh_D07G1427	NA	NA	24056901	24057134	+
Cluster-D07-3	D07	20882306	25542590	Gh_D07G1428	RPL36A	60S ribosomal protein L36-1	24059855	24060396	+
Cluster-D07-3	D07	20882306	25542590	Gh_D07G1429	MYB39	Transcription factor MYB39	24084759	24085931	-
Cluster-D07-3	D07	20882306	25542590	Gh_D07G1430	RH8	DEAD-box ATP-dependent RNA helicase 8	24098917	24103511	-
Cluster-D07-3	D07	20882306	25542590	Gh_D07G1431	NA	NA	24144296	24148155	+
Cluster-D07-3	D07	20882306	25542590	Gh_D07G1432	KEA1	K(+) efflux antiporter 1, chloroplastic	24151488	24162284	+
Cluster-D07-3	D07	20882306	25542590	Gh_D07G1433	SDR1	(+)-neomenthol dehydrogenase	24180809	24184372	-
Cluster-D07-3	D07	20882306	25542590	Gh_D07G1434	SDR1	(+)-neomenthol dehydrogenase	24206872	24207973	-
Cluster-D07-3	D07	20882306	25542590	Gh_D07G1435	SDR1	(+)-neomenthol dehydrogenase	24209144	24210727	-
Cluster-D07-3	D07	20882306	25542590	Gh_D07G1436	SALR	Salutaridine reductase	24211547	24213454	-
Cluster-D07-3	D07	20882306	25542590	Gh_D07G1437	SALR	Salutaridine reductase	24213902	24216493	-
Cluster-D07-3	D07	20882306	25542590	Gh_D07G1438	NAD-ME2	NAD-dependent malic enzyme 2, mitochondrial	24227162	24232079	-
Cluster-D07-3	D07	20882306	25542590	Gh_D07G1439	NA	NA	24265374	24265831	-
Cluster-D07-3	D07	20882306	25542590	Gh_D07G1440	NA	NA	24280377	24282987	+
Cluster-D07-3	D07	20882306	25542590	Gh_D07G1441	ANL2	Homeobox-leucine zipper protein ANTHOCYANINLESS 2	24290502	24295668	-
Cluster-D07-3	D07	20882306	25542590	Gh_D07G1442	NA	NA	24295847	24296050	+
Cluster-D07-3	D07	20882306	25542590	Gh_D07G1443	PUX9	Plant UBX domain-containing protein 9	24379994	24383836	+
Cluster-D07-3	D07	20882306	25542590	Gh_D07G1444	At4g00750	Probable methyltransferase PMT15	24384163	24387750	-
Cluster-D07-3	D07	20882306	25542590	Gh_D07G1445	At4g00755	F-box protein At4g00755	24413930	24416937	+
Cluster-D07-3	D07	20882306	25542590	Gh_D07G1446	PEX11C	Peroxisomal membrane protein 11C	24417450	24419204	-
Cluster-D07-3	D07	20882306	25542590	Gh_D07G1447	RBCMT	Ribulose-1,5 bisphosphate carboxylase/oxygenase large subunit N-methyltransferase, chloroplastic	24424485	24429202	-
Cluster-D07-3	D07	20882306	25542590	Gh_D07G1448	MADS6	MADS-box transcription factor 6	24514728	24517915	+
Cluster-D07-3	D07	20882306	25542590	Gh_D07G1449	NA	NA	24523241	24523702	-
Cluster-D07-3	D07	20882306	25542590	Gh_D07G1450	At4g31010	CRS2-associated factor 1, mitochondrial	24592523	24595117	-
Cluster-D07-3	D07	20882306	25542590	Gh_D07G1451	PEX16	Peroxisome biogenesis protein 16	24641985	24644625	-
Cluster-D07-3	D07	20882306	25542590	Gh_D07G1452	AAEL011136	ATPase ASNA1 homolog	24674651	24676926	-
Cluster-D07-3	D07	20882306	25542590	Gh_D07G1453	GAUT1	Polygalacturonate 4-alpha-galacturonosyltransferase	24699109	24702694	+
Cluster-D07-3	D07	20882306	25542590	Gh_D07G1454	GA20OX1	Gibberellin 20 oxidase 1	24756267	24757528	+
Cluster-D07-3	D07	20882306	25542590	Gh_D07G1455	psbC	Photosystem II CP43 reaction center protein	24799477	24799875	-
Cluster-D07-3	D07	20882306	25542590	Gh_D07G1456	GA20OX1	Gibberellin 20 oxidase 1	24812291	24813992	-
Cluster-D07-3	D07	20882306	25542590	Gh_D07G1457	HPR3	Glyoxylate/hydroxypyruvate reductase HPR3	24905639	24910610	-
Cluster-D07-3	D07	20882306	25542590	Gh_D07G1458	CXE9	Probable carboxylesterase 9	24913566	24914522	+
Cluster-D07-3	D07	20882306	25542590	Gh_D07G1459	NA	Blue copper protein	24934008	24934803	-
Cluster-D07-3	D07	20882306	25542590	Gh_D07G1460	SPAST	Spastin	24954454	24958825	-
Cluster-D07-3	D07	20882306	25542590	Gh_D07G1461	AHL22	AT-hook motif nuclear-localized protein 22	24985422	24986291	-
Cluster-D07-3	D07	20882306	25542590	Gh_D07G1462	PBF1	Proteasome subunit beta type-1	25033517	25035886	+
Cluster-D07-3	D07	20882306	25542590	Gh_D07G1463	NA	Vestitone reductase	25040163	25049464	-
Cluster-D07-3	D07	20882306	25542590	Gh_D07G1464	NA	Vestitone reductase	25073179	25097678	-
Cluster-D07-3	D07	20882306	25542590	Gh_D07G1465	PAT14	Probable protein S-acyltransferase 14	25151673	25154211	+
Cluster-D07-3	D07	20882306	25542590	Gh_D07G1466	RPS13	40S ribosomal protein S13	25155086	25156336	+
Cluster-D07-3	D07	20882306	25542590	Gh_D07G1467	GAE3	UDP-glucuronate 4-epimerase 3	25168767	25170080	-
Cluster-D07-3	D07	20882306	25542590	Gh_D07G1468	At2g45300	3-phosphoshikimate 1-carboxyvinyltransferase, chloroplastic	25182909	25186249	-
Cluster-D07-3	D07	20882306	25542590	Gh_D07G1469	TKL-2	Transketolase-2, chloroplastic	25219450	25222493	-
Cluster-D07-3	D07	20882306	25542590	Gh_D07G1470	GOS12	Golgi SNAP receptor complex member 1-2	25260607	25264382	+
Cluster-D07-3	D07	20882306	25542590	Gh_D07G1471	YAB1	Axial regulator YABBY 1	25363684	25365957	+
Cluster-D07-3	D07	20882306	25542590	Gh_D07G1472	NA	NA	25460384	25461636	+
Cluster-D07-3	D07	20882306	25542590	Gh_D07G1473	ZAT3	Zinc finger protein ZAT3	25519227	25520648	-
Cluster-D07-4	D07	16890637	17815204	Gh_D07G1151	LBD1	LOB domain-containing protein 1	16932544	16933575	+
Cluster-D07-4	D07	16890637	17815204	Gh_D07G1152	rbrA	Probable E3 ubiquitin-protein ligase rbrA	16966864	16970294	+
Cluster-D07-4	D07	16890637	17815204	Gh_D07G1153	NA	NA	16975307	16977180	-
Cluster-D07-4	D07	16890637	17815204	Gh_D07G1154	NA	NA	16985819	16988946	+
Cluster-D07-4	D07	16890637	17815204	Gh_D07G1155	phaJ	(R)-specific enoyl-CoA hydratase	16989994	16992817	-
Cluster-D07-4	D07	16890637	17815204	Gh_D07G1156	AMP2-2	Vicilin-like antimicrobial peptides 2-2	17015970	17017796	+
Cluster-D07-4	D07	16890637	17815204	Gh_D07G1157	PDIL5-1	Protein disulfide-isomerase 5-1	17020674	17023024	+
Cluster-D07-4	D07	16890637	17815204	Gh_D07G1158	At2g45070	Protein transport protein Sec61 subunit beta	17028419	17028622	-
Cluster-D07-4	D07	16890637	17815204	Gh_D07G1159	ATR3	NADPH-dependent diflavin oxidoreductase 1	17029461	17035474	+
Cluster-D07-4	D07	16890637	17815204	Gh_D07G1160	REFA1	Elongation factor 1-alpha	17054482	17055901	+
Cluster-D07-4	D07	16890637	17815204	Gh_D07G1161	MLO6	MLO-like protein 6	17113566	17117228	+
Cluster-D07-4	D07	16890637	17815204	Gh_D07G1162	PME11	Putative pectinesterase 11	17143607	17144871	+
Cluster-D07-4	D07	16890637	17815204	Gh_D07G1163	IDD9	Protein indeterminate-domain 9	17249587	17251339	+
Cluster-D07-4	D07	16890637	17815204	Gh_D07G1164	NA	NA	17259442	17260148	+
Cluster-D07-4	D07	16890637	17815204	Gh_D07G1165	FLA11	Fasciclin-like arabinogalactan protein 11	17328994	17329713	-
Cluster-D07-4	D07	16890637	17815204	Gh_D07G1166	DPB3	DNA polymerase epsilon subunit C	17348562	17350647	-
Cluster-D07-4	D07	16890637	17815204	Gh_D07G1167	At5g18475	Pentatricopeptide repeat-containing protein At5g18475	17350994	17352565	-
Cluster-D07-4	D07	16890637	17815204	Gh_D07G1168	At1g65750	Putative ribonuclease H protein At1g65750	17394862	17395347	+
Cluster-D07-4	D07	16890637	17815204	Gh_D07G1169	NA	NA	17395579	17396692	-
Cluster-D07-4	D07	16890637	17815204	Gh_D07G1170	At1g56130	Probable LRR receptor-like serine/threonine-protein kinase At1g56130	17442320	17456158	+
Cluster-D07-4	D07	16890637	17815204	Gh_D07G1171	GRIK2	Serine/threonine-protein kinase GRIK2	17525427	17529418	+
Cluster-D07-4	D07	16890637	17815204	Gh_D07G1172	VPS26B	Vacuolar protein sorting-associated protein 26B	17549520	17554001	+
Cluster-D07-4	D07	16890637	17815204	Gh_D07G1173	CIPK3	CBL-interacting serine/threonine-protein kinase 3	17555863	17562067	-
Cluster-D07-4	D07	16890637	17815204	Gh_D07G1174	petB	Cytochrome b6	17567280	17567549	-
Cluster-D07-4	D07	16890637	17815204	Gh_D07G1175	CSN2	COP9 signalosome complex subunit 2	17590938	17594804	-
Cluster-D07-4	D07	16890637	17815204	Gh_D07G1176	TUBB	Tubulin beta chain	17603565	17605365	+
Cluster-D07-4	D07	16890637	17815204	Gh_D07G1177	RPL7D	60S ribosomal protein L7-4	17612427	17613855	+
Cluster-D07-4	D07	16890637	17815204	Gh_D07G1178	PCMP-A1	Pentatricopeptide repeat-containing protein At1g31790	17639537	17640730	-
Cluster-D07-4	D07	16890637	17815204	Gh_D07G1179	MOCS2	Molybdopterin synthase catalytic subunit	17646553	17647126	+
Cluster-D07-4	D07	16890637	17815204	Gh_D07G1180	At5g26960	F-box/kelch-repeat protein At5g26960	17656238	17657530	+
Cluster-D07-4	D07	16890637	17815204	Gh_D07G1181	ISPE	4-diphosphocytidyl-2-C-methyl-D-erythritol kinase, chloroplastic/chromoplastic (Fragment)	17662886	17665873	-
Cluster-D07-4	D07	16890637	17815204	Gh_D07G1182	ZAT3	Zinc finger protein ZAT3	17680286	17681233	-
Cluster-D07-4	D07	16890637	17815204	Gh_D07G1183	PYD2	Dihydropyrimidinase	17702908	17713283	-
Cluster-D07-4	D07	16890637	17815204	Gh_D07G1184	NA	NA	17722461	17722766	-
Cluster-D07-4	D07	16890637	17815204	Gh_D07G1185	ABCF4	ABC transporter F family member 4	17728631	17730781	-
Cluster-D07-4	D07	16890637	17815204	Gh_D07G1186	NA	NA	17764834	17765745	+
Cluster-D07-4	D07	16890637	17815204	Gh_D07G1187	SMG7	Protein SMG7	17810576	17814540	+
Cluster-D07-5	D07	9399610	11229957	Gh_D07G0768	HIPP26	Heavy metal-associated isoprenylated plant protein 26	9407585	9408714	+
Cluster-D07-5	D07	9399610	11229957	Gh_D07G0769	HIPP26	Heavy metal-associated isoprenylated plant protein 26	9413735	9414354	+
Cluster-D07-5	D07	9399610	11229957	Gh_D07G0770	MYB113	Transcription factor MYB113	9451000	9455738	-
Cluster-D07-5	D07	9399610	11229957	Gh_D07G0771	MYB113	Transcription factor MYB113	9457322	9457963	-
Cluster-D07-5	D07	9399610	11229957	Gh_D07G0772	NA	NA	9515038	9515444	+
Cluster-D07-5	D07	9399610	11229957	Gh_D07G0773	pgdC	6-phosphogluconate dehydrogenase, decarboxylating 1	9531452	9531655	+
Cluster-D07-5	D07	9399610	11229957	Gh_D07G0774	GDU4	Protein GLUTAMINE DUMPER 4	9537634	9537936	-
Cluster-D07-5	D07	9399610	11229957	Gh_D07G0775	GDU3	Protein GLUTAMINE DUMPER 3	9545054	9545359	-
Cluster-D07-5	D07	9399610	11229957	Gh_D07G0776	CYP81D1	Cytochrome P450 81D1	9606528	9637674	+
Cluster-D07-5	D07	9399610	11229957	Gh_D07G0777	NA	NA	9638118	9641071	-
Cluster-D07-5	D07	9399610	11229957	Gh_D07G0778	DHAR3	Glutathione S-transferase DHAR3, chloroplastic	9659577	9661876	-
Cluster-D07-5	D07	9399610	11229957	Gh_D07G0779	GAI	DELLA protein GAI	9679477	9681123	+
Cluster-D07-5	D07	9399610	11229957	Gh_D07G0780	CAL	Transcription factor CAULIFLOWER	9802387	9807245	-
Cluster-D07-5	D07	9399610	11229957	Gh_D07G0781	MYB59	Transcription factor MYB59	9830479	9831651	-
Cluster-D07-5	D07	9399610	11229957	Gh_D07G0782	UAM1	UDP-arabinopyranose mutase 1	9835225	9837485	-
Cluster-D07-5	D07	9399610	11229957	Gh_D07G0783	BA13	Cytochrome P450 85A	9845104	9849280	-
Cluster-D07-5	D07	9399610	11229957	Gh_D07G0784	FER	Receptor-like protein kinase FERONIA	9904544	9906848	-
Cluster-D07-5	D07	9399610	11229957	Gh_D07G0785	NA	NA	9947579	9948743	+
Cluster-D07-5	D07	9399610	11229957	Gh_D07G0786	RALFL27	Protein RALF-like 27	9949732	9950067	-
Cluster-D07-5	D07	9399610	11229957	Gh_D07G0787	NA	NA	9951964	9952323	-
Cluster-D07-5	D07	9399610	11229957	Gh_D07G0788	NA	NA	9958180	9958539	-
Cluster-D07-5	D07	9399610	11229957	Gh_D07G0789	NA	NA	9961034	9961417	-
Cluster-D07-5	D07	9399610	11229957	Gh_D07G0790	At5g39000	Putative receptor-like protein kinase At5g39000	9963042	9965174	+
Cluster-D07-5	D07	9399610	11229957	Gh_D07G0791	FER	Receptor-like protein kinase FERONIA	9970626	9971950	+
Cluster-D07-5	D07	9399610	11229957	Gh_D07G0792	NA	NA	9977075	9982336	-
Cluster-D07-5	D07	9399610	11229957	Gh_D07G0793	NA	NA	10011265	10011621	+
Cluster-D07-5	D07	9399610	11229957	Gh_D07G0794	FEN1	Flap endonuclease 1	10053875	10054196	-
Cluster-D07-5	D07	9399610	11229957	Gh_D07G0795	NA	NA	10056186	10056498	-
Cluster-D07-5	D07	9399610	11229957	Gh_D07G0796	NA	NA	10073329	10073685	+
Cluster-D07-5	D07	9399610	11229957	Gh_D07G0797	NA	NA	10080555	10080974	+
Cluster-D07-5	D07	9399610	11229957	Gh_D07G0798	NA	NA	10091181	10091486	+
Cluster-D07-5	D07	9399610	11229957	Gh_D07G0799	NA	NA	10125332	10125712	-
Cluster-D07-5	D07	9399610	11229957	Gh_D07G0800	NA	NA	10135949	10136299	+
Cluster-D07-5	D07	9399610	11229957	Gh_D07G0801	NA	NA	10142002	10142244	-
Cluster-D07-5	D07	9399610	11229957	Gh_D07G0802	JUB1	Transcription factor JUNGBRUNNEN 1	10191313	10196481	+
Cluster-D07-5	D07	9399610	11229957	Gh_D07G0803	HPD	4-hydroxyphenylpyruvate dioxygenase	10206645	10208710	+
Cluster-D07-5	D07	9399610	11229957	Gh_D07G0804	nep1	Aspartic proteinase nepenthesin-1	10220920	10222533	+
Cluster-D07-5	D07	9399610	11229957	Gh_D07G0805	At4g18260	Cytochrome b561 domain-containing protein At4g18260	10295951	10298736	+
Cluster-D07-5	D07	9399610	11229957	Gh_D07G0806	NA	NA	10300222	10303040	-
Cluster-D07-5	D07	9399610	11229957	Gh_D07G0807	At4g10955	GDSL esterase/lipase At4g10955	10304464	10306576	+
Cluster-D07-5	D07	9399610	11229957	Gh_D07G0808	NA	NA	10306761	10307081	-
Cluster-D07-5	D07	9399610	11229957	Gh_D07G0809	NA	Carnosine N-methyltransferase	10307249	10331803	+
Cluster-D07-5	D07	9399610	11229957	Gh_D07G0810	patl1	Protein PAT1 homolog 1	10335260	10340942	+
Cluster-D07-5	D07	9399610	11229957	Gh_D07G0811	NA	NA	10343074	10343516	+
Cluster-D07-5	D07	9399610	11229957	Gh_D07G0812	RPL27C	60S ribosomal protein L27-3	10346525	10346932	+
Cluster-D07-5	D07	9399610	11229957	Gh_D07G0813	NA	NA	10358756	10363449	-
Cluster-D07-5	D07	9399610	11229957	Gh_D07G0814	NA	NA	10377973	10381549	+
Cluster-D07-5	D07	9399610	11229957	Gh_D07G0815	PAT19	Probable protein S-acyltransferase 19	10382170	10388680	-
Cluster-D07-5	D07	9399610	11229957	Gh_D07G0816	VQ22	VQ motif-containing protein 22	10411974	10412558	+
Cluster-D07-5	D07	9399610	11229957	Gh_D07G0817	ZIP1	Zinc transporter 1	10451584	10451988	+
Cluster-D07-5	D07	9399610	11229957	Gh_D07G0818	ZIP8	Zinc transporter 8	10452824	10454167	+
Cluster-D07-5	D07	9399610	11229957	Gh_D07G0819	PME8	Probable pectinesterase 8	10454925	10458614	-
Cluster-D07-5	D07	9399610	11229957	Gh_D07G0820	gtf2e1-1	General transcription factor IIE subunit 1	10469007	10472164	-
Cluster-D07-5	D07	9399610	11229957	Gh_D07G0821	NA	60S ribosomal protein L13-1	10474252	10475532	+
Cluster-D07-5	D07	9399610	11229957	Gh_D07G0822	At3g13560	Glucan endo-1,3-beta-glucosidase 4	10476739	10479005	+
Cluster-D07-5	D07	9399610	11229957	Gh_D07G0823	PRP1	Repetitive proline-rich cell wall protein 1	10483718	10485088	+
Cluster-D07-5	D07	9399610	11229957	Gh_D07G0824	WRKY6	WRKY transcription factor 6	10488386	10490273	-
Cluster-D07-5	D07	9399610	11229957	Gh_D07G0825	NA	NA	10499141	10502554	-
Cluster-D07-5	D07	9399610	11229957	Gh_D07G0826	NA	NA	10503947	10505537	+
Cluster-D07-5	D07	9399610	11229957	Gh_D07G0827	CAPH	Condensin complex subunit 2	10506394	10511103	-
Cluster-D07-5	D07	9399610	11229957	Gh_D07G0828	NA	NA	10527179	10528789	+
Cluster-D07-5	D07	9399610	11229957	Gh_D07G0829	cdc7	Cell division control protein 7	10550225	10551928	-
Cluster-D07-5	D07	9399610	11229957	Gh_D07G0830	NA	NA	10574558	10578552	-
Cluster-D07-5	D07	9399610	11229957	Gh_D07G0831	NA	Genome polyprotein	10589349	10590494	+
Cluster-D07-5	D07	9399610	11229957	Gh_D07G0832	SUMO1	Small ubiquitin-related modifier 1	10591572	10593726	+
Cluster-D07-5	D07	9399610	11229957	Gh_D07G0833	NA	NA	10599870	10601619	+
Cluster-D07-5	D07	9399610	11229957	Gh_D07G0834	NA	NA	10602394	10608297	-
Cluster-D07-5	D07	9399610	11229957	Gh_D07G0835	Slc35g1	Solute carrier family 35 member G1	10703270	10710108	-
Cluster-D07-5	D07	9399610	11229957	Gh_D07G0836	NA	NA	10711319	10713262	+
Cluster-D07-5	D07	9399610	11229957	Gh_D07G0837	At2g32990	Endoglucanase 11	10719660	10724048	+
Cluster-D07-5	D07	9399610	11229957	Gh_D07G0838	PUX5	Plant UBX domain-containing protein 5	10729991	10732326	+
Cluster-D07-5	D07	9399610	11229957	Gh_D07G0839	NA	NA	10733960	10734181	-
Cluster-D07-5	D07	9399610	11229957	Gh_D07G0840	CERK1	Chitin elicitor receptor kinase 1	10759472	10767800	+
Cluster-D07-5	D07	9399610	11229957	Gh_D07G0841	ACO3	1-aminocyclopropane-1-carboxylate oxidase 3	10778554	10785595	+
Cluster-D07-5	D07	9399610	11229957	Gh_D07G0842	ACO3	1-aminocyclopropane-1-carboxylate oxidase 3	10804226	10805246	+
Cluster-D07-5	D07	9399610	11229957	Gh_D07G0843	At1g04990	Zinc finger CCCH domain-containing protein 3	10910410	10914785	+
Cluster-D07-5	D07	9399610	11229957	Gh_D07G0844	IBR5	Protein-tyrosine-phosphatase IBR5	10920895	10925254	+
Cluster-D07-5	D07	9399610	11229957	Gh_D07G0845	At1g04990	Zinc finger CCCH domain-containing protein 3	10926621	10930426	-
Cluster-D07-5	D07	9399610	11229957	Gh_D07G0846	NA	NA	11000511	11000714	+
Cluster-D07-5	D07	9399610	11229957	Gh_D07G0847	TBC1D2	TBC1 domain family member 2A	11059477	11062522	+
Cluster-D07-5	D07	9399610	11229957	Gh_D07G0848	At2g04740	BTB/POZ domain-containing protein At2g04740	11064085	11067939	+
Cluster-D07-5	D07	9399610	11229957	Gh_D07G0849	FIM5	Fimbrin-5	11068594	11072456	-
Cluster-D07-5	D07	9399610	11229957	Gh_D07G0850	FLA7	Fasciclin-like arabinogalactan protein 7	11076746	11077543	-
Cluster-D07-5	D07	9399610	11229957	Gh_D07G0851	GDI1	Rho GDP-dissociation inhibitor 1	11086362	11089049	-
Cluster-D07-5	D07	9399610	11229957	Gh_D07G0852	rbm48	RNA-binding protein 48	11110068	11113249	+
Cluster-D07-5	D07	9399610	11229957	Gh_D07G0853	RNP1	Heterogeneous nuclear ribonucleoprotein 1	11115279	11116960	-
Cluster-D07-5	D07	9399610	11229957	Gh_D07G0854	NA	NA	11121945	11128589	-
Cluster-D07-5	D07	9399610	11229957	Gh_D07G0855	NA	NA	11128727	11129101	-
Cluster-D07-5	D07	9399610	11229957	Gh_D07G0856	RNP1	Heterogeneous nuclear ribonucleoprotein 1	11138242	11140228	+
Cluster-D07-5	D07	9399610	11229957	Gh_D07G0857	LACS8	Long chain acyl-CoA synthetase 8	11146245	11150681	+
Cluster-D07-5	D07	9399610	11229957	Gh_D07G0858	NA	NA	11153344	11156901	+
Cluster-D07-5	D07	9399610	11229957	Gh_D07G0859	SNE	F-box protein SNE	11211102	11211575	+
Cluster-D07-5	D07	9399610	11229957	Gh_D07G0860	Dnaja4	DnaJ homolog subfamily A member 4	11214658	11216709	+
Cluster-D07-5	D07	9399610	11229957	Gh_D07G0861	NA	NA	11221175	11223955	+
Cluster-D07-5	D07	9399610	11229957	Gh_D07G0862	NA	NA	11227186	11227542	+
Cluster-D03-2	D03	21788523	40851831	Gh_D03G0662	PAT04	Probable protein S-acyltransferase 4	22057120	22075456	+
Cluster-D03-2	D03	21788523	40851831	Gh_D03G0663	NA	NA	22133996	22139816	+
Cluster-D03-2	D03	21788523	40851831	Gh_D03G0664	SBEI	1,4-alpha-glucan-branching enzyme 1, chloroplastic/amyloplastic	22145560	22146611	-
Cluster-D03-2	D03	21788523	40851831	Gh_D03G0665	FAX1	Protein FATTY ACID EXPORT 1, chloroplastic	22184061	22190724	+
Cluster-D03-2	D03	21788523	40851831	Gh_D03G0666	REV1	DNA repair protein REV1	22248411	22249343	+
Cluster-D03-2	D03	21788523	40851831	Gh_D03G0667	GYRB	DNA gyrase subunit B, chloroplastic/mitochondrial	22263368	22276432	+
Cluster-D03-2	D03	21788523	40851831	Gh_D03G0668	trpt1	tRNA 2'-phosphotransferase 1	22354344	22355984	-
Cluster-D03-2	D03	21788523	40851831	Gh_D03G0669	UCHL5	Ubiquitin carboxyl-terminal hydrolase isozyme L5	22420954	22423174	+
Cluster-D03-2	D03	21788523	40851831	Gh_D03G0670	ARP	DNA-(apurinic or apyrimidinic site) lyase, chloroplastic	22742980	22755469	-
Cluster-D03-2	D03	21788523	40851831	Gh_D03G0671	ORC2	Origin of replication complex subunit 2	22783474	22783795	-
Cluster-D03-2	D03	21788523	40851831	Gh_D03G0672	NA	NA	22806669	22808221	+
Cluster-D03-2	D03	21788523	40851831	Gh_D03G0673	AVT1	Vacuolar amino acid transporter 1	22861347	22866805	-
Cluster-D03-2	D03	21788523	40851831	Gh_D03G0674	GCP2	Gamma-tubulin complex component 2	23628496	23629755	+
Cluster-D03-2	D03	21788523	40851831	Gh_D03G0675	rpl20	50S ribosomal protein L20, chloroplastic	23696087	23696440	+
Cluster-D03-2	D03	21788523	40851831	Gh_D03G0676	rps18	30S ribosomal protein S18, chloroplastic	23696623	23696832	-
Cluster-D03-2	D03	21788523	40851831	Gh_D03G0677	At1g50920	Nucleolar GTP-binding protein 1	23787352	23789376	+
Cluster-D03-2	D03	21788523	40851831	Gh_D03G0678	ACS1	1-aminocyclopropane-1-carboxylate synthase	23798796	23801093	-
Cluster-D03-2	D03	21788523	40851831	Gh_D03G0679	ISPF	2-C-methyl-D-erythritol 2,4-cyclodiphosphate synthase, chloroplastic	23807721	23813990	-
Cluster-D03-2	D03	21788523	40851831	Gh_D03G0680	dda1	DET1- and DDB1-associated protein 1	23814894	23817882	-
Cluster-D03-2	D03	21788523	40851831	Gh_D03G0681	Pinx1	PIN2/TERF1-interacting telomerase inhibitor 1	23819191	23823065	+
Cluster-D03-2	D03	21788523	40851831	Gh_D03G0682	WRKY29	Probable WRKY transcription factor 29	23828953	23829960	+
Cluster-D03-2	D03	21788523	40851831	Gh_D03G0683	WDR7	WD repeat-containing protein 7	23834150	23842475	-
Cluster-D03-2	D03	21788523	40851831	Gh_D03G0684	PP1	Serine/threonine-protein phosphatase PP1	23843521	23846782	-
Cluster-D03-2	D03	21788523	40851831	Gh_D03G0685	NA	NA	23912152	23913181	+
Cluster-D03-2	D03	21788523	40851831	Gh_D03G0686	NA	NA	23915679	23917112	+
Cluster-D03-2	D03	21788523	40851831	Gh_D03G0687	At5g41590	Protein LURP-one-related 17	23945339	23946098	-
Cluster-D03-2	D03	21788523	40851831	Gh_D03G0688	RBOHA	Respiratory burst oxidase homolog protein A	24061389	24068512	+
Cluster-D03-2	D03	21788523	40851831	Gh_D03G0689	Os03g0733400	Zinc finger BED domain-containing protein RICESLEEPER 2	24085647	24087980	-
Cluster-D03-2	D03	21788523	40851831	Gh_D03G0690	At1g28350	Tyrosine--tRNA ligase 2, cytoplasmic	24147761	24148618	-
Cluster-D03-2	D03	21788523	40851831	Gh_D03G0691	At1g64065	Late embryogenesis abundant protein At1g64065	24165856	24166488	+
Cluster-D03-2	D03	21788523	40851831	Gh_D03G0692	At1g64065	Late embryogenesis abundant protein At1g64065	24192077	24192718	+
Cluster-D03-2	D03	21788523	40851831	Gh_D03G0693	MAKR2	Probable membrane-associated kinase regulator 2	24254463	24255600	-
Cluster-D03-2	D03	21788523	40851831	Gh_D03G0694	At1g48120	Serine/threonine-protein phosphatase 7 long form homolog	24258347	24260538	+
Cluster-D03-2	D03	21788523	40851831	Gh_D03G0695	UGT88A1	UDP-glycosyltransferase 88A1	24354545	24355987	+
Cluster-D03-2	D03	21788523	40851831	Gh_D03G0696	UGT88A1	UDP-glycosyltransferase 88A1	24357294	24357929	+
Cluster-D03-2	D03	21788523	40851831	Gh_D03G0697	NA	NA	24379625	24379882	+
Cluster-D03-2	D03	21788523	40851831	Gh_D03G0698	RTNLB5	Reticulon-like protein B5	24382201	24383683	+
Cluster-D03-2	D03	21788523	40851831	Gh_D03G0699	SPCC24B10.10c	Uncharacterized AAA domain-containing protein C24B10.10c	24384851	24389310	-
Cluster-D03-2	D03	21788523	40851831	Gh_D03G0700	ydiL	Putative membrane peptidase YdiL	24394219	24397346	-
Cluster-D03-2	D03	21788523	40851831	Gh_D03G0701	POT3	Potassium transporter 3	24399473	24411190	-
Cluster-D03-2	D03	21788523	40851831	Gh_D03G0702	APK2B	Protein kinase 2B, chloroplastic	24441959	24443900	+
Cluster-D03-2	D03	21788523	40851831	Gh_D03G0703	MORF2	Multiple organellar RNA editing factor 2, chloroplastic	24450332	24451000	-
Cluster-D03-2	D03	21788523	40851831	Gh_D03G0704	NA	NA	24456019	24456438	+
Cluster-D03-2	D03	21788523	40851831	Gh_D03G0705	WRKY19	Probable WRKY transcription factor 19	24457658	24459688	-
Cluster-D03-2	D03	21788523	40851831	Gh_D03G0706	NA	NA	24567957	24569125	+
Cluster-D03-2	D03	21788523	40851831	Gh_D03G0707	PI206	Disease resistance response protein 206	24703418	24703981	-
Cluster-D03-2	D03	21788523	40851831	Gh_D03G0708	NA	NA	24729555	24730103	+
Cluster-D03-2	D03	21788523	40851831	Gh_D03G0709	PI206	Disease resistance response protein 206	24740754	24741311	-
Cluster-D03-2	D03	21788523	40851831	Gh_D03G0710	At3g16270	VHS domain-containing protein At3g16270	24752608	24754785	+
Cluster-D03-2	D03	21788523	40851831	Gh_D03G0711	NA	NA	24814230	24815188	-
Cluster-D03-2	D03	21788523	40851831	Gh_D03G0712	rnhA	Ribonuclease HI	24866395	24866934	+
Cluster-D03-2	D03	21788523	40851831	Gh_D03G0713	CHX18	Cation/H(+) antiporter 18	24874547	24877459	-
Cluster-D03-2	D03	21788523	40851831	Gh_D03G0714	CHX18	Cation/H(+) antiporter 18	24893351	24988347	-
Cluster-D03-2	D03	21788523	40851831	Gh_D03G0715	NA	NA	25174455	25175321	+
Cluster-D03-2	D03	21788523	40851831	Gh_D03G0716	ABCC10	ABC transporter C family member 10	25175523	25180383	-
Cluster-D03-2	D03	21788523	40851831	Gh_D03G0717	At4g23740	Probable inactive receptor kinase At4g23740	25213150	25215246	+
Cluster-D03-2	D03	21788523	40851831	Gh_D03G0718	NA	Ubiquitin-conjugating enzyme E2-17 kDa	25217084	25219639	+
Cluster-D03-2	D03	21788523	40851831	Gh_D03G0719	NA	NA	25284422	25288885	-
Cluster-D03-2	D03	21788523	40851831	Gh_D03G0720	At1g65750	Putative ribonuclease H protein At1g65750	25291637	25292803	+
Cluster-D03-2	D03	21788523	40851831	Gh_D03G0721	CRF2	Ethylene-responsive transcription factor CRF2	25411442	25412425	+
Cluster-D03-2	D03	21788523	40851831	Gh_D03G0722	AGP20	Arabinogalactan peptide 20	25457692	25457993	-
Cluster-D03-2	D03	21788523	40851831	Gh_D03G0723	NA	NA	25461199	25463249	-
Cluster-D03-2	D03	21788523	40851831	Gh_D03G0724	atpA	ATP synthase subunit alpha, chloroplastic	25465005	25465262	+
Cluster-D03-2	D03	21788523	40851831	Gh_D03G0725	At5g60570	F-box/kelch-repeat protein At5g60570	25492727	25493023	-
Cluster-D03-2	D03	21788523	40851831	Gh_D03G0726	NA	NA	25554434	25554962	-
Cluster-D03-2	D03	21788523	40851831	Gh_D03G0727	NA	NA	25561310	25563644	+
Cluster-D03-2	D03	21788523	40851831	Gh_D03G0728	NET1A	Protein NETWORKED 1A	25566581	25569099	+
Cluster-D03-2	D03	21788523	40851831	Gh_D03G0729	Y-1	Uncharacterized protein At5g05190	25572875	25575539	+
Cluster-D03-2	D03	21788523	40851831	Gh_D03G0730	TBL23	Protein trichome birefringence-like 23	25579282	25581525	+
Cluster-D03-2	D03	21788523	40851831	Gh_D03G0731	NA	NA	25598355	25599068	+
Cluster-D03-2	D03	21788523	40851831	Gh_D03G0732	At5g41800	Probable GABA transporter 2	25600646	25603356	+
Cluster-D03-2	D03	21788523	40851831	Gh_D03G0733	NA	NA	25631856	25632230	+
Cluster-D03-2	D03	21788523	40851831	Gh_D03G0734	NA	NA	25645250	25645603	+
Cluster-D03-2	D03	21788523	40851831	Gh_D03G0735	NA	NA	25659840	25660729	-
Cluster-D03-2	D03	21788523	40851831	Gh_D03G0736	NA	NA	25664594	25665274	+
Cluster-D03-2	D03	21788523	40851831	Gh_D03G0737	NA	NA	25683401	25686049	+
Cluster-D03-2	D03	21788523	40851831	Gh_D03G0738	At1g64390	Endoglucanase 6	25727099	25730030	+
Cluster-D03-2	D03	21788523	40851831	Gh_D03G0739	Os01g0656200	Probable protein phosphatase 2C 8	25730769	25731761	-
Cluster-D03-2	D03	21788523	40851831	Gh_D03G0740	NA	NA	25739590	25740096	+
Cluster-D03-2	D03	21788523	40851831	Gh_D03G0741	inlI	Internalin-I	25749200	25752093	+
Cluster-D03-2	D03	21788523	40851831	Gh_D03G0742	At5g27410	Branched-chain-amino-acid aminotransferase-like protein 2	25755899	25756677	-
Cluster-D03-2	D03	21788523	40851831	Gh_D03G0743	glnA	Glutamine synthetase	25772728	25775294	+
Cluster-D03-2	D03	21788523	40851831	Gh_D03G0744	LACS4	Long chain acyl-CoA synthetase 4	25796424	25802440	-
Cluster-D03-2	D03	21788523	40851831	Gh_D03G0745	OXA1	Mitochondrial inner membrane protein OXA1	25834958	25838212	-
Cluster-D03-2	D03	21788523	40851831	Gh_D03G0746	ATL21A	Putative RING-H2 finger protein ATL21A	25848736	25849968	-
Cluster-D03-2	D03	21788523	40851831	Gh_D03G0747	ATL69	Putative RING-H2 finger protein ATL69	25857334	25858857	-
Cluster-D03-2	D03	21788523	40851831	Gh_D03G0748	ATL21B	Putative RING-H2 finger protein ATL21B	25869672	25870864	-
Cluster-D03-2	D03	21788523	40851831	Gh_D03G0749	ATL21B	Putative RING-H2 finger protein ATL21B	25872078	25873293	-
Cluster-D03-2	D03	21788523	40851831	Gh_D03G0750	ATL21A	Putative RING-H2 finger protein ATL21A	25888706	25889708	-
Cluster-D03-2	D03	21788523	40851831	Gh_D03G0751	NA	NA	25898208	25898907	+
Cluster-D03-2	D03	21788523	40851831	Gh_D03G0752	ATL21A	Putative RING-H2 finger protein ATL21A	25933540	25935692	-
Cluster-D03-2	D03	21788523	40851831	Gh_D03G0753	At2g29880	Uncharacterized protein At2g29880	25942937	25943990	+
Cluster-D03-2	D03	21788523	40851831	Gh_D03G0754	SRK2J	Serine/threonine-protein kinase SRK2J	25960118	25960872	-
Cluster-D03-2	D03	21788523	40851831	Gh_D03G0755	ATL21B	Putative RING-H2 finger protein ATL21B	25977454	25980148	-
Cluster-D03-2	D03	21788523	40851831	Gh_D03G0756	NA	NA	26035461	26035727	+
Cluster-D03-2	D03	21788523	40851831	Gh_D03G0757	NA	NA	26074379	26074582	+
Cluster-D03-2	D03	21788523	40851831	Gh_D03G0758	NA	NA	26094372	26095571	-
Cluster-D03-2	D03	21788523	40851831	Gh_D03G0759	NA	NA	26099936	26100238	+
Cluster-D03-2	D03	21788523	40851831	Gh_D03G0760	rnhA	Ribonuclease HI	26185762	26186556	-
Cluster-D03-2	D03	21788523	40851831	Gh_D03G0761	NA	NA	26192506	26194167	-
Cluster-D03-2	D03	21788523	40851831	Gh_D03G0762	NA	UDP-glucose 4-epimerase GEPI48	26205657	26208915	+
Cluster-D03-2	D03	21788523	40851831	Gh_D03G0763	NA	NA	26265132	26265788	-
Cluster-D03-2	D03	21788523	40851831	Gh_D03G0764	PI4KG2	Phosphatidylinositol 4-kinase gamma 2	26267763	26269476	-
Cluster-D03-2	D03	21788523	40851831	Gh_D03G0765	SPBC3E7.09	Uncharacterized protein slp1	26293486	26295674	+
Cluster-D03-2	D03	21788523	40851831	Gh_D03G0766	SKIP8	F-box protein SKIP8	26352020	26353641	+
Cluster-D03-2	D03	21788523	40851831	Gh_D03G0767	KELP	RNA polymerase II transcriptional coactivator KELP	26390880	26392670	+
Cluster-D03-2	D03	21788523	40851831	Gh_D03G0768	NA	NA	26393214	26393726	-
Cluster-D03-2	D03	21788523	40851831	Gh_D03G0769	NA	NA	26422503	26422712	+
Cluster-D03-2	D03	21788523	40851831	Gh_D03G0770	NA	NA	26426111	26428094	+
Cluster-D03-2	D03	21788523	40851831	Gh_D03G0771	ARF9	Auxin response factor 9	26479235	26482965	+
Cluster-D03-2	D03	21788523	40851831	Gh_D03G0772	NA	NA	26484816	26485088	-
Cluster-D03-2	D03	21788523	40851831	Gh_D03G0773	NA	NA	26489046	26489450	+
Cluster-D03-2	D03	21788523	40851831	Gh_D03G0774	NA	NA	26494478	26494882	+
Cluster-D03-2	D03	21788523	40851831	Gh_D03G0775	NAC043	NAC domain-containing protein 43	26623497	26624822	+
Cluster-D03-2	D03	21788523	40851831	Gh_D03G0776	At5g39865	Uncharacterized protein At5g39865	26639432	26641341	-
Cluster-D03-2	D03	21788523	40851831	Gh_D03G0777	Gpr107	Protein GPR107	26642197	26643510	-
Cluster-D03-2	D03	21788523	40851831	Gh_D03G0778	DIR3	Dirigent protein 3	26647876	26648466	+
Cluster-D03-2	D03	21788523	40851831	Gh_D03G0779	CEL1	Endoglucanase 1	26663521	26665314	-
Cluster-D03-2	D03	21788523	40851831	Gh_D03G0780	D27	Beta-carotene isomerase D27, chloroplastic	26674223	26676123	-
Cluster-D03-2	D03	21788523	40851831	Gh_D03G0781	NA	NA	26677786	26678067	-
Cluster-D03-2	D03	21788523	40851831	Gh_D03G0782	CYP78A3	Cytochrome P450 78A3	26827238	26829634	+
Cluster-D03-2	D03	21788523	40851831	Gh_D03G0783	NA	NA	26845708	26846037	+
Cluster-D03-2	D03	21788523	40851831	Gh_D03G0784	EMB8	Embryogenesis-associated protein EMB8	26851715	26860441	-
Cluster-D03-2	D03	21788523	40851831	Gh_D03G0785	NA	NA	26930938	26937587	+
Cluster-D03-2	D03	21788523	40851831	Gh_D03G0786	YSL1	Metal-nicotianamine transporter YSL1	26937980	26940775	-
Cluster-D03-2	D03	21788523	40851831	Gh_D03G0787	NA	NA	26982569	26983811	-
Cluster-D03-2	D03	21788523	40851831	Gh_D03G0788	NA	NA	26983844	26986014	+
Cluster-D03-2	D03	21788523	40851831	Gh_D03G0789	SS4	Probable starch synthase 4, chloroplastic/amyloplastic	27194862	27195276	+
Cluster-D03-2	D03	21788523	40851831	Gh_D03G0790	NA	NA	27251384	27252749	-
Cluster-D03-2	D03	21788523	40851831	Gh_D03G0791	NA	NA	27253110	27253415	-
Cluster-D03-2	D03	21788523	40851831	Gh_D03G0792	LHW	Transcription factor LHW	27281464	27285533	+
Cluster-D03-2	D03	21788523	40851831	Gh_D03G0793	ALMT10	Aluminum-activated malate transporter 10	27287223	27289065	+
Cluster-D03-2	D03	21788523	40851831	Gh_D03G0794	PUX10	Plant UBX domain-containing protein 10	27347938	27350632	+
Cluster-D03-2	D03	21788523	40851831	Gh_D03G0795	NA	NA	27358985	27359245	+
Cluster-D03-2	D03	21788523	40851831	Gh_D03G0796	WNK8	Serine/threonine-protein kinase WNK8	27359386	27362243	+
Cluster-D03-2	D03	21788523	40851831	Gh_D03G0797	At2g25060	Early nodulin-like protein 1	27378507	27379175	-
Cluster-D03-2	D03	21788523	40851831	Gh_D03G0798	rhmA	2-keto-3-deoxy-L-rhamnonate aldolase	27381118	27382161	-
Cluster-D03-2	D03	21788523	40851831	Gh_D03G0799	NA	NA	27393043	27393514	+
Cluster-D03-2	D03	21788523	40851831	Gh_D03G0800	WDR44	WD repeat-containing protein 44	27395854	27398738	-
Cluster-D03-2	D03	21788523	40851831	Gh_D03G0801	NA	NA	27405124	27408600	-
Cluster-D03-2	D03	21788523	40851831	Gh_D03G0802	NA	NA	27436100	27437035	-
Cluster-D03-2	D03	21788523	40851831	Gh_D03G0803	TRE1	Trehalase	27461265	27469321	-
Cluster-D03-2	D03	21788523	40851831	Gh_D03G0804	NA	NA	27515014	27517184	+
Cluster-D03-2	D03	21788523	40851831	Gh_D03G0805	NA	NA	27538359	27540973	+
Cluster-D03-2	D03	21788523	40851831	Gh_D03G0806	At1g48120	Serine/threonine-protein phosphatase 7 long form homolog	27628053	27629537	+
Cluster-D03-2	D03	21788523	40851831	Gh_D03G0807	At2g29880	Uncharacterized protein At2g29880	27638248	27640668	+
Cluster-D03-2	D03	21788523	40851831	Gh_D03G0808	NA	NA	27742612	27745700	-
Cluster-D03-2	D03	21788523	40851831	Gh_D03G0809	NA	NA	27747494	27750790	+
Cluster-D03-2	D03	21788523	40851831	Gh_D03G0810	At4g31240	Probable nucleoredoxin 3	27751038	27752435	-
Cluster-D03-2	D03	21788523	40851831	Gh_D03G0811	BIP5	Luminal-binding protein 5	27753247	27756364	-
Cluster-D03-2	D03	21788523	40851831	Gh_D03G0812	SWEET7	Bidirectional sugar transporter SWEET7	27825277	27828205	+
Cluster-D03-2	D03	21788523	40851831	Gh_D03G0813	NLP7	Protein NLP7	27828859	27832737	-
Cluster-D03-2	D03	21788523	40851831	Gh_D03G0814	ABIL2	Protein ABIL2	27856363	27858314	-
Cluster-D03-2	D03	21788523	40851831	Gh_D03G0815	SBT3.5	Subtilisin-like protease SBT3.5	27863734	27866813	+
Cluster-D03-2	D03	21788523	40851831	Gh_D03G0816	At1g79260	UPF0678 fatty acid-binding protein-like protein At1g79260	27868294	27870003	-
Cluster-D03-2	D03	21788523	40851831	Gh_D03G0817	pol	Retrovirus-related Pol polyprotein from transposon 17.6	27900793	27901611	-
Cluster-D03-2	D03	21788523	40851831	Gh_D03G0818	MTP1	Metal tolerance protein 1	27934859	27937310	+
Cluster-D03-2	D03	21788523	40851831	Gh_D03G0819	NA	Retrovirus-related Pol polyprotein from transposon TNT 1-94	27950198	27951616	+
Cluster-D03-2	D03	21788523	40851831	Gh_D03G0820	At3g44326	F-box protein At3g44326	27954072	27955139	+
Cluster-D03-2	D03	21788523	40851831	Gh_D03G0821	NGA1	B3 domain-containing transcription factor NGA1	28029685	28030881	+
Cluster-D03-2	D03	21788523	40851831	Gh_D03G0822	NA	NA	28064379	28064672	+
Cluster-D03-2	D03	21788523	40851831	Gh_D03G0823	NA	NA	28122799	28122972	-
Cluster-D03-2	D03	21788523	40851831	Gh_D03G0824	NTL9	Protein NTM1-like 9	28123997	28126688	-
Cluster-D03-2	D03	21788523	40851831	Gh_D03G0825	43533	E3 ubiquitin-protein ligase MARCH9	28196449	28199303	-
Cluster-D03-2	D03	21788523	40851831	Gh_D03G0826	NA	NA	28259568	28260038	+
Cluster-D03-2	D03	21788523	40851831	Gh_D03G0827	NUP98A	Nuclear pore complex protein NUP98A	28316403	28325055	+
Cluster-D03-2	D03	21788523	40851831	Gh_D03G0828	RPL9	60S ribosomal protein L9	28334898	28336047	+
Cluster-D03-2	D03	21788523	40851831	Gh_D03G0829	At4g10440	Probable methyltransferase PMT17	28420459	28422901	+
Cluster-D03-2	D03	21788523	40851831	Gh_D03G0830	Tmem120b	Transmembrane protein 120B	28431455	28440059	+
Cluster-D03-2	D03	21788523	40851831	Gh_D03G0831	GT-2	Trihelix transcription factor GT-2	28483032	28485561	-
Cluster-D03-2	D03	21788523	40851831	Gh_D03G0832	FAX4	Protein FATTY ACID EXPORT 4, chloroplastic	28743000	28744287	+
Cluster-D03-2	D03	21788523	40851831	Gh_D03G0833	TOR1	Microtubule-associated protein TORTIFOLIA1	28850818	28853533	+
Cluster-D03-2	D03	21788523	40851831	Gh_D03G0834	NA	NA	28893759	28896406	-
Cluster-D03-2	D03	21788523	40851831	Gh_D03G0835	NA	NA	28996031	28996303	-
Cluster-D03-2	D03	21788523	40851831	Gh_D03G0836	NA	Transcription factor MYB1R1	29007422	29008446	+
Cluster-D03-2	D03	21788523	40851831	Gh_D03G0837	ATPK2	Serine/threonine-protein kinase AtPK2/AtPK19	29032390	29034991	-
Cluster-D03-2	D03	21788523	40851831	Gh_D03G0838	NA	NA	29169198	29169530	+
Cluster-D03-2	D03	21788523	40851831	Gh_D03G0839	UBP21	Ubiquitin carboxyl-terminal hydrolase 21	29176312	29177678	+
Cluster-D03-2	D03	21788523	40851831	Gh_D03G0840	B3GALT19	Probable beta-1,3-galactosyltransferase 19	29215029	29218573	+
Cluster-D03-2	D03	21788523	40851831	Gh_D03G0841	NSE4A	Non-structural maintenance of chromosomes element 4 homolog A	29226407	29227316	+
Cluster-D03-2	D03	21788523	40851831	Gh_D03G0842	NSE4A	Non-structural maintenance of chromosomes element 4 homolog A	29228086	29228514	+
Cluster-D03-2	D03	21788523	40851831	Gh_D03G0843	HIPL1	HIPL1 protein	29234667	29237350	-
Cluster-D03-2	D03	21788523	40851831	Gh_D03G0844	NFD4	Protein NUCLEAR FUSION DEFECTIVE 4	29326947	29329502	-
Cluster-D03-2	D03	21788523	40851831	Gh_D03G0845	LBD27	LOB domain-containing protein 27	29390992	29391984	-
Cluster-D03-2	D03	21788523	40851831	Gh_D03G0846	Usp54	Inactive ubiquitin carboxyl-terminal hydrolase 54	29418431	29425858	-
Cluster-D03-2	D03	21788523	40851831	Gh_D03G0847	Dnajb4	DnaJ homolog subfamily B member 4	29466747	29469938	+
Cluster-D03-2	D03	21788523	40851831	Gh_D03G0848	AHA11	ATPase 11, plasma membrane-type	29555415	29560818	+
Cluster-D03-2	D03	21788523	40851831	Gh_D03G0849	NPF2.11	Protein NRT1/ PTR FAMILY 2.11	29562426	29564434	-
Cluster-D03-2	D03	21788523	40851831	Gh_D03G0850	ATHB-13	Homeobox-leucine zipper protein ATHB-13	29597891	29598667	-
Cluster-D03-2	D03	21788523	40851831	Gh_D03G0851	GORK	Potassium channel GORK	29642493	29643124	-
Cluster-D03-2	D03	21788523	40851831	Gh_D03G0852	HIR1	Hypersensitive-induced response protein 1	29681465	29683258	+
Cluster-D03-2	D03	21788523	40851831	Gh_D03G0853	At2g02720	Probable pectate lyase 6	29684560	29686624	+
Cluster-D03-2	D03	21788523	40851831	Gh_D03G0854	LAT59	Probable pectate lyase P59	29689914	29692435	+
Cluster-D03-2	D03	21788523	40851831	Gh_D03G0855	NUZ	Nuclear ribonuclease Z	29697063	29699887	+
Cluster-D03-2	D03	21788523	40851831	Gh_D03G0856	ALDH12A1	Delta-1-pyrroline-5-carboxylate dehydrogenase 12A1, mitochondrial	29709339	29713965	-
Cluster-D03-2	D03	21788523	40851831	Gh_D03G0857	ruvbl2	RuvB-like 2	29715077	29717268	+
Cluster-D03-2	D03	21788523	40851831	Gh_D03G0858	UBP20	Ubiquitin carboxyl-terminal hydrolase 20	29732690	29734838	+
Cluster-D03-2	D03	21788523	40851831	Gh_D03G0859	PRE4	Transcription factor PRE4	29739821	29740474	-
Cluster-D03-2	D03	21788523	40851831	Gh_D03G0860	EB1A	Microtubule-associated protein RP/EB family member 1A	29874536	29887017	+
Cluster-D03-2	D03	21788523	40851831	Gh_D03G0861	HVA22A	HVA22-like protein a	29887307	29888207	-
Cluster-D03-2	D03	21788523	40851831	Gh_D03G0862	At3g22670	Pentatricopeptide repeat-containing protein At3g22670, mitochondrial	29889269	29890930	-
Cluster-D03-2	D03	21788523	40851831	Gh_D03G0863	NRP2	NAP1-related protein 2	29960024	29963900	-
Cluster-D03-2	D03	21788523	40851831	Gh_D03G0864	NRP2	NAP1-related protein 2	30053994	30057783	+
Cluster-D03-2	D03	21788523	40851831	Gh_D03G0865	LAC11	Laccase-11	30060064	30062170	+
Cluster-D03-2	D03	21788523	40851831	Gh_D03G0866	PKS3	Protein PHYTOCHROME KINASE SUBSTRATE 3	30106072	30107001	-
Cluster-D03-2	D03	21788523	40851831	Gh_D03G0867	NA	NA	30108881	30109060	+
Cluster-D03-2	D03	21788523	40851831	Gh_D03G0868	MENB	1,4-dihydroxy-2-naphthoyl-CoA synthase, peroxisomal	30115281	30115806	+
Cluster-D03-2	D03	21788523	40851831	Gh_D03G0869	Trip4	Activating signal cointegrator 1	30121185	30123161	-
Cluster-D03-2	D03	21788523	40851831	Gh_D03G0870	ERF1-3	Eukaryotic peptide chain release factor subunit 1-3	30138290	30139600	-
Cluster-D03-2	D03	21788523	40851831	Gh_D03G0871	PCMP-H71	Pentatricopeptide repeat-containing protein At1g74630	30153116	30155044	+
Cluster-D03-2	D03	21788523	40851831	Gh_D03G0872	NA	NA	30155725	30156898	+
Cluster-D03-2	D03	21788523	40851831	Gh_D03G0873	At3g43660	Vacuolar iron transporter homolog 4	30172108	30172683	-
Cluster-D03-2	D03	21788523	40851831	Gh_D03G0874	At3g47520	Malate dehydrogenase, chloroplastic	30208751	30209989	-
Cluster-D03-2	D03	21788523	40851831	Gh_D03G0875	MLO2	MLO-like protein 2	30221046	30223507	-
Cluster-D03-2	D03	21788523	40851831	Gh_D03G0876	CHLP	Geranylgeranyl diphosphate reductase, chloroplastic	30236396	30238480	-
Cluster-D03-2	D03	21788523	40851831	Gh_D03G0877	STR8	Rhodanese-like domain-containing protein 8, chloroplastic	30249047	30254090	-
Cluster-D03-2	D03	21788523	40851831	Gh_D03G0878	NA	NA	30280985	30281407	-
Cluster-D03-2	D03	21788523	40851831	Gh_D03G0879	SCD2	Coiled-coil domain-containing protein SCD2	30286560	30287495	+
Cluster-D03-2	D03	21788523	40851831	Gh_D03G0880	Os02g0780600	mRNA cap guanine-N7 methyltransferase 2	30287800	30288874	+
Cluster-D03-2	D03	21788523	40851831	Gh_D03G0881	PNSB4	Photosynthetic NDH subunit of subcomplex B 4, chloroplastic	30380846	30382692	-
Cluster-D03-2	D03	21788523	40851831	Gh_D03G0882	MYB28	Transcription factor MYB28	30449317	30450571	+
Cluster-D03-2	D03	21788523	40851831	Gh_D03G0883	dnajc10	DnaJ homolog subfamily C member 10	30471143	30483491	+
Cluster-D03-2	D03	21788523	40851831	Gh_D03G0884	At5g61400	Pentatricopeptide repeat-containing protein At5g61400	30486558	30488591	-
Cluster-D03-2	D03	21788523	40851831	Gh_D03G0885	APRR1	Two-component response regulator-like APRR1	30503938	30508172	+
Cluster-D03-2	D03	21788523	40851831	Gh_D03G0886	XXT3	Probable xyloglucan 6-xylosyltransferase 3	30510152	30511528	-
Cluster-D03-2	D03	21788523	40851831	Gh_D03G0887	NA	NA	30516941	30517390	-
Cluster-D03-2	D03	21788523	40851831	Gh_D03G0888	At1g09600	Probable serine/threonine-protein kinase At1g09600	30519083	30522569	-
Cluster-D03-2	D03	21788523	40851831	Gh_D03G0889	NA	Eukaryotic translation initiation factor 5A	30547760	30549496	-
Cluster-D03-2	D03	21788523	40851831	Gh_D03G0890	HIPL1	HIPL1 protein	30577542	30580510	-
Cluster-D03-2	D03	21788523	40851831	Gh_D03G0891	NA	NA	30584634	30585552	-
Cluster-D03-2	D03	21788523	40851831	Gh_D03G0892	NA	NA	30656463	30660420	+
Cluster-D03-2	D03	21788523	40851831	Gh_D03G0893	NA	NA	30667653	30669014	+
Cluster-D03-2	D03	21788523	40851831	Gh_D03G0894	NA	NA	30669243	30670442	+
Cluster-D03-2	D03	21788523	40851831	Gh_D03G0895	BHLH72	Transcription factor PIF7	30671870	30673972	-
Cluster-D03-2	D03	21788523	40851831	Gh_D03G0896	NA	NA	30749659	30750898	-
Cluster-D03-2	D03	21788523	40851831	Gh_D03G0897	Zranb3	DNA annealing helicase and endonuclease ZRANB3	30777731	30791206	+
Cluster-D03-2	D03	21788523	40851831	Gh_D03G0898	Lyrm4	LYR motif-containing protein 4	30797121	30797396	+
Cluster-D03-2	D03	21788523	40851831	Gh_D03G0899	ZAT9	Zinc finger protein ZAT9	30809441	30810721	-
Cluster-D03-2	D03	21788523	40851831	Gh_D03G0900	ARID2	AT-rich interactive domain-containing protein 2	30837439	30838752	-
Cluster-D03-2	D03	21788523	40851831	Gh_D03G0901	RPS19C	40S ribosomal protein S19-3	30842317	30843974	-
Cluster-D03-2	D03	21788523	40851831	Gh_D03G0902	NA	NA	30852278	30859403	-
Cluster-D03-2	D03	21788523	40851831	Gh_D03G0903	At2g39795	Uncharacterized protein At2g39795, mitochondrial	30871952	30874768	-
Cluster-D03-2	D03	21788523	40851831	Gh_D03G0904	CLPB1	Chaperone protein ClpB1	30886591	30889692	+
Cluster-D03-2	D03	21788523	40851831	Gh_D03G0905	PDCB2	PLASMODESMATA CALLOSE-BINDING PROTEIN 2	30925271	30927602	+
Cluster-D03-2	D03	21788523	40851831	Gh_D03G0906	HDA5	Histone deacetylase 5	30951113	30960056	+
Cluster-D03-2	D03	21788523	40851831	Gh_D03G0907	ATPC	ATP synthase subunit gamma, mitochondrial	30987548	30991660	+
Cluster-D03-2	D03	21788523	40851831	Gh_D03G0908	RBG3	Glycine-rich RNA-binding protein 3, mitochondrial	31009700	31011630	-
Cluster-D03-2	D03	21788523	40851831	Gh_D03G0909	NA	NA	31048944	31051328	+
Cluster-D03-2	D03	21788523	40851831	Gh_D03G0910	RPA1B	Replication protein A 70 kDa DNA-binding subunit B	31063020	31066103	+
Cluster-D03-2	D03	21788523	40851831	Gh_D03G0911	TOM5	Mitochondrial import receptor subunit TOM5 homolog	31068523	31070574	-
Cluster-D03-2	D03	21788523	40851831	Gh_D03G0912	nxt3	Putative G3BP-like protein	31083257	31090651	-
Cluster-D03-2	D03	21788523	40851831	Gh_D03G0913	NA	NA	31094051	31094434	+
Cluster-D03-2	D03	21788523	40851831	Gh_D03G0914	Os08g0135800	Zinc finger CCCH domain-containing protein 55	31098862	31104924	-
Cluster-D03-2	D03	21788523	40851831	Gh_D03G0915	Os03g0733400	Zinc finger BED domain-containing protein RICESLEEPER 2	31129438	31131810	-
Cluster-D03-2	D03	21788523	40851831	Gh_D03G0916	SP1L1	Protein SPIRAL1-like 1	31147538	31149192	+
Cluster-D03-2	D03	21788523	40851831	Gh_D03G0917	NA	NA	31149803	31151178	-
Cluster-D03-2	D03	21788523	40851831	Gh_D03G0918	Klhdc3	Kelch domain-containing protein 3	31152769	31160926	-
Cluster-D03-2	D03	21788523	40851831	Gh_D03G0919	COBL4	COBRA-like protein 4	31237904	31278282	-
Cluster-D03-2	D03	21788523	40851831	Gh_D03G0920	SPL6	Squamosa promoter-binding-like protein 6	31280156	31284315	-
Cluster-D03-2	D03	21788523	40851831	Gh_D03G0921	ER-ANT1	ADP,ATP carrier protein ER-ANT1	31486450	31488831	+
Cluster-D03-2	D03	21788523	40851831	Gh_D03G0922	NA	Agamous-like MADS-box protein AGL8 homolog	31494711	31500162	+
Cluster-D03-2	D03	21788523	40851831	Gh_D03G0923	DOF5.4	Dof zinc finger protein DOF5.4	31524913	31525845	-
Cluster-D03-2	D03	21788523	40851831	Gh_D03G0924	bicc1-b	Protein bicaudal C homolog 1-B	31592156	31593055	-
Cluster-D03-2	D03	21788523	40851831	Gh_D03G0925	At1g04910	Uncharacterized protein At1g04910	31618083	31621238	+
Cluster-D03-2	D03	21788523	40851831	Gh_D03G0926	UGT89B1	UDP-glycosyltransferase 89B1	31676472	31679446	+
Cluster-D03-2	D03	21788523	40851831	Gh_D03G0927	NA	NA	31679524	31679889	+
Cluster-D03-2	D03	21788523	40851831	Gh_D03G0928	UGT89B2	UDP-glycosyltransferase 89B2	31680255	31681661	-
Cluster-D03-2	D03	21788523	40851831	Gh_D03G0929	NA	NA	31700624	31701028	-
Cluster-D03-2	D03	21788523	40851831	Gh_D03G0930	crnkl1	Crooked neck-like protein 1	31743824	31745274	-
Cluster-D03-2	D03	21788523	40851831	Gh_D03G0931	NA	NA	31746171	31746353	-
Cluster-D03-2	D03	21788523	40851831	Gh_D03G0932	NA	NA	31752643	31753225	-
Cluster-D03-2	D03	21788523	40851831	Gh_D03G0933	wdhd1	WD repeat and HMG-box DNA-binding protein 1	31792337	31797377	+
Cluster-D03-2	D03	21788523	40851831	Gh_D03G0934	NA	NA	31828383	31829221	+
Cluster-D03-2	D03	21788523	40851831	Gh_D03G0935	RING1	E3 ubiquitin-protein ligase RING1	31858849	31859814	+
Cluster-D03-2	D03	21788523	40851831	Gh_D03G0936	NA	NA	31985582	31986034	-
Cluster-D03-2	D03	21788523	40851831	Gh_D03G0937	GDU4	Protein GLUTAMINE DUMPER 4	32052677	32052961	-
Cluster-D03-2	D03	21788523	40851831	Gh_D03G0938	POLR1C	DNA-directed RNA polymerases I and III subunit RPAC1	32107969	32110477	+
Cluster-D03-2	D03	21788523	40851831	Gh_D03G0939	Stk16	Serine/threonine-protein kinase 16	32282588	32286423	-
Cluster-D03-2	D03	21788523	40851831	Gh_D03G0940	At5g08180	H/ACA ribonucleoprotein complex subunit 2-like protein	32301165	32302998	-
Cluster-D03-2	D03	21788523	40851831	Gh_D03G0941	NA	NA	32304879	32305412	-
Cluster-D03-2	D03	21788523	40851831	Gh_D03G0942	ENO1	Enolase 1, chloroplastic	32359511	32362767	-
Cluster-D03-2	D03	21788523	40851831	Gh_D03G0943	CPP1	Protein CHAPERONE-LIKE PROTEIN OF POR1, chloroplastic	32364430	32367037	-
Cluster-D03-2	D03	21788523	40851831	Gh_D03G0944	AAE17	Probable acyl-activating enzyme 17, peroxisomal	32392013	32399832	-
Cluster-D03-2	D03	21788523	40851831	Gh_D03G0945	Bug22	Cilia- and flagella-associated protein 20	32429410	32431784	-
Cluster-D03-2	D03	21788523	40851831	Gh_D03G0946	AGL80	Agamous-like MADS-box protein AGL80	32468435	32469169	-
Cluster-D03-2	D03	21788523	40851831	Gh_D03G0947	AGL80	Agamous-like MADS-box protein AGL80	32501501	32502195	-
Cluster-D03-2	D03	21788523	40851831	Gh_D03G0948	NA	NA	32604584	32604820	-
Cluster-D03-2	D03	21788523	40851831	Gh_D03G0949	NA	NA	32605887	32606120	+
Cluster-D03-2	D03	21788523	40851831	Gh_D03G0950	NA	NA	32661541	32661981	+
Cluster-D03-2	D03	21788523	40851831	Gh_D03G0951	ALA9	Putative phospholipid-transporting ATPase 9	32662509	32672601	-
Cluster-D03-2	D03	21788523	40851831	Gh_D03G0952	RPL14B	60S ribosomal protein L14-2	32690003	32690518	+
Cluster-D03-2	D03	21788523	40851831	Gh_D03G0953	XI-I	Myosin-15	32708953	32710612	-
Cluster-D03-2	D03	21788523	40851831	Gh_D03G0954	TGH	G patch domain-containing protein TGH	32731968	32741802	-
Cluster-D03-2	D03	21788523	40851831	Gh_D03G0955	kif19	Kinesin-like protein KIF19	32776534	32779855	-
Cluster-D03-2	D03	21788523	40851831	Gh_D03G0956	PYD3	Beta-ureidopropionase	32783077	32784915	-
Cluster-D03-2	D03	21788523	40851831	Gh_D03G0957	Os03g0802700	DEAD-box ATP-dependent RNA helicase 27	32833632	32840147	+
Cluster-D03-2	D03	21788523	40851831	Gh_D03G0958	NA	NA	32856017	32856898	+
Cluster-D03-2	D03	21788523	40851831	Gh_D03G0959	NA	21 kDa protein	32871263	32871877	-
Cluster-D03-2	D03	21788523	40851831	Gh_D03G0960	PRUNE	Protein prune homolog	32903126	32906566	-
Cluster-D03-2	D03	21788523	40851831	Gh_D03G0961	CYP71A1	Cytochrome P450 71A1	32974044	32981669	-
Cluster-D03-2	D03	21788523	40851831	Gh_D03G0962	AFC2	Serine/threonine-protein kinase AFC2	32983697	32987238	-
Cluster-D03-2	D03	21788523	40851831	Gh_D03G0963	CYP71A1	Cytochrome P450 71A1	33006283	33007884	+
Cluster-D03-2	D03	21788523	40851831	Gh_D03G0964	RFS2	Probable galactinol--sucrose galactosyltransferase 2	33008506	33011777	+
Cluster-D03-2	D03	21788523	40851831	Gh_D03G0965	CP31A	31 kDa ribonucleoprotein, chloroplastic	33013904	33015218	+
Cluster-D03-2	D03	21788523	40851831	Gh_D03G0966	PIMT1	Protein-L-isoaspartate O-methyltransferase 1	33015666	33017214	-
Cluster-D03-2	D03	21788523	40851831	Gh_D03G0967	SEOB	Protein SIEVE ELEMENT OCCLUSION B	33044423	33047070	+
Cluster-D03-2	D03	21788523	40851831	Gh_D03G0968	SOBIR1	Leucine-rich repeat receptor-like serine/threonine/tyrosine-protein kinase SOBIR1	33076129	33078048	+
Cluster-D03-2	D03	21788523	40851831	Gh_D03G0969	mhkB	Myosin heavy chain kinase B	33101455	33102549	-
Cluster-D03-2	D03	21788523	40851831	Gh_D03G0970	NA	Vignain	33134979	33136145	-
Cluster-D03-2	D03	21788523	40851831	Gh_D03G0971	At1g67750	Probable pectate lyase 5	33188420	33189827	+
Cluster-D03-2	D03	21788523	40851831	Gh_D03G0972	MED4	Mediator of RNA polymerase II transcription subunit 4	33195060	33197335	-
Cluster-D03-2	D03	21788523	40851831	Gh_D03G0973	SAHH	Adenosylhomocysteinase	33201816	33203364	-
Cluster-D03-2	D03	21788523	40851831	Gh_D03G0974	At3g48380	Probable Ufm1-specific protease	33208890	33219774	+
Cluster-D03-2	D03	21788523	40851831	Gh_D03G0975	At1g06990	GDSL esterase/lipase At1g06990	33244656	33246284	+
Cluster-D03-2	D03	21788523	40851831	Gh_D03G0976	PDCD4	Programmed cell death protein 4	33319338	33323267	+
Cluster-D03-2	D03	21788523	40851831	Gh_D03G0977	CALS10	Callose synthase 10	33348304	33376638	-
Cluster-D03-2	D03	21788523	40851831	Gh_D03G0978	NA	NA	33414852	33416486	-
Cluster-D03-2	D03	21788523	40851831	Gh_D03G0979	AZG2	Adenine/guanine permease AZG2	33440600	33442207	-
Cluster-D03-2	D03	21788523	40851831	Gh_D03G0980	RPN7	26S proteasome non-ATPase regulatory subunit 6 homolog	33462375	33465465	+
Cluster-D03-2	D03	21788523	40851831	Gh_D03G0981	GTE10	Transcription factor GTE10	33468734	33473008	-
Cluster-D03-2	D03	21788523	40851831	Gh_D03G0982	NA	NA	33519909	33520766	-
Cluster-D03-2	D03	21788523	40851831	Gh_D03G0983	RCOM_1506700	Probable aspartyl aminopeptidase	33731188	33737514	+
Cluster-D03-2	D03	21788523	40851831	Gh_D03G0984	CBP60A	Calmodulin-binding protein 60 A	33738031	33742033	-
Cluster-D03-2	D03	21788523	40851831	Gh_D03G0985	NAT6	Nucleobase-ascorbate transporter 6	33814540	33819734	-
Cluster-D03-2	D03	21788523	40851831	Gh_D03G0986	HDA6	Histone deacetylase 6	33850016	33854196	-
Cluster-D03-2	D03	21788523	40851831	Gh_D03G0987	NRPB5A	DNA-directed RNA polymerases II and IV subunit 5A	33899309	33903206	+
Cluster-D03-2	D03	21788523	40851831	Gh_D03G0988	PPME1	Pectinesterase PPME1	33907121	33908518	+
Cluster-D03-2	D03	21788523	40851831	Gh_D03G0989	NA	NA	33911638	33913101	+
Cluster-D03-2	D03	21788523	40851831	Gh_D03G0990	PPME1	Pectinesterase PPME1	33919832	33921783	-
Cluster-D03-2	D03	21788523	40851831	Gh_D03G0991	PABN1	Polyadenylate-binding protein 1	33936184	33937840	+
Cluster-D03-2	D03	21788523	40851831	Gh_D03G0992	GDH2	Glutamate dehydrogenase 2	33993500	33996204	+
Cluster-D03-2	D03	21788523	40851831	Gh_D03G0993	FEN1	Flap endonuclease 1	34014625	34017427	+
Cluster-D03-2	D03	21788523	40851831	Gh_D03G0994	tmem135	Transmembrane protein 135	34028968	34032351	+
Cluster-D03-2	D03	21788523	40851831	Gh_D03G0995	NA	NA	34051237	34051455	-
Cluster-D03-2	D03	21788523	40851831	Gh_D03G0996	UTR4	UDP-galactose/UDP-glucose transporter 4	34053597	34054607	-
Cluster-D03-2	D03	21788523	40851831	Gh_D03G0997	NA	NA	34085184	34087682	-
Cluster-D03-2	D03	21788523	40851831	Gh_D03G0998	NA	NA	34131942	34132382	+
Cluster-D03-2	D03	21788523	40851831	Gh_D03G0999	SUVH5	Histone-lysine N-methyltransferase, H3 lysine-9 specific SUVH5	34172160	34175134	-
Cluster-D03-2	D03	21788523	40851831	Gh_D03G1000	PMSR	Peptide methionine sulfoxide reductase	34221571	34222421	+
Cluster-D03-2	D03	21788523	40851831	Gh_D03G1001	NA	Blue copper protein	34253403	34254061	-
Cluster-D03-2	D03	21788523	40851831	Gh_D03G1002	YPTM2	GTP-binding protein YPTM2	34254388	34258598	+
Cluster-D03-2	D03	21788523	40851831	Gh_D03G1003	EMF2	Polycomb group protein EMBRYONIC FLOWER 2	34295512	34305048	+
Cluster-D03-2	D03	21788523	40851831	Gh_D03G1004	YOR059C	Putative lipase YOR059C	34406594	34411003	-
Cluster-D03-2	D03	21788523	40851831	Gh_D03G1005	FBX5	Protein ARABIDILLO 1	34433433	34438253	-
Cluster-D03-2	D03	21788523	40851831	Gh_D03G1006	GAM1	Transcription factor GAMYB	34465237	34466287	-
Cluster-D03-2	D03	21788523	40851831	Gh_D03G1007	HEX6	Hexose carrier protein HEX6	34467322	34469815	-
Cluster-D03-2	D03	21788523	40851831	Gh_D03G1008	BIOF	8-amino-7-oxononanoate synthase	34475607	34480056	-
Cluster-D03-2	D03	21788523	40851831	Gh_D03G1009	At5g07670	F-box protein At5g07670	34487880	34489617	+
Cluster-D03-2	D03	21788523	40851831	Gh_D03G1010	pgk2	2-phosphoglycerate kinase	34509569	34516385	+
Cluster-D03-2	D03	21788523	40851831	Gh_D03G1011	AKR4C9	Aldo-keto reductase family 4 member C9	34550221	34552065	-
Cluster-D03-2	D03	21788523	40851831	Gh_D03G1012	CNR6	Cell number regulator 6	34597931	34600275	+
Cluster-D03-2	D03	21788523	40851831	Gh_D03G1013	SMC2-1	Structural maintenance of chromosomes protein 2-1	34602248	34609360	+
Cluster-D03-2	D03	21788523	40851831	Gh_D03G1014	At3g47420	Putative glycerol-3-phosphate transporter 1	34646654	34648309	+
Cluster-D03-2	D03	21788523	40851831	Gh_D03G1015	At3g47420	Putative glycerol-3-phosphate transporter 1	34650899	34651264	+
Cluster-D03-2	D03	21788523	40851831	Gh_D03G1016	NA	NA	34653943	34654113	-
Cluster-D03-2	D03	21788523	40851831	Gh_D03G1017	WAK2	Wall-associated receptor kinase 2	34661789	34664900	+
Cluster-D03-2	D03	21788523	40851831	Gh_D03G1018	BAG7	BAG family molecular chaperone regulator 7	34682919	34685125	+
Cluster-D03-2	D03	21788523	40851831	Gh_D03G1019	TPPA	Trehalose-phosphate phosphatase A	34714659	34716838	+
Cluster-D03-2	D03	21788523	40851831	Gh_D03G1020	INV*DC4	Beta-fructofuranosidase, soluble isoenzyme I	34733946	34737262	+
Cluster-D03-2	D03	21788523	40851831	Gh_D03G1021	NAC007	NAC domain-containing protein 7	34752815	34754411	-
Cluster-D03-2	D03	21788523	40851831	Gh_D03G1022	At5g62370	Pentatricopeptide repeat-containing protein At5g62370	34773019	34776739	+
Cluster-D03-2	D03	21788523	40851831	Gh_D03G1023	PECS-2.1	Pectinesterase 2	34777576	34777917	-
Cluster-D03-2	D03	21788523	40851831	Gh_D03G1024	PECS-2.1	Pectinesterase 2	34778858	34779202	-
Cluster-D03-2	D03	21788523	40851831	Gh_D03G1025	PME33	Probable pectinesterase/pectinesterase inhibitor 33	34792987	34794652	-
Cluster-D03-2	D03	21788523	40851831	Gh_D03G1026	NA	21 kDa protein	34833862	34834467	-
Cluster-D03-2	D03	21788523	40851831	Gh_D03G1027	NA	NA	34854635	34854966	-
Cluster-D03-2	D03	21788523	40851831	Gh_D03G1028	NA	UTP--glucose-1-phosphate uridylyltransferase	34882139	34882550	+
Cluster-D03-2	D03	21788523	40851831	Gh_D03G1029	NA	21 kDa protein	34897415	34898062	+
Cluster-D03-2	D03	21788523	40851831	Gh_D03G1030	PHO1-H1	Phosphate transporter PHO1 homolog 1	34931553	34932562	+
Cluster-D03-2	D03	21788523	40851831	Gh_D03G1031	NA	21 kDa protein	34964505	34965095	+
Cluster-D03-2	D03	21788523	40851831	Gh_D03G1032	SP2L	Microtubule-associated protein SPIRAL2-like	35019420	35030473	-
Cluster-D03-2	D03	21788523	40851831	Gh_D03G1033	CYP26-2	Peptidyl-prolyl cis-trans isomerase CYP26-2, chloroplastic	35067727	35068821	+
Cluster-D03-2	D03	21788523	40851831	Gh_D03G1034	NAD-ME2	NAD-dependent malic enzyme 2, mitochondrial	35074387	35075029	+
Cluster-D03-2	D03	21788523	40851831	Gh_D03G1035	TUFB1	Elongation factor Tu, chloroplastic	35136531	35138037	+
Cluster-D03-2	D03	21788523	40851831	Gh_D03G1036	At4g24710	Pachytene checkpoint protein 2 homolog	35141519	35147970	-
Cluster-D03-2	D03	21788523	40851831	Gh_D03G1037	NA	NA	35153832	35154125	+
Cluster-D03-2	D03	21788523	40851831	Gh_D03G1038	NA	NA	35226830	35227312	+
Cluster-D03-2	D03	21788523	40851831	Gh_D03G1039	NA	NA	35228371	35228715	-
Cluster-D03-2	D03	21788523	40851831	Gh_D03G1040	HT1	Serine/threonine-protein kinase HT1	35229811	35233143	-
Cluster-D03-2	D03	21788523	40851831	Gh_D03G1041	NA	NA	35265771	35266176	-
Cluster-D03-2	D03	21788523	40851831	Gh_D03G1042	NBR1	Protein NBR1 homolog	35274434	35277944	+
Cluster-D03-2	D03	21788523	40851831	Gh_D03G1043	maoII	Copper methylamine oxidase	35314812	35320927	+
Cluster-D03-2	D03	21788523	40851831	Gh_D03G1044	SCPL45	Serine carboxypeptidase-like 45	35323486	35324103	+
Cluster-D03-2	D03	21788523	40851831	Gh_D03G1045	NA	Chaperone protein ClpC, chloroplastic	35324506	35329240	-
Cluster-D03-2	D03	21788523	40851831	Gh_D03G1046	fray2	Serine/threonine-protein kinase fray2	35342151	35342752	+
Cluster-D03-2	D03	21788523	40851831	Gh_D03G1047	SCRM	Transcription factor ICE1	35409534	35412590	+
Cluster-D03-2	D03	21788523	40851831	Gh_D03G1048	At5g61990	Pentatricopeptide repeat-containing protein At5g61990, mitochondrial	35456877	35459948	+
Cluster-D03-2	D03	21788523	40851831	Gh_D03G1049	AGD1	ADP-ribosylation factor GTPase-activating protein AGD1	35460860	35478714	-
Cluster-D03-2	D03	21788523	40851831	Gh_D03G1050	NA	Alpha-mannosidase	35513116	35521021	-
Cluster-D03-2	D03	21788523	40851831	Gh_D03G1051	SNRNP40	U5 small nuclear ribonucleoprotein 40 kDa protein	35602360	35606425	+
Cluster-D03-2	D03	21788523	40851831	Gh_D03G1052	NA	NA	35606661	35606864	+
Cluster-D03-2	D03	21788523	40851831	Gh_D03G1053	BON2	Protein BONZAI 2	35608656	35613806	+
Cluster-D03-2	D03	21788523	40851831	Gh_D03G1054	rsc5	Random slug protein 5	35661948	35663405	+
Cluster-D03-2	D03	21788523	40851831	Gh_D03G1055	CRL	Chromophore lyase CRL, chloroplastic	35674726	35677077	-
Cluster-D03-2	D03	21788523	40851831	Gh_D03G1056	At3g06530	Uncharacterized protein At3g06530	35699613	35701964	+
Cluster-D03-2	D03	21788523	40851831	Gh_D03G1057	MNR1	(+)-neomenthol dehydrogenase	35711442	35712994	-
Cluster-D03-2	D03	21788523	40851831	Gh_D03G1058	slc25a24	Calcium-binding mitochondrial carrier protein SCaMC-1	35746310	35749932	+
Cluster-D03-2	D03	21788523	40851831	Gh_D03G1059	NA	NA	35757128	35757692	+
Cluster-D03-2	D03	21788523	40851831	Gh_D03G1060	Snd1	Staphylococcal nuclease domain-containing protein 1	35764370	35769245	+
Cluster-D03-2	D03	21788523	40851831	Gh_D03G1061	IPK2b	Inositol polyphosphate multikinase beta	35770865	35771722	+
Cluster-D03-2	D03	21788523	40851831	Gh_D03G1062	RBOHC	Respiratory burst oxidase homolog protein C	35789027	35795976	-
Cluster-D03-2	D03	21788523	40851831	Gh_D03G1063	GLO1	Peroxisomal (S)-2-hydroxy-acid oxidase GLO1	35801262	35811436	-
Cluster-D03-2	D03	21788523	40851831	Gh_D03G1064	FRI	Protein FRIGIDA	35816018	35818973	+
Cluster-D03-2	D03	21788523	40851831	Gh_D03G1065	NA	NA	35819385	35820101	+
Cluster-D03-2	D03	21788523	40851831	Gh_D03G1066	NA	NA	35823773	35825722	-
Cluster-D03-2	D03	21788523	40851831	Gh_D03G1067	Bicc1	Protein bicaudal C homolog 1	35834718	35835578	+
Cluster-D03-2	D03	21788523	40851831	Gh_D03G1068	FAM214B	Protein FAM214B	35838421	35841120	-
Cluster-D03-2	D03	21788523	40851831	Gh_D03G1069	At1g54610	Probable serine/threonine-protein kinase At1g54610	35851626	35855883	+
Cluster-D03-2	D03	21788523	40851831	Gh_D03G1070	SAE1B-2	SUMO-activating enzyme subunit 1B-2	35860143	35862387	+
Cluster-D03-2	D03	21788523	40851831	Gh_D03G1071	NA	NA	35863678	35863917	+
Cluster-D03-2	D03	21788523	40851831	Gh_D03G1072	HSD1	11-beta-hydroxysteroid dehydrogenase 1B	35884174	35885822	+
Cluster-D03-2	D03	21788523	40851831	Gh_D03G1073	RPL7A	60S ribosomal protein L7a	35886433	35888708	-
Cluster-D03-2	D03	21788523	40851831	Gh_D03G1074	HHT1	Omega-hydroxypalmitate O-feruloyl transferase	35923305	35925284	+
Cluster-D03-2	D03	21788523	40851831	Gh_D03G1075	GSA2	Glutamate-1-semialdehyde 2,1-aminomutase 2, chloroplastic	35926624	35928987	+
Cluster-D03-2	D03	21788523	40851831	Gh_D03G1076	MUB3	Membrane-anchored ubiquitin-fold protein 3	35930565	35933046	-
Cluster-D03-2	D03	21788523	40851831	Gh_D03G1077	Os02g0512300	RNA pseudouridine synthase 7	35933578	35948063	+
Cluster-D03-2	D03	21788523	40851831	Gh_D03G1078	SWEET10	Bidirectional sugar transporter SWEET10	35954015	35955277	-
Cluster-D03-2	D03	21788523	40851831	Gh_D03G1079	RID3	Protein ROOT INITIATION DEFECTIVE 3	36052853	36056299	-
Cluster-D03-2	D03	21788523	40851831	Gh_D03G1080	rnj	Ribonuclease J	36085121	36093515	+
Cluster-D03-2	D03	21788523	40851831	Gh_D03G1081	NA	NA	36140621	36143424	+
Cluster-D03-2	D03	21788523	40851831	Gh_D03G1082	At5g63520	F-box/LRR-repeat protein At5g63520	36194960	36199288	+
Cluster-D03-2	D03	21788523	40851831	Gh_D03G1083	NA	NA	36224195	36224407	-
Cluster-D03-2	D03	21788523	40851831	Gh_D03G1084	CBSCBSPB5	CBS domain-containing protein CBSCBSPB5	36248755	36253730	+
Cluster-D03-2	D03	21788523	40851831	Gh_D03G1085	IRX15	Protein IRREGULAR XYLEM 15	36262467	36263303	-
Cluster-D03-2	D03	21788523	40851831	Gh_D03G1086	RIOK1	Serine/threonine-protein kinase RIO1	36269549	36273148	+
Cluster-D03-2	D03	21788523	40851831	Gh_D03G1087	PAP27	Probable inactive purple acid phosphatase 27	36274226	36278310	-
Cluster-D03-2	D03	21788523	40851831	Gh_D03G1088	CYP94B3	Cytochrome P450 94B3	36297868	36299400	-
Cluster-D03-2	D03	21788523	40851831	Gh_D03G1089	EXO70B1	Exocyst complex component EXO70B1	36373153	36375111	-
Cluster-D03-2	D03	21788523	40851831	Gh_D03G1090	COMMD9	COMM domain-containing protein 9	36402918	36404762	-
Cluster-D03-2	D03	21788523	40851831	Gh_D03G1091	PAP27	Probable inactive purple acid phosphatase 27	36408687	36413454	-
Cluster-D03-2	D03	21788523	40851831	Gh_D03G1092	At5g63440	UPF0235 protein At5g63440	36449703	36452828	-
Cluster-D03-2	D03	21788523	40851831	Gh_D03G1093	NA	NA	36469085	36471661	+
Cluster-D03-2	D03	21788523	40851831	Gh_D03G1094	At4g00950	Uncharacterized protein At4g00950	36519728	36520581	+
Cluster-D03-2	D03	21788523	40851831	Gh_D03G1095	RKD4	Protein RKD4	36520900	36521990	-
Cluster-D03-2	D03	21788523	40851831	Gh_D03G1096	ABIL2	Protein ABIL2	36588794	36592029	+
Cluster-D03-2	D03	21788523	40851831	Gh_D03G1097	NA	NA	36593837	36594379	-
Cluster-D03-2	D03	21788523	40851831	Gh_D03G1098	GLC1	Glucan endo-1,3-beta-glucosidase	36689500	36690736	-
Cluster-D03-2	D03	21788523	40851831	Gh_D03G1099	WDR44	WD repeat-containing protein 44	36774400	36777464	-
Cluster-D03-2	D03	21788523	40851831	Gh_D03G1100	At2g45070	Protein transport protein Sec61 subunit beta	36794812	36795033	+
Cluster-D03-2	D03	21788523	40851831	Gh_D03G1101	ATXR6	Histone-lysine N-methyltransferase ATXR6	36813929	36815746	-
Cluster-D03-2	D03	21788523	40851831	Gh_D03G1102	At4g27745	Protein yippee-like At4g27745	36832623	36833495	-
Cluster-D03-2	D03	21788523	40851831	Gh_D03G1103	NA	NA	36861743	36862033	+
Cluster-D03-2	D03	21788523	40851831	Gh_D03G1104	pof10	F-box/WD repeat-containing protein pof10	36864401	36865153	+
Cluster-D03-2	D03	21788523	40851831	Gh_D03G1105	At2g46620	AAA-ATPase At2g46620	36869179	36870600	-
Cluster-D03-2	D03	21788523	40851831	Gh_D03G1106	YSL3	Metal-nicotianamine transporter YSL3	36888359	36890858	+
Cluster-D03-2	D03	21788523	40851831	Gh_D03G1107	CYB5	Cytochrome b5	36899169	36899995	+
Cluster-D03-2	D03	21788523	40851831	Gh_D03G1108	GIF3	GRF1-interacting factor 3	36937617	36939231	-
Cluster-D03-2	D03	21788523	40851831	Gh_D03G1109	NPC1	Non-specific phospholipase C1	36940350	36942468	-
Cluster-D03-2	D03	21788523	40851831	Gh_D03G1110	NA	Acidic endochitinase	36944776	36945653	+
Cluster-D03-2	D03	21788523	40851831	Gh_D03G1111	UGT71K2	UDP-glycosyltransferase 71K2	36946431	36947825	+
Cluster-D03-2	D03	21788523	40851831	Gh_D03G1112	At5g58800	Probable NAD(P)H dehydrogenase (quinone) FQR1-like 3	36977140	36978134	+
Cluster-D03-2	D03	21788523	40851831	Gh_D03G1113	UGT71K2	UDP-glycosyltransferase 71K2	36978372	36982582	-
Cluster-D03-2	D03	21788523	40851831	Gh_D03G1114	RPP0B	60S acidic ribosomal protein P0-2	36993519	36995158	+
Cluster-D03-2	D03	21788523	40851831	Gh_D03G1115	CDC6B	Cell division control protein 6 homolog B	36995359	36999749	-
Cluster-D03-2	D03	21788523	40851831	Gh_D03G1116	NA	NA	37062419	37065343	+
Cluster-D03-2	D03	21788523	40851831	Gh_D03G1117	GONST2	GDP-mannose transporter GONST2	37081744	37084922	-
Cluster-D03-2	D03	21788523	40851831	Gh_D03G1118	NA	Genome polyprotein	37097725	37099014	-
Cluster-D03-2	D03	21788523	40851831	Gh_D03G1119	ANTR1	Sodium-dependent phosphate transport protein 1, chloroplastic	37133758	37137049	+
Cluster-D03-2	D03	21788523	40851831	Gh_D03G1120	CYP86A1	Cytochrome P450 86A1	37137792	37139327	-
Cluster-D03-2	D03	21788523	40851831	Gh_D03G1121	Os07g0689300	Lon protease homolog, mitochondrial	37156342	37158774	+
Cluster-D03-2	D03	21788523	40851831	Gh_D03G1122	PP2A9	Protein PHLOEM PROTEIN 2-LIKE A9	37287588	37288271	-
Cluster-D03-2	D03	21788523	40851831	Gh_D03G1123	NA	NA	37349094	37349369	+
Cluster-D03-2	D03	21788523	40851831	Gh_D03G1124	At2g29640	Josephin-like protein	37351955	37352326	-
Cluster-D03-2	D03	21788523	40851831	Gh_D03G1125	THIC	Phosphomethylpyrimidine synthase, chloroplastic	37361249	37363370	-
Cluster-D03-2	D03	21788523	40851831	Gh_D03G1126	FTSH7	ATP-dependent zinc metalloprotease FTSH 7, chloroplastic	37367264	37372817	-
Cluster-D03-2	D03	21788523	40851831	Gh_D03G1127	NA	NA	37397858	37404398	+
Cluster-D03-2	D03	21788523	40851831	Gh_D03G1128	IRX12	Laccase-4	37433498	37436758	-
Cluster-D03-2	D03	21788523	40851831	Gh_D03G1129	TL17	Thylakoid lumenal 17.4 kDa protein, chloroplastic	37458924	37460517	-
Cluster-D03-2	D03	21788523	40851831	Gh_D03G1130	NPF8.1	Protein NRT1/ PTR FAMILY 8.1	37468747	37471277	+
Cluster-D03-2	D03	21788523	40851831	Gh_D03G1131	ACOT13	Acyl-coenzyme A thioesterase 13	37473674	37474877	-
Cluster-D03-2	D03	21788523	40851831	Gh_D03G1132	ANTR4	Probable anion transporter 4, chloroplastic	37494248	37497712	+
Cluster-D03-2	D03	21788523	40851831	Gh_D03G1133	SR45A	Serine/arginine-rich splicing factor SR45a	37512635	37514562	-
Cluster-D03-2	D03	21788523	40851831	Gh_D03G1134	SKI2	ATP-dependent RNA helicase SKI2	37527076	37538944	+
Cluster-D03-2	D03	21788523	40851831	Gh_D03G1135	NA	NA	37539710	37541019	-
Cluster-D03-2	D03	21788523	40851831	Gh_D03G1136	PCNA	Proliferating cell nuclear antigen	37562488	37563898	+
Cluster-D03-2	D03	21788523	40851831	Gh_D03G1137	Os01g0624000	Neutral ceramidase	37572905	37576889	-
Cluster-D03-2	D03	21788523	40851831	Gh_D03G1138	CYP87A3	Cytochrome P450 87A3	37703953	37708855	+
Cluster-D03-2	D03	21788523	40851831	Gh_D03G1139	NA	NA	37743696	37750327	-
Cluster-D03-2	D03	21788523	40851831	Gh_D03G1140	NA	NA	37764210	37768581	+
Cluster-D03-2	D03	21788523	40851831	Gh_D03G1141	NA	NA	37795113	37797104	+
Cluster-D03-2	D03	21788523	40851831	Gh_D03G1142	NA	NA	37797155	37798063	+
Cluster-D03-2	D03	21788523	40851831	Gh_D03G1143	NA	NA	37798145	37799517	+
Cluster-D03-2	D03	21788523	40851831	Gh_D03G1144	At1g34300	G-type lectin S-receptor-like serine/threonine-protein kinase At1g34300	37807419	37809941	-
Cluster-D03-2	D03	21788523	40851831	Gh_D03G1145	TUBB8	Tubulin beta-8 chain	37892901	37894780	+
Cluster-D03-2	D03	21788523	40851831	Gh_D03G1146	Polr1d	DNA-directed RNA polymerases I and III subunit RPAC2	37896454	37896989	-
Cluster-D03-2	D03	21788523	40851831	Gh_D03G1147	At5g41260	Probable serine/threonine-protein kinase At5g41260	37900154	37900548	-
Cluster-D03-2	D03	21788523	40851831	Gh_D03G1148	At5g41260	Probable serine/threonine-protein kinase At5g41260	37900559	37907871	-
Cluster-D03-2	D03	21788523	40851831	Gh_D03G1149	NA	NA	37911514	37914355	-
Cluster-D03-2	D03	21788523	40851831	Gh_D03G1150	COPT6	Copper transporter 6	37965812	37966291	+
Cluster-D03-2	D03	21788523	40851831	Gh_D03G1151	COPT6	Copper transporter 6	37971701	37972186	+
Cluster-D03-2	D03	21788523	40851831	Gh_D03G1152	NA	NA	38015391	38017266	-
Cluster-D03-2	D03	21788523	40851831	Gh_D03G1153	At3g01520	Universal stress protein A-like protein	38028605	38029788	+
Cluster-D03-2	D03	21788523	40851831	Gh_D03G1154	NA	NA	38032324	38033013	+
Cluster-D03-2	D03	21788523	40851831	Gh_D03G1155	GSTU7	Glutathione S-transferase U7	38034586	38034963	-
Cluster-D03-2	D03	21788523	40851831	Gh_D03G1156	GSTU7	Glutathione S-transferase U7	38038961	38039957	-
Cluster-D03-2	D03	21788523	40851831	Gh_D03G1157	spr0982	Alpha-monoglucosyldiacylglycerol synthase	38044565	38045824	+
Cluster-D03-2	D03	21788523	40851831	Gh_D03G1158	MJ1607	Uncharacterized glycosyltransferase MJ1607	38046785	38048233	+
Cluster-D03-2	D03	21788523	40851831	Gh_D03G1159	Tceb1	Transcription elongation factor B polypeptide 1	38107543	38107811	-
Cluster-D03-2	D03	21788523	40851831	Gh_D03G1160	COPT6	Copper transporter 6	38111050	38111529	-
Cluster-D03-2	D03	21788523	40851831	Gh_D03G1161	RAB11C	Ras-related protein Rab11C	38115268	38117614	+
Cluster-D03-2	D03	21788523	40851831	Gh_D03G1162	MTP1	Metal tolerance protein 1	38119405	38120634	-
Cluster-D03-2	D03	21788523	40851831	Gh_D03G1163	TOPP2	Serine/threonine-protein phosphatase PP1 isozyme 2	38138001	38140647	+
Cluster-D03-2	D03	21788523	40851831	Gh_D03G1164	fam91a1	Protein FAM91A1	38158945	38167287	-
Cluster-D03-2	D03	21788523	40851831	Gh_D03G1165	CRR2	Pentatricopeptide repeat-containing protein At3g46790, chloroplastic	38240707	38242662	+
Cluster-D03-2	D03	21788523	40851831	Gh_D03G1166	NA	NA	38249355	38253009	-
Cluster-D03-2	D03	21788523	40851831	Gh_D03G1167	eif3g	Eukaryotic translation initiation factor 3 subunit G	38265345	38266664	+
Cluster-D03-2	D03	21788523	40851831	Gh_D03G1168	SMO2-2	Methylsterol monooxygenase 2-2	38268349	38271475	+
Cluster-D03-2	D03	21788523	40851831	Gh_D03G1169	At2g29380	Probable protein phosphatase 2C 24	38278786	38279695	-
Cluster-D03-2	D03	21788523	40851831	Gh_D03G1170	At5g59250	D-xylose-proton symporter-like 3, chloroplastic	38291695	38295068	+
Cluster-D03-2	D03	21788523	40851831	Gh_D03G1171	LUX	Transcription factor LUX	38325355	38327856	-
Cluster-D03-2	D03	21788523	40851831	Gh_D03G1172	APUM2	Pumilio homolog 2	38333966	38339539	-
Cluster-D03-2	D03	21788523	40851831	Gh_D03G1173	NA	NA	38367888	38369655	+
Cluster-D03-2	D03	21788523	40851831	Gh_D03G1174	VPS29	Vacuolar protein sorting-associated protein 29	38380378	38382211	-
Cluster-D03-2	D03	21788523	40851831	Gh_D03G1175	RING1	E3 ubiquitin-protein ligase RING1	38487186	38488271	+
Cluster-D03-2	D03	21788523	40851831	Gh_D03G1176	SDIR1	E3 ubiquitin-protein ligase SDIR1	38504476	38507107	+
Cluster-D03-2	D03	21788523	40851831	Gh_D03G1177	LAC17	Laccase-17	38510035	38516942	+
Cluster-D03-2	D03	21788523	40851831	Gh_D03G1178	NA	Chitinase 2	38517635	38518555	-
Cluster-D03-2	D03	21788523	40851831	Gh_D03G1179	At3g12260	NADH dehydrogenase [ubiquinone] 1 alpha subcomplex subunit 6	38529828	38530770	-
Cluster-D03-2	D03	21788523	40851831	Gh_D03G1180	LAC2	Laccase-2	38536987	38539552	+
Cluster-D03-2	D03	21788523	40851831	Gh_D03G1181	LAC2	Laccase-2	38563246	38565399	+
Cluster-D03-2	D03	21788523	40851831	Gh_D03G1182	CYP707A2	Abscisic acid 8'-hydroxylase 2	38689071	38691955	+
Cluster-D03-2	D03	21788523	40851831	Gh_D03G1183	NA	NA	38695214	38702468	-
Cluster-D03-2	D03	21788523	40851831	Gh_D03G1184	SPAC24B11.05	Uncharacterized protein C24B11.05	38710550	38712192	+
Cluster-D03-2	D03	21788523	40851831	Gh_D03G1185	SPAC24B11.05	Uncharacterized protein C24B11.05	38715366	38717958	+
Cluster-D03-2	D03	21788523	40851831	Gh_D03G1186	UFD1L	Ubiquitin fusion degradation protein 1 homolog	38718343	38719547	-
Cluster-D03-2	D03	21788523	40851831	Gh_D03G1187	NA	NA	38720449	38722127	+
Cluster-D03-2	D03	21788523	40851831	Gh_D03G1188	SCL33	Scarecrow-like protein 33	38723076	38724995	-
Cluster-D03-2	D03	21788523	40851831	Gh_D03G1189	SCL14	Scarecrow-like protein 14	38736186	38738465	-
Cluster-D03-2	D03	21788523	40851831	Gh_D03G1190	SCL14	Scarecrow-like protein 14	38749215	38751524	-
Cluster-D03-2	D03	21788523	40851831	Gh_D03G1191	TRP5	Telomere repeat-binding protein 5	38754776	38758679	-
Cluster-D03-2	D03	21788523	40851831	Gh_D03G1192	NA	Uncharacterized protein C20orf24 homolog	38800848	38801569	+
Cluster-D03-2	D03	21788523	40851831	Gh_D03G1193	RBL1	RHOMBOID-like protein 1	38823933	38826773	+
Cluster-D03-2	D03	21788523	40851831	Gh_D03G1194	EXPA4	Expansin-A4	38878249	38879817	+
Cluster-D03-2	D03	21788523	40851831	Gh_D03G1195	EXPA6	Expansin-A6	38881911	38882700	+
Cluster-D03-2	D03	21788523	40851831	Gh_D03G1196	NA	NA	38912697	38914332	+
Cluster-D03-2	D03	21788523	40851831	Gh_D03G1197	NA	NA	38947201	38950013	+
Cluster-D03-2	D03	21788523	40851831	Gh_D03G1198	CPX	Cycloartenol synthase	38961861	38963361	-
Cluster-D03-2	D03	21788523	40851831	Gh_D03G1199	NA	NA	38967339	38969384	+
Cluster-D03-2	D03	21788523	40851831	Gh_D03G1200	KCR1	Very-long-chain 3-oxoacyl-CoA reductase 1	38983481	38985524	+
Cluster-D03-2	D03	21788523	40851831	Gh_D03G1201	Isy1	Pre-mRNA-splicing factor ISY1 homolog	39021452	39021760	+
Cluster-D03-2	D03	21788523	40851831	Gh_D03G1202	NA	NA	39024911	39025651	-
Cluster-D03-2	D03	21788523	40851831	Gh_D03G1203	CTIMC	Triosephosphate isomerase, cytosolic	39026404	39028683	+
Cluster-D03-2	D03	21788523	40851831	Gh_D03G1204	APK1A	Protein kinase APK1A, chloroplastic	39064495	39065774	+
Cluster-D03-2	D03	21788523	40851831	Gh_D03G1205	KCR1	Very-long-chain 3-oxoacyl-CoA reductase 1	39070476	39072884	-
Cluster-D03-2	D03	21788523	40851831	Gh_D03G1206	TIM9	Mitochondrial import inner membrane translocase subunit TIM9	39076558	39077989	-
Cluster-D03-2	D03	21788523	40851831	Gh_D03G1207	TRM32	Protein TRM32	39091894	39093860	-
Cluster-D03-2	D03	21788523	40851831	Gh_D03G1208	FLA4	Fasciclin-like arabinogalactan protein 4	39108513	39109787	+
Cluster-D03-2	D03	21788523	40851831	Gh_D03G1209	PLL5	Probable protein phosphatase 2C 4	39154756	39157611	+
Cluster-D03-2	D03	21788523	40851831	Gh_D03G1210	ENTHD1	ENTH domain-containing protein 1	39176344	39177911	+
Cluster-D03-2	D03	21788523	40851831	Gh_D03G1211	NA	Actin	39179136	39181308	-
Cluster-D03-2	D03	21788523	40851831	Gh_D03G1212	CESA6	Cellulose synthase A catalytic subunit 6 [UDP-forming]	39196504	39198621	+
Cluster-D03-2	D03	21788523	40851831	Gh_D03G1213	SMR3	Cyclin-dependent protein kinase inhibitor SMR3	39237850	39238314	+
Cluster-D03-2	D03	21788523	40851831	Gh_D03G1214	XBAT31	Putative E3 ubiquitin-protein ligase XBAT31	39266844	39269291	-
Cluster-D03-2	D03	21788523	40851831	Gh_D03G1215	NA	NA	39322097	39322396	+
Cluster-D03-2	D03	21788523	40851831	Gh_D03G1216	DDB_G0275097	Putative ZDHHC-type palmitoyltransferase 5	39323972	39329059	-
Cluster-D03-2	D03	21788523	40851831	Gh_D03G1217	PUB13	U-box domain-containing protein 13	39348317	39352067	+
Cluster-D03-2	D03	21788523	40851831	Gh_D03G1218	DOF3.6	Dof zinc finger protein DOF3.6	39359020	39360018	-
Cluster-D03-2	D03	21788523	40851831	Gh_D03G1219	RXW8	CSC1-like protein RXW8	39442085	39442984	+
Cluster-D03-2	D03	21788523	40851831	Gh_D03G1220	bms1	Ribosome biogenesis protein bms1	39460239	39470538	+
Cluster-D03-2	D03	21788523	40851831	Gh_D03G1221	HSP70	Heat shock cognate 70 kDa protein	39491745	39494905	+
Cluster-D03-2	D03	21788523	40851831	Gh_D03G1222	NA	NA	39497173	39497596	-
Cluster-D03-2	D03	21788523	40851831	Gh_D03G1223	At4g02580	NADH dehydrogenase [ubiquinone] flavoprotein 2, mitochondrial	39510383	39511040	-
Cluster-D03-2	D03	21788523	40851831	Gh_D03G1224	NA	NA	39546949	39547860	-
Cluster-D03-2	D03	21788523	40851831	Gh_D03G1225	HSP70	Heat shock cognate 70 kDa protein	39573593	39578627	-
Cluster-D03-2	D03	21788523	40851831	Gh_D03G1226	NA	NA	39586020	39586819	-
Cluster-D03-2	D03	21788523	40851831	Gh_D03G1227	PPF-1	Inner membrane protein PPF-1, chloroplastic	39615854	39620255	+
Cluster-D03-2	D03	21788523	40851831	Gh_D03G1228	NA	Chitinase 2	39642994	39643914	-
Cluster-D03-2	D03	21788523	40851831	Gh_D03G1229	NA	Osmotin-like protein	39681907	39682659	+
Cluster-D03-2	D03	21788523	40851831	Gh_D03G1230	UBC7	Ubiquitin-conjugating enzyme E2 7	39688393	39691633	+
Cluster-D03-2	D03	21788523	40851831	Gh_D03G1231	sec14	Sec14 cytosolic factor	39694782	39698131	+
Cluster-D03-2	D03	21788523	40851831	Gh_D03G1232	UXS5	UDP-glucuronic acid decarboxylase 5	39705034	39708368	+
Cluster-D03-2	D03	21788523	40851831	Gh_D03G1233	NA	NA	39712464	39712744	-
Cluster-D03-2	D03	21788523	40851831	Gh_D03G1234	NA	Histone H4	39755380	39755691	+
Cluster-D03-2	D03	21788523	40851831	Gh_D03G1235	ACR9	ACT domain-containing protein ACR9	39776538	39787033	+
Cluster-D03-2	D03	21788523	40851831	Gh_D03G1236	ALY1	THO complex subunit 4A	39790187	39791985	-
Cluster-D03-2	D03	21788523	40851831	Gh_D03G1237	NA	NA	39799796	39800146	-
Cluster-D03-2	D03	21788523	40851831	Gh_D03G1238	NA	Probable histone H2B.1	39804572	39805015	-
Cluster-D03-2	D03	21788523	40851831	Gh_D03G1239	At5g59900	Putative pentatricopeptide repeat-containing protein At5g59900	39816808	39819540	+
Cluster-D03-2	D03	21788523	40851831	Gh_D03G1240	ADF1	Actin-depolymerizing factor 1	39821759	39823730	-
Cluster-D03-2	D03	21788523	40851831	Gh_D03G1241	NA	Chitinase 2	39835093	39836010	+
Cluster-D03-2	D03	21788523	40851831	Gh_D03G1242	NA	Chitinase 2	39848444	39849379	+
Cluster-D03-2	D03	21788523	40851831	Gh_D03G1243	MIMI_R554	Uncharacterized protein R554	39880315	39882122	+
Cluster-D03-2	D03	21788523	40851831	Gh_D03G1244	NA	NA	39885448	39886462	+
Cluster-D03-2	D03	21788523	40851831	Gh_D03G1245	HIS2B	Histone H2B	39896946	39897389	-
Cluster-D03-2	D03	21788523	40851831	Gh_D03G1246	RPS15AA	40S ribosomal protein S15a-1	39902618	39903394	+
Cluster-D03-2	D03	21788523	40851831	Gh_D03G1247	ZAT12	Zinc finger protein ZAT12	39918973	39919446	-
Cluster-D03-2	D03	21788523	40851831	Gh_D03G1248	Harbi1	Putative nuclease HARBI1	39930457	39931401	-
Cluster-D03-2	D03	21788523	40851831	Gh_D03G1249	UFC	Protein UPSTREAM OF FLC	39944971	39946846	-
Cluster-D03-2	D03	21788523	40851831	Gh_D03G1250	MYB48	Transcription factor MYB48	39978276	39979565	+
Cluster-D03-2	D03	21788523	40851831	Gh_D03G1251	NA	NA	39981327	39992102	-
Cluster-D03-2	D03	21788523	40851831	Gh_D03G1252	HACD2	Very-long-chain (3R)-3-hydroxyacyl-CoA dehydratase 2	39993449	39995815	+
Cluster-D03-2	D03	21788523	40851831	Gh_D03G1253	TIP1-3	Aquaporin TIP1-3	39996291	39997267	-
Cluster-D03-2	D03	21788523	40851831	Gh_D03G1254	NA	NA	40016939	40018330	+
Cluster-D03-2	D03	21788523	40851831	Gh_D03G1255	RPL23A	60S ribosomal protein L23A	40020016	40021095	-
Cluster-D03-2	D03	21788523	40851831	Gh_D03G1256	RIBA3	Monofunctional riboflavin biosynthesis protein RIBA 3, chloroplastic	40048724	40051012	-
Cluster-D03-2	D03	21788523	40851831	Gh_D03G1257	At5g59740	UDP-galactose/UDP-glucose transporter 5B	40052324	40055396	+
Cluster-D03-2	D03	21788523	40851831	Gh_D03G1258	GLUA1	Glutelin type-A 1	40067117	40068430	+
Cluster-D03-2	D03	21788523	40851831	Gh_D03G1259	DIR9	Dirigent protein 9	40069687	40070451	-
Cluster-D03-2	D03	21788523	40851831	Gh_D03G1260	ATX1	Copper transport protein ATX1	40079008	40079838	-
Cluster-D03-2	D03	21788523	40851831	Gh_D03G1261	RPL35	60S ribosomal protein L35	40083109	40084193	+
Cluster-D03-2	D03	21788523	40851831	Gh_D03G1262	EXO70A1	Exocyst complex component EXO70A1	40093224	40095089	+
Cluster-D03-2	D03	21788523	40851831	Gh_D03G1263	At5g02620	Ankyrin repeat-containing protein At5g02620	40100571	40102411	+
Cluster-D03-2	D03	21788523	40851831	Gh_D03G1264	HERK1	Receptor-like protein kinase HERK 1	40219968	40222463	+
Cluster-D03-2	D03	21788523	40851831	Gh_D03G1265	NA	NA	40225496	40225927	-
Cluster-D03-2	D03	21788523	40851831	Gh_D03G1266	ECA1	Calcium-transporting ATPase 1, endoplasmic reticulum-type	40271338	40276774	+
Cluster-D03-2	D03	21788523	40851831	Gh_D03G1267	NA	Histone H4	40277641	40277952	-
Cluster-D03-2	D03	21788523	40851831	Gh_D03G1268	HSP18.5-C	18.5 kDa class I heat shock protein	40292251	40292730	+
Cluster-D03-2	D03	21788523	40851831	Gh_D03G1269	COL3	Zinc finger protein CONSTANS-LIKE 3	40336038	40338533	-
Cluster-D03-2	D03	21788523	40851831	Gh_D03G1270	NA	NA	40560093	40561095	-
Cluster-D03-2	D03	21788523	40851831	Gh_D03G1271	NA	Chitinase 2	40561502	40562407	-
Cluster-D03-2	D03	21788523	40851831	Gh_D03G1272	NA	Chitinase 2	40563460	40567834	-
Cluster-D03-2	D03	21788523	40851831	Gh_D03G1273	TKRP125	125 kDa kinesin-related protein	40607651	40614044	+
Cluster-D03-2	D03	21788523	40851831	Gh_D03G1274	Nfrkb	Nuclear factor related to kappa-B-binding protein	40615805	40619908	-
Cluster-D03-2	D03	21788523	40851831	Gh_D03G1275	WOX3	WUSCHEL-related homeobox 3	40638897	40640007	-
Cluster-D03-2	D03	21788523	40851831	Gh_D03G1276	NA	NA	40712004	40712699	-
Cluster-D03-2	D03	21788523	40851831	Gh_D03G1277	NRPC1	DNA-directed RNA polymerase III subunit 1	40714063	40730587	+
Cluster-D03-2	D03	21788523	40851831	Gh_D03G1278	At5g60050	BTB/POZ domain-containing protein At5g60050	40731235	40733505	-
Cluster-D03-2	D03	21788523	40851831	Gh_D03G1279	PHOT1	Phototropin-1	40735513	40781250	-
Cluster-D03-2	D03	21788523	40851831	Gh_D03G1280	NA	NA	40781786	40782958	-
Cluster-D03-2	D03	21788523	40851831	Gh_D03G1281	At3g45770	Probable trans-2-enoyl-CoA reductase, mitochondrial	40784178	40786768	+
Cluster-D03-2	D03	21788523	40851831	Gh_D03G1282	RAP2-7	Ethylene-responsive transcription factor RAP2-7	40823090	40826312	+
Cluster-D03-2	D03	21788523	40851831	Gh_D03G1283	MPK3	Mitogen-activated protein kinase 3	40842880	40845406	+
Cluster-D03-2	D03	21788523	40851831	Gh_D03G1284	thrA	Bifunctional aspartokinase/homoserine dehydrogenase	40850092	40853669	-
Cluster-D05-1	D05	8478703	8844607	Gh_D05G1003	NRT2.1	High-affinity nitrate transporter 2.1	8489642	8491415	+
Cluster-D05-1	D05	8478703	8844607	Gh_D05G1004	NA	NA	8491952	8495807	-
Cluster-D05-1	D05	8478703	8844607	Gh_D05G1005	NA	NA	8497809	8498315	+
Cluster-D05-1	D05	8478703	8844607	Gh_D05G1006	ABCG3	ABC transporter G family member 3	8503831	8508671	+
Cluster-D05-1	D05	8478703	8844607	Gh_D05G1007	HIPP26	Heavy metal-associated isoprenylated plant protein 26	8511210	8512695	-
Cluster-D05-1	D05	8478703	8844607	Gh_D05G1008	RAX2	Transcription factor RAX2	8528628	8530074	-
Cluster-D05-1	D05	8478703	8844607	Gh_D05G1009	XTH32	Probable xyloglucan endotransglucosylase/hydrolase protein 32	8536189	8537828	+
Cluster-D05-1	D05	8478703	8844607	Gh_D05G1010	IRX7	Probable glucuronoxylan glucuronosyltransferase IRX7	8540185	8541803	-
Cluster-D05-1	D05	8478703	8844607	Gh_D05G1011	NFD4	Protein NUCLEAR FUSION DEFECTIVE 4	8546535	8548692	+
Cluster-D05-1	D05	8478703	8844607	Gh_D05G1012	NFD4	Protein NUCLEAR FUSION DEFECTIVE 4	8550845	8552569	+
Cluster-D05-1	D05	8478703	8844607	Gh_D05G1013	SGO1	Shugoshin-1	8558528	8560054	+
Cluster-D05-1	D05	8478703	8844607	Gh_D05G1014	NA	NA	8568720	8569668	+
Cluster-D05-1	D05	8478703	8844607	Gh_D05G1015	At2g30020	Probable protein phosphatase 2C 25	8572563	8574487	+
Cluster-D05-1	D05	8478703	8844607	Gh_D05G1016	NPK1	Mitogen-activated protein kinase kinase kinase NPK1	8578142	8579701	+
Cluster-D05-1	D05	8478703	8844607	Gh_D05G1017	RANBP1C	Ran-binding protein 1 homolog c	8584075	8586290	+
Cluster-D05-1	D05	8478703	8844607	Gh_D05G1018	NET4A	Protein NETWORKED 4A	8590399	8593320	+
Cluster-D05-1	D05	8478703	8844607	Gh_D05G1019	BAG4	BAG family molecular chaperone regulator 4	8595429	8597626	+
Cluster-D05-1	D05	8478703	8844607	Gh_D05G1020	NA	NA	8601372	8601707	+
Cluster-D05-1	D05	8478703	8844607	Gh_D05G1021	BZIP61	Basic leucine zipper 61	8607485	8609854	+
Cluster-D05-1	D05	8478703	8844607	Gh_D05G1022	At1g14600	Putative Myb family transcription factor At1g14600	8611839	8613221	-
Cluster-D05-1	D05	8478703	8844607	Gh_D05G1023	At2g30100	Pentatricopeptide repeat-containing protein At2g30100, chloroplastic	8615585	8617610	+
Cluster-D05-1	D05	8478703	8844607	Gh_D05G1024	MRH1	Probable LRR receptor-like serine/threonine-protein kinase MRH1	8618942	8622860	-
Cluster-D05-1	D05	8478703	8844607	Gh_D05G1025	LSH6	Protein LIGHT-DEPENDENT SHORT HYPOCOTYLS 6	8641056	8641772	+
Cluster-D05-1	D05	8478703	8844607	Gh_D05G1026	TAF15B	Transcription initiation factor TFIID subunit 15b	8647866	8650156	+
Cluster-D05-1	D05	8478703	8844607	Gh_D05G1027	FLX	Protein FLC EXPRESSOR	8651467	8653422	-
Cluster-D05-1	D05	8478703	8844607	Gh_D05G1028	LBD12	LOB domain-containing protein 12	8655942	8656590	+
Cluster-D05-1	D05	8478703	8844607	Gh_D05G1029	CIA2	Protein CHLOROPLAST IMPORT APPARATUS 2	8662023	8663027	+
Cluster-D05-1	D05	8478703	8844607	Gh_D05G1030	UGT87A2	UDP-glycosyltransferase 87A2	8668842	8670903	+
Cluster-D05-1	D05	8478703	8844607	Gh_D05G1031	MRS3	Mitochondrial RNA-splicing protein MRS3	8671900	8673543	+
Cluster-D05-1	D05	8478703	8844607	Gh_D05G1032	At2g30170	Probable protein phosphatase 2C 26	8674376	8676543	-
Cluster-D05-1	D05	8478703	8844607	Gh_D05G1033	CHX25	Cation/H(+) antiporter 25	8678587	8683448	+
Cluster-D05-1	D05	8478703	8844607	Gh_D05G1034	NAA25	N-alpha-acetyltransferase 25, NatB auxiliary subunit	8685098	8693857	-
Cluster-D05-1	D05	8478703	8844607	Gh_D05G1035	NA	NA	8708185	8708631	+
Cluster-D05-1	D05	8478703	8844607	Gh_D05G1036	SDR2a	Short-chain dehydrogenase reductase 2a	8713608	8714673	+
Cluster-D05-1	D05	8478703	8844607	Gh_D05G1037	NFD4	Protein NUCLEAR FUSION DEFECTIVE 4	8719484	8721326	+
Cluster-D05-1	D05	8478703	8844607	Gh_D05G1038	CYP79D4	Isoleucine N-monooxygenase 2	8756930	8759178	+
Cluster-D05-1	D05	8478703	8844607	Gh_D05G1039	MMT1	Methionine S-methyltransferase	8767120	8777841	+
Cluster-D05-1	D05	8478703	8844607	Gh_D05G1040	SART3	Squamous cell carcinoma antigen recognized by T-cells 3	8779337	8788719	+
Cluster-D05-1	D05	8478703	8844607	Gh_D05G1041	SKOR	Potassium channel SKOR	8790643	8802641	-
Cluster-D05-1	D05	8478703	8844607	Gh_D05G1042	CLPX2	CLP protease regulatory subunit CLPX2, mitochondrial	8832013	8838495	-
Cluster-D05-1	D05	8478703	8844607	Gh_D05G1043	NA	NA	8838922	8839431	+
Cluster-D05-1	D05	8478703	8844607	Gh_D05G1044	NA	NA	8842223	8842516	+
Cluster-D09-1	D09	44025704	46025341	Gh_D09G1644	NA	NA	44044837	44045073	+
Cluster-D09-1	D09	44025704	46025341	Gh_D09G1645	NA	Glutamine synthetase cytosolic isozyme	44064378	44064769	-
Cluster-D09-1	D09	44025704	46025341	Gh_D09G1646	PYD1	Dihydropyrimidine dehydrogenase (NADP(+)), chloroplastic	44083655	44088090	-
Cluster-D09-1	D09	44025704	46025341	Gh_D09G1647	IREH1	Probable serine/threonine protein kinase IREH1	44092214	44104519	-
Cluster-D09-1	D09	44025704	46025341	Gh_D09G1648	At3g52300	ATP synthase subunit d, mitochondrial	44106190	44108154	+
Cluster-D09-1	D09	44025704	46025341	Gh_D09G1649	IREH1	Probable serine/threonine protein kinase IREH1	44109214	44115328	-
Cluster-D09-1	D09	44025704	46025341	Gh_D09G1650	SURF1	Surfeit locus protein 1	44126740	44131499	+
Cluster-D09-1	D09	44025704	46025341	Gh_D09G1651	NA	NA	44133381	44137458	-
Cluster-D09-1	D09	44025704	46025341	Gh_D09G1652	RUP2	WD repeat-containing protein RUP2	44139217	44140377	-
Cluster-D09-1	D09	44025704	46025341	Gh_D09G1653	CAR4	Protein C2-DOMAIN ABA-RELATED 4	44152053	44152942	+
Cluster-D09-1	D09	44025704	46025341	Gh_D09G1654	PIN1	Auxin efflux carrier component 1	44164448	44167254	+
Cluster-D09-1	D09	44025704	46025341	Gh_D09G1655	TUBB1	Tubulin beta-1 chain	44171464	44172978	-
Cluster-D09-1	D09	44025704	46025341	Gh_D09G1656	GC2	Golgin candidate 2	44175673	44198245	+
Cluster-D09-1	D09	44025704	46025341	Gh_D09G1657	NA	V-type proton ATPase subunit B 1	44201478	44207182	+
Cluster-D09-1	D09	44025704	46025341	Gh_D09G1658	MFT	Protein MOTHER of FT and TF 1	44238455	44240332	+
Cluster-D09-1	D09	44025704	46025341	Gh_D09G1659	MYB308	Myb-related protein 308	44246317	44247327	-
Cluster-D09-1	D09	44025704	46025341	Gh_D09G1660	DOX2	Alpha-dioxygenase 2	44257374	44261582	-
Cluster-D09-1	D09	44025704	46025341	Gh_D09G1661	NA	Guanine nucleotide-binding protein subunit beta-like protein	44276756	44278668	-
Cluster-D09-1	D09	44025704	46025341	Gh_D09G1662	ORTH2	E3 ubiquitin-protein ligase ORTHRUS 2	44280099	44283989	+
Cluster-D09-1	D09	44025704	46025341	Gh_D09G1663	MSBP2	Membrane steroid-binding protein 2	44284395	44285082	-
Cluster-D09-1	D09	44025704	46025341	Gh_D09G1664	NA	NA	44289443	44289640	-
Cluster-D09-1	D09	44025704	46025341	Gh_D09G1665	NA	NA	44289888	44290145	+
Cluster-D09-1	D09	44025704	46025341	Gh_D09G1666	GSPT1	Eukaryotic peptide chain release factor GTP-binding subunit ERF3A	44304997	44312811	+
Cluster-D09-1	D09	44025704	46025341	Gh_D09G1667	NA	NA	44316088	44316354	+
Cluster-D09-1	D09	44025704	46025341	Gh_D09G1668	CDKD-1	Cyclin-dependent kinase D-1	44329951	44337731	+
Cluster-D09-1	D09	44025704	46025341	Gh_D09G1669	SFC1	Mitochondrial succinate-fumarate transporter 1	44340145	44341679	-
Cluster-D09-1	D09	44025704	46025341	Gh_D09G1670	CCT4	T-complex protein 1 subunit delta	44344099	44345700	-
Cluster-D09-1	D09	44025704	46025341	Gh_D09G1671	PAPS1	Nuclear poly(A) polymerase 1	44353178	44359747	+
Cluster-D09-1	D09	44025704	46025341	Gh_D09G1672	dph2	Diphthamide biosynthesis protein 2	44362198	44368821	+
Cluster-D09-1	D09	44025704	46025341	Gh_D09G1673	NA	NA	44372072	44372368	+
Cluster-D09-1	D09	44025704	46025341	Gh_D09G1674	At1g18390	Probable serine/threonine-protein kinase At1g18390	44379295	44386404	+
Cluster-D09-1	D09	44025704	46025341	Gh_D09G1675	At1g67000	Probable receptor-like protein kinase At1g67000	44387217	44398821	-
Cluster-D09-1	D09	44025704	46025341	Gh_D09G1676	AMSH1	AMSH-like ubiquitin thioesterase 1	44412104	44418599	-
Cluster-D09-1	D09	44025704	46025341	Gh_D09G1677	B120	G-type lectin S-receptor-like serine/threonine-protein kinase B120	44424434	44428129	+
Cluster-D09-1	D09	44025704	46025341	Gh_D09G1678	RPS7	40S ribosomal protein S7	44431701	44433030	-
Cluster-D09-1	D09	44025704	46025341	Gh_D09G1679	BEE3	Transcription factor BEE 3	44445546	44446898	+
Cluster-D09-1	D09	44025704	46025341	Gh_D09G1680	NA	NA	44456452	44458691	+
Cluster-D09-1	D09	44025704	46025341	Gh_D09G1681	NA	NA	44471746	44472435	+
Cluster-D09-1	D09	44025704	46025341	Gh_D09G1682	NA	NA	44509564	44510193	+
Cluster-D09-1	D09	44025704	46025341	Gh_D09G1683	NA	NA	44513875	44516053	+
Cluster-D09-1	D09	44025704	46025341	Gh_D09G1684	ALMT9	Aluminum-activated malate transporter 9	44521299	44523956	+
Cluster-D09-1	D09	44025704	46025341	Gh_D09G1685	SCD1	DENN domain and WD repeat-containing protein SCD1	44527457	44548683	+
Cluster-D09-1	D09	44025704	46025341	Gh_D09G1686	PCR6	Protein PLANT CADMIUM RESISTANCE 6	44555965	44557572	-
Cluster-D09-1	D09	44025704	46025341	Gh_D09G1687	ASPG1	Protein ASPARTIC PROTEASE IN GUARD CELL 1	44561155	44562639	+
Cluster-D09-1	D09	44025704	46025341	Gh_D09G1688	At1g18440	Peptidyl-tRNA hydrolase, chloroplastic	44574418	44576734	-
Cluster-D09-1	D09	44025704	46025341	Gh_D09G1689	NA	NA	44584263	44584586	+
Cluster-D09-1	D09	44025704	46025341	Gh_D09G1690	ODO1	Protein ODORANT1	44597479	44598642	+
Cluster-D09-1	D09	44025704	46025341	Gh_D09G1691	RPS20B	40S ribosomal protein S20-2	44601835	44602713	+
Cluster-D09-1	D09	44025704	46025341	Gh_D09G1692	RPS13	40S ribosomal protein S13	44605472	44606756	-
Cluster-D09-1	D09	44025704	46025341	Gh_D09G1693	MAP65-3	65-kDa microtubule-associated protein 3	44609122	44613110	-
Cluster-D09-1	D09	44025704	46025341	Gh_D09G1694	TPX2	Protein TPX2	44623964	44627746	+
Cluster-D09-1	D09	44025704	46025341	Gh_D09G1695	RAR1	Cysteine and histidine-rich domain-containing protein RAR1	44631071	44634248	-
Cluster-D09-1	D09	44025704	46025341	Gh_D09G1696	OMA1	Mitochondrial metalloendopeptidase OMA1	44637127	44639598	+
Cluster-D09-1	D09	44025704	46025341	Gh_D09G1697	BHLH126	Transcription factor bHLH126	44660361	44661317	+
Cluster-D09-1	D09	44025704	46025341	Gh_D09G1698	GA20OX2	Gibberellin 20 oxidase 2	44686782	44688106	-
Cluster-D09-1	D09	44025704	46025341	Gh_D09G1699	Os03g0733400	Zinc finger BED domain-containing protein RICESLEEPER 2	44720001	44722634	-
Cluster-D09-1	D09	44025704	46025341	Gh_D09G1700	At5g51830	Probable fructokinase-7	44746677	44748493	+
Cluster-D09-1	D09	44025704	46025341	Gh_D09G1701	NA	NA	44755344	44757734	+
Cluster-D09-1	D09	44025704	46025341	Gh_D09G1702	NA	NA	44758940	44760791	+
Cluster-D09-1	D09	44025704	46025341	Gh_D09G1703	TCP19	Transcription factor TCP19	44763016	44764029	-
Cluster-D09-1	D09	44025704	46025341	Gh_D09G1704	NA	NA	44765866	44766174	-
Cluster-D09-1	D09	44025704	46025341	Gh_D09G1705	ERF025	Ethylene-responsive transcription factor ERF025	44782493	44783158	-
Cluster-D09-1	D09	44025704	46025341	Gh_D09G1706	CBDAS	Cannabidiolic acid synthase	44797573	44799192	+
Cluster-D09-1	D09	44025704	46025341	Gh_D09G1707	NA	Tetrahydrocannabinolic acid synthase	44811072	44812676	+
Cluster-D09-1	D09	44025704	46025341	Gh_D09G1708	CFIS2	Pre-mRNA cleavage factor Im 25 kDa subunit 2	44868798	44871888	+
Cluster-D09-1	D09	44025704	46025341	Gh_D09G1709	NA	NA	44873140	44873422	+
Cluster-D09-1	D09	44025704	46025341	Gh_D09G1710	NA	Remorin	44874375	44875466	-
Cluster-D09-1	D09	44025704	46025341	Gh_D09G1711	At1g64065	Late embryogenesis abundant protein At1g64065	44889374	44889985	-
Cluster-D09-1	D09	44025704	46025341	Gh_D09G1712	ADF7	Actin-depolymerizing factor 7	44892362	44892994	-
Cluster-D09-1	D09	44025704	46025341	Gh_D09G1713	NA	NA	44894246	44894849	-
Cluster-D09-1	D09	44025704	46025341	Gh_D09G1714	CYP714A1	Cytochrome P450 714A1	44904505	44906552	+
Cluster-D09-1	D09	44025704	46025341	Gh_D09G1715	SCL8	Scarecrow-like protein 8	44916719	44918551	-
Cluster-D09-1	D09	44025704	46025341	Gh_D09G1716	At3g49070	UPF0496 protein At3g49070	44931660	44933697	+
Cluster-D09-1	D09	44025704	46025341	Gh_D09G1717	At1g76660	Uncharacterized protein At1g76660	44937580	44940544	+
Cluster-D09-1	D09	44025704	46025341	Gh_D09G1718	NA	NA	44943467	44943751	-
Cluster-D09-1	D09	44025704	46025341	Gh_D09G1719	NA	Non-specific lipid-transfer protein 2	44947740	44948030	+
Cluster-D09-1	D09	44025704	46025341	Gh_D09G1720	NA	NA	44954546	44955022	-
Cluster-D09-1	D09	44025704	46025341	Gh_D09G1721	NA	Non-specific lipid-transfer protein 2	44973379	44973669	+
Cluster-D09-1	D09	44025704	46025341	Gh_D09G1722	NA	Non-specific lipid-transfer protein 2	44983127	44983417	+
Cluster-D09-1	D09	44025704	46025341	Gh_D09G1723	NA	Non-specific lipid-transfer protein 2	44986600	44986890	+
Cluster-D09-1	D09	44025704	46025341	Gh_D09G1724	P4H12	Probable prolyl 4-hydroxylase 12	44990196	44990950	-
Cluster-D09-1	D09	44025704	46025341	Gh_D09G1725	At4g17486	DeSI-like protein At4g17486	44996934	45000279	+
Cluster-D09-1	D09	44025704	46025341	Gh_D09G1726	NA	NA	45001283	45001918	-
Cluster-D09-1	D09	44025704	46025341	Gh_D09G1727	NA	NA	45002098	45002256	-
Cluster-D09-1	D09	44025704	46025341	Gh_D09G1728	BETA-OHASE	Beta-carotene 3-hydroxylase 1, chloroplastic	45036753	45038350	-
Cluster-D09-1	D09	44025704	46025341	Gh_D09G1729	NA	NA	45040066	45040833	-
Cluster-D09-1	D09	44025704	46025341	Gh_D09G1730	NA	NA	45056118	45059629	+
Cluster-D09-1	D09	44025704	46025341	Gh_D09G1731	At1g64065	Late embryogenesis abundant protein At1g64065	45063664	45064215	+
Cluster-D09-1	D09	44025704	46025341	Gh_D09G1732	PCMP-H77	Putative pentatricopeptide repeat-containing protein At3g49142	45064801	45066828	-
Cluster-D09-1	D09	44025704	46025341	Gh_D09G1733	NA	NA	45067245	45070610	-
Cluster-D09-1	D09	44025704	46025341	Gh_D09G1734	NA	NA	45072360	45074086	-
Cluster-D09-1	D09	44025704	46025341	Gh_D09G1735	MIB	Myosin heavy chain IB	45075073	45081889	-
Cluster-D09-1	D09	44025704	46025341	Gh_D09G1736	UBC10	Ubiquitin-conjugating enzyme E2 10	45086080	45089254	+
Cluster-D09-1	D09	44025704	46025341	Gh_D09G1737	CRF4	Ethylene-responsive transcription factor CRF4	45107933	45108955	+
Cluster-D09-1	D09	44025704	46025341	Gh_D09G1738	NA	NA	45122423	45123516	+
Cluster-D09-1	D09	44025704	46025341	Gh_D09G1739	FTSH11	ATP-dependent zinc metalloprotease FTSH 11, chloroplastic/mitochondrial	45134632	45140492	+
Cluster-D09-1	D09	44025704	46025341	Gh_D09G1740	PYL8	Abscisic acid receptor PYL8	45142109	45143667	-
Cluster-D09-1	D09	44025704	46025341	Gh_D09G1741	TPP4	Probable trehalose-phosphate phosphatase 4	45150280	45152081	-
Cluster-D09-1	D09	44025704	46025341	Gh_D09G1742	DNAJB14	DnaJ homolog subfamily B member 14	45159063	45161141	-
Cluster-D09-1	D09	44025704	46025341	Gh_D09G1743	Os01g0656200	Probable protein phosphatase 2C 8	45166862	45168564	-
Cluster-D09-1	D09	44025704	46025341	Gh_D09G1744	SF3A3	Splicing factor 3A subunit 3	45171357	45176722	+
Cluster-D09-1	D09	44025704	46025341	Gh_D09G1745	BOB1	Protein BOBBER 1	45178971	45182111	-
Cluster-D09-1	D09	44025704	46025341	Gh_D09G1746	rps4	30S ribosomal protein S4, chloroplastic	45184060	45184670	+
Cluster-D09-1	D09	44025704	46025341	Gh_D09G1747	SINAT4	E3 ubiquitin-protein ligase SINAT4	45185577	45187759	-
Cluster-D09-1	D09	44025704	46025341	Gh_D09G1748	CLPX1	CLP protease regulatory subunit CLPX1, mitochondrial	45190236	45196725	-
Cluster-D09-1	D09	44025704	46025341	Gh_D09G1749	SS1	Starch synthase 1, chloroplastic/amyloplastic	45202620	45207598	+
Cluster-D09-1	D09	44025704	46025341	Gh_D09G1750	ABIL2	Protein ABIL2	45212168	45214047	+
Cluster-D09-1	D09	44025704	46025341	Gh_D09G1751	NA	NA	45214651	45216238	-
Cluster-D09-1	D09	44025704	46025341	Gh_D09G1752	nphp3	Nephrocystin-3	45217060	45220842	+
Cluster-D09-1	D09	44025704	46025341	Gh_D09G1753	KPNB1	Importin subunit beta-1	45222623	45225335	-
Cluster-D09-1	D09	44025704	46025341	Gh_D09G1754	KPNB1	Importin subunit beta-1	45228852	45231563	-
Cluster-D09-1	D09	44025704	46025341	Gh_D09G1755	ACBP2	Acyl-CoA-binding domain-containing protein 2	45236419	45239402	-
Cluster-D09-1	D09	44025704	46025341	Gh_D09G1756	GLC1	Glucan endo-1,3-beta-glucosidase	45242141	45245275	-
Cluster-D09-1	D09	44025704	46025341	Gh_D09G1757	TL17	Thylakoid lumenal 17.4 kDa protein, chloroplastic	45247994	45249598	-
Cluster-D09-1	D09	44025704	46025341	Gh_D09G1758	NA	NA	45250907	45251146	+
Cluster-D09-1	D09	44025704	46025341	Gh_D09G1759	EXD3	Exonuclease mut-7 homolog	45256897	45261798	+
Cluster-D09-1	D09	44025704	46025341	Gh_D09G1760	OPT6	Oligopeptide transporter 6	45262635	45263433	+
Cluster-D09-1	D09	44025704	46025341	Gh_D09G1761	PUB44	U-box domain-containing protein 44	45264009	45269165	-
Cluster-D09-1	D09	44025704	46025341	Gh_D09G1762	MIP2	MAG2-interacting protein 2	45273975	45280319	+
Cluster-D09-1	D09	44025704	46025341	Gh_D09G1763	MFSD5	Molybdate-anion transporter	45284142	45287949	-
Cluster-D09-1	D09	44025704	46025341	Gh_D09G1764	VPS26B	Vacuolar protein sorting-associated protein 26B	45288937	45293694	-
Cluster-D09-1	D09	44025704	46025341	Gh_D09G1765	atad1a	ATPase family AAA domain-containing protein 1-A	45295187	45298623	-
Cluster-D09-1	D09	44025704	46025341	Gh_D09G1766	YSL3	Metal-nicotianamine transporter YSL3	45314970	45317790	+
Cluster-D09-1	D09	44025704	46025341	Gh_D09G1767	NA	NA	45320843	45327616	+
Cluster-D09-1	D09	44025704	46025341	Gh_D09G1768	SR34A	Serine/arginine-rich splicing factor SR34A	45335569	45338333	+
Cluster-D09-1	D09	44025704	46025341	Gh_D09G1769	RPP1A	60S acidic ribosomal protein P1	45340257	45340698	+
Cluster-D09-1	D09	44025704	46025341	Gh_D09G1770	NA	NA	45342519	45342983	+
Cluster-D09-1	D09	44025704	46025341	Gh_D09G1771	BHLH63	Transcription factor bHLH63	45348479	45350509	-
Cluster-D09-1	D09	44025704	46025341	Gh_D09G1772	NA	NA	45354460	45354827	+
Cluster-D09-1	D09	44025704	46025341	Gh_D09G1773	NAC062	NAC domain-containing protein 62	45356763	45359453	-
Cluster-D09-1	D09	44025704	46025341	Gh_D09G1774	NA	NA	45363347	45365614	+
Cluster-D09-1	D09	44025704	46025341	Gh_D09G1775	ATL79	RING-H2 finger protein ATL79	45367930	45368547	+
Cluster-D09-1	D09	44025704	46025341	Gh_D09G1776	NA	NA	45374008	45374181	+
Cluster-D09-1	D09	44025704	46025341	Gh_D09G1777	HIPP26	Heavy metal-associated isoprenylated plant protein 26	45378919	45381868	+
Cluster-D09-1	D09	44025704	46025341	Gh_D09G1778	RHA1B	E3 ubiquitin-protein ligase RHA1B	45392538	45392840	+
Cluster-D09-1	D09	44025704	46025341	Gh_D09G1779	GALT31A	Beta-1,6-galactosyltransferase GALT31A	45396351	45398829	+
Cluster-D09-1	D09	44025704	46025341	Gh_D09G1780	Stard7	StAR-related lipid transfer protein 7, mitochondrial	45408145	45410452	+
Cluster-D09-1	D09	44025704	46025341	Gh_D09G1781	NA	NA	45414229	45414700	+
Cluster-D09-1	D09	44025704	46025341	Gh_D09G1782	WAXY	Granule-bound starch synthase 1, chloroplastic/amyloplastic	45420378	45423579	+
Cluster-D09-1	D09	44025704	46025341	Gh_D09G1783	UBP10	Ubiquitin carboxyl-terminal hydrolase 10	45424676	45432550	-
Cluster-D09-1	D09	44025704	46025341	Gh_D09G1784	NA	NA	45438305	45438919	+
Cluster-D09-1	D09	44025704	46025341	Gh_D09G1785	NAC043	NAC domain-containing protein 43	45457855	45459278	+
Cluster-D09-1	D09	44025704	46025341	Gh_D09G1786	BLT	Protein BRANCHLESS TRICHOME	45481752	45482540	-
Cluster-D09-1	D09	44025704	46025341	Gh_D09G1787	xylF	2-hydroxymuconate semialdehyde hydrolase	45493819	45496500	+
Cluster-D09-1	D09	44025704	46025341	Gh_D09G1788	GAOA	Galactose oxidase	45498159	45499817	-
Cluster-D09-1	D09	44025704	46025341	Gh_D09G1789	MGL	Methionine gamma-lyase	45500821	45523621	-
Cluster-D09-1	D09	44025704	46025341	Gh_D09G1790	NA	NA	45531191	45536864	+
Cluster-D09-1	D09	44025704	46025341	Gh_D09G1791	C27H6.8	UPF0160 protein C27H6.8	45537352	45540086	+
Cluster-D09-1	D09	44025704	46025341	Gh_D09G1792	DOF3.7	Dof zinc finger protein DOF3.7	45573350	45577115	-
Cluster-D09-1	D09	44025704	46025341	Gh_D09G1793	nphp3	Nephrocystin-3	45597237	45599692	+
Cluster-D09-1	D09	44025704	46025341	Gh_D09G1794	CDKE-1	Cyclin-dependent kinase E-1	45602368	45603810	+
Cluster-D09-1	D09	44025704	46025341	Gh_D09G1795	NLP7	Protein NLP7	45604537	45608478	-
Cluster-D09-1	D09	44025704	46025341	Gh_D09G1796	CSLG3	Cellulose synthase-like protein G3	45613172	45616403	-
Cluster-D09-1	D09	44025704	46025341	Gh_D09G1797	CSLG3	Cellulose synthase-like protein G3	45623410	45624965	-
Cluster-D09-1	D09	44025704	46025341	Gh_D09G1798	CSLG3	Cellulose synthase-like protein G3	45629214	45633991	-
Cluster-D09-1	D09	44025704	46025341	Gh_D09G1799	NA	NA	45637470	45638117	+
Cluster-D09-1	D09	44025704	46025341	Gh_D09G1800	SKIP8	F-box protein SKIP8	45639198	45641517	-
Cluster-D09-1	D09	44025704	46025341	Gh_D09G1801	CBL8	Calcineurin B-like protein 8	45645615	45647387	+
Cluster-D09-1	D09	44025704	46025341	Gh_D09G1802	At1g71691	GDSL esterase/lipase At1g71691	45647777	45649648	-
Cluster-D09-1	D09	44025704	46025341	Gh_D09G1803	NA	Dynamin-related protein 12A	45650249	45654518	-
Cluster-D09-1	D09	44025704	46025341	Gh_D09G1804	NA	UDP-glucose 4-epimerase GEPI48	45659547	45662645	-
Cluster-D09-1	D09	44025704	46025341	Gh_D09G1805	NA	NA	45670677	45673365	-
Cluster-D09-1	D09	44025704	46025341	Gh_D09G1806	NDK4	Nucleoside diphosphate kinase IV, chloroplastic/mitochondrial	45675586	45679149	-
Cluster-D09-1	D09	44025704	46025341	Gh_D09G1807	NA	NA	45679505	45681332	-
Cluster-D09-1	D09	44025704	46025341	Gh_D09G1808	ERF061	Ethylene-responsive transcription factor ERF061	45691977	45692882	+
Cluster-D09-1	D09	44025704	46025341	Gh_D09G1809	NA	NA	45694001	45698917	-
Cluster-D09-1	D09	44025704	46025341	Gh_D09G1810	NA	NA	45703588	45708364	-
Cluster-D09-1	D09	44025704	46025341	Gh_D09G1811	PHY1	Light-sensor Protein kinase	45714207	45716401	-
Cluster-D09-1	D09	44025704	46025341	Gh_D09G1812	CRF2	Ethylene-responsive transcription factor CRF2	45723007	45724020	-
Cluster-D09-1	D09	44025704	46025341	Gh_D09G1813	WRKY19	Probable WRKY transcription factor 19	45747153	45749201	+
Cluster-D09-1	D09	44025704	46025341	Gh_D09G1814	SPCC24B10.10c	Uncharacterized AAA domain-containing protein C24B10.10c	45750963	45755040	+
Cluster-D09-1	D09	44025704	46025341	Gh_D09G1815	RTNLB3	Reticulon-like protein B3	45755521	45757103	-
Cluster-D09-1	D09	44025704	46025341	Gh_D09G1816	NA	NA	45759669	45760136	-
Cluster-D09-1	D09	44025704	46025341	Gh_D09G1817	NA	NA	45767205	45767399	-
Cluster-D09-1	D09	44025704	46025341	Gh_D09G1818	RPS10A	40S ribosomal protein S10-1	45770336	45771756	+
Cluster-D09-1	D09	44025704	46025341	Gh_D09G1819	At1g63850	BTB/POZ domain-containing protein At1g63850	45772628	45774546	-
Cluster-D09-1	D09	44025704	46025341	Gh_D09G1820	B3GALT11	Probable beta-1,3-galactosyltransferase 11	45776264	45778937	-
Cluster-D09-1	D09	44025704	46025341	Gh_D09G1821	COL5	Zinc finger protein CONSTANS-LIKE 5	45786398	45787884	+
Cluster-D09-1	D09	44025704	46025341	Gh_D09G1822	PHT1-4	Probable inorganic phosphate transporter 1-4	45794143	45794385	+
Cluster-D09-1	D09	44025704	46025341	Gh_D09G1823	NA	NA	45807729	45809391	+
Cluster-D09-1	D09	44025704	46025341	Gh_D09G1824	At2g33720	B3 domain-containing protein At2g33720	45810054	45810641	-
Cluster-D09-1	D09	44025704	46025341	Gh_D09G1825	SAMC2	Probable S-adenosylmethionine carrier 2, chloroplastic	45821620	45825136	+
Cluster-D09-1	D09	44025704	46025341	Gh_D09G1826	GSH1	Glutamate--cysteine ligase, chloroplastic	45862262	45866390	+
Cluster-D09-1	D09	44025704	46025341	Gh_D09G1827	At5g41260	Probable serine/threonine-protein kinase At5g41260	45867624	45872566	-
Cluster-D09-1	D09	44025704	46025341	Gh_D09G1828	NA	Actin-depolymerizing factor	45879890	45880440	+
Cluster-D09-1	D09	44025704	46025341	Gh_D09G1829	NOB1	RNA-binding protein NOB1	45882307	45884678	+
Cluster-D09-1	D09	44025704	46025341	Gh_D09G1830	At1g63430	Probable LRR receptor-like serine/threonine-protein kinase At1g63430	45886191	45889933	-
Cluster-D09-1	D09	44025704	46025341	Gh_D09G1831	NA	NA	45902744	45902968	-
Cluster-D09-1	D09	44025704	46025341	Gh_D09G1832	PUX8	Plant UBX domain-containing protein 8	45913701	45917906	+
Cluster-D09-1	D09	44025704	46025341	Gh_D09G1833	P2A12	F-box protein PP2-A12	45923651	45925846	+
Cluster-D09-1	D09	44025704	46025341	Gh_D09G1834	UTR4	UDP-galactose/UDP-glucose transporter 4	45934890	45936689	+
Cluster-D09-1	D09	44025704	46025341	Gh_D09G1835	CPK17	Calcium-dependent protein kinase 17	45937215	45939002	-
Cluster-D09-1	D09	44025704	46025341	Gh_D09G1836	tif211	Eukaryotic translation initiation factor 2 subunit alpha	45942607	45944836	+
Cluster-D09-1	D09	44025704	46025341	Gh_D09G1837	fam63a	Protein FAM63A	45946039	45951878	-
Cluster-D09-1	D09	44025704	46025341	Gh_D09G1838	FZR2	Protein FIZZY-RELATED 2	45953152	45956985	-
Cluster-D09-1	D09	44025704	46025341	Gh_D09G1839	NA	NA	45959352	45960278	-
Cluster-D09-1	D09	44025704	46025341	Gh_D09G1840	EXPA7	Expansin-A7	45961349	45962346	-
Cluster-D09-1	D09	44025704	46025341	Gh_D09G1841	NUDT14	Nudix hydrolase 14, chloroplastic	45963351	45965657	-
Cluster-D09-1	D09	44025704	46025341	Gh_D09G1842	CYP76B6	Geraniol 8-hydroxylase	45975334	45986846	-
Cluster-D09-1	D09	44025704	46025341	Gh_D09G1843	CYP76B6	Geraniol 8-hydroxylase	45992950	45994527	-
Cluster-D09-1	D09	44025704	46025341	Gh_D09G1844	SAP7	Zinc finger A20 and AN1 domain-containing stress-associated protein 7	46009031	46009540	+
Cluster-D09-1	D09	44025704	46025341	Gh_D09G1845	ARK3	Armadillo repeat-containing kinesin-like protein 3	46016011	46022999	+
Cluster-D10-1	D10	32705376	51039095	Gh_D10G1457	XI-B	Myosin-8	32849596	32878256	+
Cluster-D10-1	D10	32705376	51039095	Gh_D10G1458	NA	NA	32932376	32932645	-
Cluster-D10-1	D10	32705376	51039095	Gh_D10G1459	NA	NA	32933127	32934224	-
Cluster-D10-1	D10	32705376	51039095	Gh_D10G1460	NA	NA	32947203	32949946	-
Cluster-D10-1	D10	32705376	51039095	Gh_D10G1461	NA	NA	32952609	32953989	-
Cluster-D10-1	D10	32705376	51039095	Gh_D10G1462	LYK4	LysM domain receptor-like kinase 4	33001343	33004236	-
Cluster-D10-1	D10	32705376	51039095	Gh_D10G1463	PNSB5	Photosynthetic NDH subunit of subcomplex B 5, chloroplastic	33005390	33006378	-
Cluster-D10-1	D10	32705376	51039095	Gh_D10G1464	CIPK7	CBL-interacting serine/threonine-protein kinase 7	33008242	33009564	-
Cluster-D10-1	D10	32705376	51039095	Gh_D10G1465	NA	NA	33084061	33085766	-
Cluster-D10-1	D10	32705376	51039095	Gh_D10G1466	NA	NA	33140629	33142307	+
Cluster-D10-1	D10	32705376	51039095	Gh_D10G1467	SEN102	Thiol protease SEN102	33143027	33143311	-
Cluster-D10-1	D10	32705376	51039095	Gh_D10G1468	KCS2	3-ketoacyl-CoA synthase 2	33268372	33271128	+
Cluster-D10-1	D10	32705376	51039095	Gh_D10G1469	fhit	Bis(5'-adenosyl)-triphosphatase	33347385	33349371	+
Cluster-D10-1	D10	32705376	51039095	Gh_D10G1470	IP5P7	Type IV inositol polyphosphate 5-phosphatase 7	33447393	33450680	-
Cluster-D10-1	D10	32705376	51039095	Gh_D10G1471	RDM1	Protein RDM1	33604889	33605962	+
Cluster-D10-1	D10	32705376	51039095	Gh_D10G1472	PCMP-H56	Pentatricopeptide repeat-containing protein At3g22690	33606411	33608933	-
Cluster-D10-1	D10	32705376	51039095	Gh_D10G1473	At2g32040	Folate-biopterin transporter 1, chloroplastic	33625393	33626687	+
Cluster-D10-1	D10	32705376	51039095	Gh_D10G1474	RH58	DEAD-box ATP-dependent RNA helicase 58, chloroplastic	33660249	33663960	+
Cluster-D10-1	D10	32705376	51039095	Gh_D10G1475	HAM1	Histone acetyltransferase of the MYST family 1	33695704	33696678	+
Cluster-D10-1	D10	32705376	51039095	Gh_D10G1476	CHR12	Probable ATP-dependent DNA helicase CHR12	33699330	33710155	+
Cluster-D10-1	D10	32705376	51039095	Gh_D10G1477	RANGAP2	RAN GTPase-activating protein 2	33711271	33712905	-
Cluster-D10-1	D10	32705376	51039095	Gh_D10G1478	TSJT1	Stem-specific protein TSJT1	33790009	33792354	+
Cluster-D10-1	D10	32705376	51039095	Gh_D10G1479	mkkA	Mitogen-activated protein kinase kinase kinase A	33867680	33873822	+
Cluster-D10-1	D10	32705376	51039095	Gh_D10G1480	JMJ16	Putative lysine-specific demethylase JMJ16	33961234	33962986	+
Cluster-D10-1	D10	32705376	51039095	Gh_D10G1481	NA	NA	33964040	33966450	+
Cluster-D10-1	D10	32705376	51039095	Gh_D10G1482	AGO10	Protein argonaute 10	34082118	34088787	-
Cluster-D10-1	D10	32705376	51039095	Gh_D10G1483	CML8	Calmodulin-like protein 8	34160325	34162539	-
Cluster-D10-1	D10	32705376	51039095	Gh_D10G1484	VTE3	2-methyl-6-phytyl-1,4-hydroquinone methyltransferase, chloroplastic	34190861	34192577	-
Cluster-D10-1	D10	32705376	51039095	Gh_D10G1485	ABCG12	ABC transporter G family member 12	34225638	34279385	-
Cluster-D10-1	D10	32705376	51039095	Gh_D10G1486	GG2	Guanine nucleotide-binding protein subunit gamma 2	34337799	34341008	+
Cluster-D10-1	D10	32705376	51039095	Gh_D10G1487	NA	Pyruvate kinase isozyme A, chloroplastic	34507690	34514935	+
Cluster-D10-1	D10	32705376	51039095	Gh_D10G1488	LFR	Armadillo repeat-containing protein LFR	34539084	34541630	+
Cluster-D10-1	D10	32705376	51039095	Gh_D10G1489	HT1	Serine/threonine-protein kinase HT1	34584299	34589183	+
Cluster-D10-1	D10	32705376	51039095	Gh_D10G1490	NA	40S ribosomal protein S3a	34596755	34598577	+
Cluster-D10-1	D10	32705376	51039095	Gh_D10G1491	SULTR3	Sulfate transporter 3.1	34620869	34625418	-
Cluster-D10-1	D10	32705376	51039095	Gh_D10G1492	NA	NA	34972390	34973588	+
Cluster-D10-1	D10	32705376	51039095	Gh_D10G1493	CSLG2	Cellulose synthase-like protein G2	35063419	35066198	+
Cluster-D10-1	D10	32705376	51039095	Gh_D10G1494	yqkD	Uncharacterized protein YqkD	35200689	35211817	+
Cluster-D10-1	D10	32705376	51039095	Gh_D10G1495	NA	NA	35225495	35228143	-
Cluster-D10-1	D10	32705376	51039095	Gh_D10G1496	NA	NA	35291324	35291860	-
Cluster-D10-1	D10	32705376	51039095	Gh_D10G1497	GK3	Guanylate kinase 3, chloroplastic	35356514	35357101	-
Cluster-D10-1	D10	32705376	51039095	Gh_D10G1498	At3g22845	Transmembrane emp24 domain-containing protein p24beta3	35417844	35452125	-
Cluster-D10-1	D10	32705376	51039095	Gh_D10G1499	HSFA6b	Heat stress transcription factor A-6b	35489573	35491157	-
Cluster-D10-1	D10	32705376	51039095	Gh_D10G1500	CLC-D	Chloride channel protein CLC-d	35540474	35551892	-
Cluster-D10-1	D10	32705376	51039095	Gh_D10G1501	EPFL4	EPIDERMAL PATTERNING FACTOR-like protein 4	35650994	35651443	-
Cluster-D10-1	D10	32705376	51039095	Gh_D10G1502	NA	NA	35713204	35713683	-
Cluster-D10-1	D10	32705376	51039095	Gh_D10G1503	TIFY4B	Protein TIFY 4B	35872588	35877128	+
Cluster-D10-1	D10	32705376	51039095	Gh_D10G1504	TIC	Protein TIME FOR COFFEE	36157719	36163615	+
Cluster-D10-1	D10	32705376	51039095	Gh_D10G1505	NA	Mavicyanin	36338829	36373508	+
Cluster-D10-1	D10	32705376	51039095	Gh_D10G1506	KMS1	Vacuole membrane protein KMS1	36515023	36546591	-
Cluster-D10-1	D10	32705376	51039095	Gh_D10G1507	RPS15	40S ribosomal protein S15	36842592	36844181	+
Cluster-D10-1	D10	32705376	51039095	Gh_D10G1508	NA	NA	36845948	36849405	-
Cluster-D10-1	D10	32705376	51039095	Gh_D10G1509	MRS2-2	Magnesium transporter MRS2-2	36996982	37000436	+
Cluster-D10-1	D10	32705376	51039095	Gh_D10G1510	SBEI	1,4-alpha-glucan-branching enzyme 1, chloroplastic/amyloplastic	37150112	37154810	-
Cluster-D10-1	D10	32705376	51039095	Gh_D10G1511	NA	NA	37155451	37157283	-
Cluster-D10-1	D10	32705376	51039095	Gh_D10G1512	IAA4	Auxin-responsive protein IAA4	37193566	37194379	+
Cluster-D10-1	D10	32705376	51039095	Gh_D10G1513	At5g43745	Putative ion channel POLLUX-like 2	37274678	37285611	+
Cluster-D10-1	D10	32705376	51039095	Gh_D10G1514	efg1	rRNA-processing protein efg1	37359871	37362698	+
Cluster-D10-1	D10	32705376	51039095	Gh_D10G1515	NA	NA	37605926	37606081	+
Cluster-D10-1	D10	32705376	51039095	Gh_D10G1516	CBSDUF1	DUF21 domain-containing protein At4g14240	37607680	37616400	-
Cluster-D10-1	D10	32705376	51039095	Gh_D10G1517	At5g19025	Uncharacterized protein At5g19025	37988385	37991080	+
Cluster-D10-1	D10	32705376	51039095	Gh_D10G1518	NA	NA	38914106	38914270	-
Cluster-D10-1	D10	32705376	51039095	Gh_D10G1519	IPT5	Adenylate isopentenyltransferase 5, chloroplastic	38928008	38928964	+
Cluster-D10-1	D10	32705376	51039095	Gh_D10G1520	ACBP2	Acyl-CoA-binding domain-containing protein 2	38984445	38985408	-
Cluster-D10-1	D10	32705376	51039095	Gh_D10G1521	NA	NA	39086665	39098400	-
Cluster-D10-1	D10	32705376	51039095	Gh_D10G1522	WDL1	Protein WVD2-like 1	39254334	39256455	-
Cluster-D10-1	D10	32705376	51039095	Gh_D10G1523	NA	NA	39261987	39267051	+
Cluster-D10-1	D10	32705376	51039095	Gh_D10G1524	NA	NA	39268512	39270617	+
Cluster-D10-1	D10	32705376	51039095	Gh_D10G1525	NA	NA	39278891	39281425	-
Cluster-D10-1	D10	32705376	51039095	Gh_D10G1526	NA	NA	39309292	39309531	+
Cluster-D10-1	D10	32705376	51039095	Gh_D10G1527	XRCC4	DNA repair protein XRCC4	39329949	39332114	+
Cluster-D10-1	D10	32705376	51039095	Gh_D10G1528	At5g43560	MATH domain-containing protein At5g43560	39370951	39379608	-
Cluster-D10-1	D10	32705376	51039095	Gh_D10G1529	TAC1	Transcriptional regulator TAC1	39495336	39495863	+
Cluster-D10-1	D10	32705376	51039095	Gh_D10G1530	NA	NA	39690398	39692000	-
Cluster-D10-1	D10	32705376	51039095	Gh_D10G1531	At4g14450	Uncharacterized protein At4g14450, chloroplastic	39703453	39703782	+
Cluster-D10-1	D10	32705376	51039095	Gh_D10G1532	AAH	Allantoate deiminase	39742887	39744848	+
Cluster-D10-1	D10	32705376	51039095	Gh_D10G1533	BHLH104	Transcription factor bHLH104	39781448	39783664	-
Cluster-D10-1	D10	32705376	51039095	Gh_D10G1534	RPN10	26S proteasome non-ATPase regulatory subunit 4 homolog	39786782	39788315	-
Cluster-D10-1	D10	32705376	51039095	Gh_D10G1535	LRX6	Leucine-rich repeat extensin-like protein 6	39821492	39822637	+
Cluster-D10-1	D10	32705376	51039095	Gh_D10G1536	ERF098	Ethylene-responsive transcription factor ERF098	39894104	39894568	+
Cluster-D10-1	D10	32705376	51039095	Gh_D10G1537	ERF1B	Ethylene-responsive transcription factor 1B	40126484	40127083	+
Cluster-D10-1	D10	32705376	51039095	Gh_D10G1538	NA	NA	40171906	40172242	+
Cluster-D10-1	D10	32705376	51039095	Gh_D10G1539	PRP1	Repetitive proline-rich cell wall protein 1	40194255	40194991	-
Cluster-D10-1	D10	32705376	51039095	Gh_D10G1540	NA	NA	40248122	40249189	-
Cluster-D10-1	D10	32705376	51039095	Gh_D10G1541	At3g12360	Ankyrin repeat-containing protein At3g12360	40258228	40260749	-
Cluster-D10-1	D10	32705376	51039095	Gh_D10G1542	NA	NA	40282539	40283021	-
Cluster-D10-1	D10	32705376	51039095	Gh_D10G1543	PPCK1	Phosphoenolpyruvate carboxylase kinase 1	40324851	40325747	-
Cluster-D10-1	D10	32705376	51039095	Gh_D10G1544	Epn2	Epsin-2	40432475	40434421	+
Cluster-D10-1	D10	32705376	51039095	Gh_D10G1545	NA	NA	40479838	40480542	+
Cluster-D10-1	D10	32705376	51039095	Gh_D10G1546	NA	NA	40482127	40483024	+
Cluster-D10-1	D10	32705376	51039095	Gh_D10G1547	Dctpp1	dCTP pyrophosphatase 1	40527992	40529072	-
Cluster-D10-1	D10	32705376	51039095	Gh_D10G1548	CRK29	Cysteine-rich receptor-like protein kinase 29	40612373	40613598	-
Cluster-D10-1	D10	32705376	51039095	Gh_D10G1549	At1g61180	Probable disease resistance protein At1g61180	40657919	40660767	+
Cluster-D10-1	D10	32705376	51039095	Gh_D10G1550	GLTP1	Glycolipid transfer protein 1	40673430	40674953	+
Cluster-D10-1	D10	32705376	51039095	Gh_D10G1551	At1g04430	Probable methyltransferase PMT8	40872091	40875142	-
Cluster-D10-1	D10	32705376	51039095	Gh_D10G1552	LSH6	Protein LIGHT-DEPENDENT SHORT HYPOCOTYLS 6	41145889	41146503	-
Cluster-D10-1	D10	32705376	51039095	Gh_D10G1553	USE1	Vesicle transport protein USE1	41285536	41288715	-
Cluster-D10-1	D10	32705376	51039095	Gh_D10G1554	NA	NA	41288770	41288979	+
Cluster-D10-1	D10	32705376	51039095	Gh_D10G1555	At1g48120	Serine/threonine-protein phosphatase 7 long form homolog	41327945	41329919	+
Cluster-D10-1	D10	32705376	51039095	Gh_D10G1556	XBAT35	Putative E3 ubiquitin-protein ligase XBAT35	41335800	41339714	-
Cluster-D10-1	D10	32705376	51039095	Gh_D10G1557	LEGB	Legumin B	41612767	41614628	+
Cluster-D10-1	D10	32705376	51039095	Gh_D10G1558	At1g65660	Pre-mRNA-splicing factor SLU7-A	41721136	41724853	-
Cluster-D10-1	D10	32705376	51039095	Gh_D10G1559	MYB4	Myb-related protein Myb4	41759785	41760952	+
Cluster-D10-1	D10	32705376	51039095	Gh_D10G1560	UGT74B1	UDP-glycosyltransferase 74B1	41922449	41924472	-
Cluster-D10-1	D10	32705376	51039095	Gh_D10G1561	RIC5	CRIB domain-containing protein RIC5	41976900	41977804	-
Cluster-D10-1	D10	32705376	51039095	Gh_D10G1562	ATK1	Kinesin-1	42000927	42009814	-
Cluster-D10-1	D10	32705376	51039095	Gh_D10G1563	PYD3	Beta-ureidopropionase	42016466	42016811	-
Cluster-D10-1	D10	32705376	51039095	Gh_D10G1564	FAO1	Long-chain-alcohol oxidase FAO1	42170456	42176257	+
Cluster-D10-1	D10	32705376	51039095	Gh_D10G1565	PHO1	Phosphate transporter PHO1	42291925	42301046	-
Cluster-D10-1	D10	32705376	51039095	Gh_D10G1566	RPL28	50S ribosomal protein L28, chloroplastic	42393929	42395088	-
Cluster-D10-1	D10	32705376	51039095	Gh_D10G1567	U2af50	Splicing factor U2AF 50 kDa subunit	42419367	42425110	-
Cluster-D10-1	D10	32705376	51039095	Gh_D10G1568	At4g02580	NADH dehydrogenase [ubiquinone] flavoprotein 2, mitochondrial	42434935	42435593	+
Cluster-D10-1	D10	32705376	51039095	Gh_D10G1569	NA	NA	42436885	42437103	-
Cluster-D10-1	D10	32705376	51039095	Gh_D10G1570	NA	NA	42463796	42464855	+
Cluster-D10-1	D10	32705376	51039095	Gh_D10G1571	NA	NA	42533971	42534879	+
Cluster-D10-1	D10	32705376	51039095	Gh_D10G1572	NA	NA	42538400	42539362	+
Cluster-D10-1	D10	32705376	51039095	Gh_D10G1573	NA	NA	42542508	42543470	-
Cluster-D10-1	D10	32705376	51039095	Gh_D10G1574	AGL86	Agamous-like MADS-box protein AGL86	42588695	42589876	+
Cluster-D10-1	D10	32705376	51039095	Gh_D10G1575	GSO1	LRR receptor-like serine/threonine-protein kinase GSO1	42672154	42675081	-
Cluster-D10-1	D10	32705376	51039095	Gh_D10G1576	PCMP-H24	Pentatricopeptide repeat-containing protein At4g02750	42676914	42678821	+
Cluster-D10-1	D10	32705376	51039095	Gh_D10G1577	NA	NA	42706518	42708455	+
Cluster-D10-1	D10	32705376	51039095	Gh_D10G1578	TOM9-2	Mitochondrial import receptor subunit TOM9-2	42761591	42761896	+
Cluster-D10-1	D10	32705376	51039095	Gh_D10G1579	CRRSP3	Cysteine-rich repeat secretory protein 3	42934432	42935512	-
Cluster-D10-1	D10	32705376	51039095	Gh_D10G1580	BHLH63	Transcription factor bHLH63	43119671	43120853	+
Cluster-D10-1	D10	32705376	51039095	Gh_D10G1581	COL5	Zinc finger protein CONSTANS-LIKE 5	43129822	43132325	+
Cluster-D10-1	D10	32705376	51039095	Gh_D10G1582	NA	NA	43153633	43155607	+
Cluster-D10-1	D10	32705376	51039095	Gh_D10G1583	RPL23A	60S ribosomal protein L23	43175026	43176668	+
Cluster-D10-1	D10	32705376	51039095	Gh_D10G1584	PXG3	Probable peroxygenase 3	43177163	43179950	-
Cluster-D10-1	D10	32705376	51039095	Gh_D10G1585	PXG3	Probable peroxygenase 3	43182600	43186389	+
Cluster-D10-1	D10	32705376	51039095	Gh_D10G1586	NA	Eukaryotic translation initiation factor isoform 4E-2	43243455	43245495	+
Cluster-D10-1	D10	32705376	51039095	Gh_D10G1587	PGR5	Protein PROTON GRADIENT REGULATION 5, chloroplastic	43247254	43247594	-
Cluster-D10-1	D10	32705376	51039095	Gh_D10G1588	NA	NA	43278196	43279213	+
Cluster-D10-1	D10	32705376	51039095	Gh_D10G1589	NA	NA	43280506	43281632	-
Cluster-D10-1	D10	32705376	51039095	Gh_D10G1590	NA	NA	43283422	43285749	-
Cluster-D10-1	D10	32705376	51039095	Gh_D10G1591	At3g06240	F-box/kelch-repeat protein At3g06240	43321044	43322135	+
Cluster-D10-1	D10	32705376	51039095	Gh_D10G1592	NA	NA	43323240	43326762	+
Cluster-D10-1	D10	32705376	51039095	Gh_D10G1593	LUH	Transcriptional corepressor LEUNIG_HOMOLOG	43337188	43337628	+
Cluster-D10-1	D10	32705376	51039095	Gh_D10G1594	At4g36180	Probable LRR receptor-like serine/threonine-protein kinase At4g36180	43364254	43366387	+
Cluster-D10-1	D10	32705376	51039095	Gh_D10G1595	nxt3	Putative G3BP-like protein	43367786	43371083	+
Cluster-D10-1	D10	32705376	51039095	Gh_D10G1596	NA	NA	43371797	43374474	-
Cluster-D10-1	D10	32705376	51039095	Gh_D10G1597	NA	NA	43409746	43410107	-
Cluster-D10-1	D10	32705376	51039095	Gh_D10G1598	STY17	Serine/threonine-protein kinase STY17	43410469	43416608	+
Cluster-D10-1	D10	32705376	51039095	Gh_D10G1599	NA	NA	43453314	43453481	-
Cluster-D10-1	D10	32705376	51039095	Gh_D10G1600	IAA13	Auxin-responsive protein IAA13	43464956	43466647	+
Cluster-D10-1	D10	32705376	51039095	Gh_D10G1601	NA	NA	43548859	43549837	+
Cluster-D10-1	D10	32705376	51039095	Gh_D10G1602	At2g33255	Haloacid dehalogenase-like hydrolase domain-containing protein At2g33255	43550866	43553273	-
Cluster-D10-1	D10	32705376	51039095	Gh_D10G1603	AMT1-1	Ammonium transporter 1 member 1	43563978	43565435	+
Cluster-D10-1	D10	32705376	51039095	Gh_D10G1604	AMT1-1	Ammonium transporter 1 member 1	43589672	43591102	+
Cluster-D10-1	D10	32705376	51039095	Gh_D10G1605	BAM1	Beta-amylase 1, chloroplastic	43748981	43751570	+
Cluster-D10-1	D10	32705376	51039095	Gh_D10G1606	At4g15470	BI1-like protein	43854415	43856530	+
Cluster-D10-1	D10	32705376	51039095	Gh_D10G1607	GATL4	Probable galacturonosyltransferase-like 4	43906911	43907981	-
Cluster-D10-1	D10	32705376	51039095	Gh_D10G1608	GATL4	Probable galacturonosyltransferase-like 4	43908075	43908677	-
Cluster-D10-1	D10	32705376	51039095	Gh_D10G1609	SAMDC4	S-adenosylmethionine decarboxylase proenzyme 4	44074603	44075631	+
Cluster-D10-1	D10	32705376	51039095	Gh_D10G1610	At3g06270	Probable protein phosphatase 2C 35	44208621	44210132	+
Cluster-D10-1	D10	32705376	51039095	Gh_D10G1611	UGPA	UTP--glucose-1-phosphate uridylyltransferase	44248120	44248531	+
Cluster-D10-1	D10	32705376	51039095	Gh_D10G1612	NA	NA	44256335	44256760	+
Cluster-D10-1	D10	32705376	51039095	Gh_D10G1613	NA	NA	44374405	44374827	-
Cluster-D10-1	D10	32705376	51039095	Gh_D10G1614	43679	AUGMIN subunit 2	44409393	44414496	-
Cluster-D10-1	D10	32705376	51039095	Gh_D10G1615	NA	NA	44481237	44481779	-
Cluster-D10-1	D10	32705376	51039095	Gh_D10G1616	EIF-5A2	Eukaryotic translation initiation factor 5A-2	44488223	44488587	-
Cluster-D10-1	D10	32705376	51039095	Gh_D10G1617	PPD	Pyruvate, phosphate dikinase, chloroplastic	44491913	44499235	+
Cluster-D10-1	D10	32705376	51039095	Gh_D10G1618	trmH	tRNA (guanosine(18)-2'-O)-methyltransferase	44637162	44638805	+
Cluster-D10-1	D10	32705376	51039095	Gh_D10G1619	NA	NA	44640160	44641819	+
Cluster-D10-1	D10	32705376	51039095	Gh_D10G1620	NA	NA	44862836	44863408	-
Cluster-D10-1	D10	32705376	51039095	Gh_D10G1621	NA	NA	44898893	44899465	-
Cluster-D10-1	D10	32705376	51039095	Gh_D10G1622	CNX1	Molybdopterin biosynthesis protein CNX1	44958331	44960157	-
Cluster-D10-1	D10	32705376	51039095	Gh_D10G1623	NA	NA	44979663	44980241	-
Cluster-D10-1	D10	32705376	51039095	Gh_D10G1624	At4g15545	Uncharacterized protein At4g15545	45029888	45032058	+
Cluster-D10-1	D10	32705376	51039095	Gh_D10G1625	RBK2	Receptor-like cytosolic serine/threonine-protein kinase RBK2	45033120	45035683	+
Cluster-D10-1	D10	32705376	51039095	Gh_D10G1626	P4H4	Probable prolyl 4-hydroxylase 4	45036853	45039881	+
Cluster-D10-1	D10	32705376	51039095	Gh_D10G1627	AHP1	Histidine-containing phosphotransfer protein 1	45055449	45056490	+
Cluster-D10-1	D10	32705376	51039095	Gh_D10G1628	rihA	Pyrimidine-specific ribonucleoside hydrolase RihA	45077130	45081170	-
Cluster-D10-1	D10	32705376	51039095	Gh_D10G1629	NA	NA	45102439	45102839	-
Cluster-D10-1	D10	32705376	51039095	Gh_D10G1630	NA	LEC14B homolog	45128272	45132136	-
Cluster-D10-1	D10	32705376	51039095	Gh_D10G1631	At5g18840	Sugar transporter ERD6-like 16	45133588	45136864	-
Cluster-D10-1	D10	32705376	51039095	Gh_D10G1632	CPX	Cycloartenol synthase	45149021	45154883	-
Cluster-D10-1	D10	32705376	51039095	Gh_D10G1633	NA	NA	45155264	45155500	+
Cluster-D10-1	D10	32705376	51039095	Gh_D10G1634	SPL7	Squamosa promoter-binding-like protein 7	45164934	45170616	-
Cluster-D10-1	D10	32705376	51039095	Gh_D10G1635	trappc5	Trafficking protein particle complex subunit 5	45202480	45205301	+
Cluster-D10-1	D10	32705376	51039095	Gh_D10G1636	SCL28	Serine/arginine-rich SC35-like splicing factor SCL28	45210497	45213319	+
Cluster-D10-1	D10	32705376	51039095	Gh_D10G1637	At5g18800	NADH dehydrogenase [ubiquinone] 1 alpha subcomplex subunit 8-B	45217365	45218633	-
Cluster-D10-1	D10	32705376	51039095	Gh_D10G1638	rpmG	50S ribosomal protein L33	45220419	45220595	+
Cluster-D10-1	D10	32705376	51039095	Gh_D10G1639	NA	NA	45260348	45260688	-
Cluster-D10-1	D10	32705376	51039095	Gh_D10G1640	TKT2	Probable 1-deoxy-D-xylulose-5-phosphate synthase, chloroplastic	45348297	45351665	+
Cluster-D10-1	D10	32705376	51039095	Gh_D10G1641	CBL2	Calcineurin B-like protein 2	45365413	45366695	-
Cluster-D10-1	D10	32705376	51039095	Gh_D10G1642	NA	NA	45375391	45375822	+
Cluster-D10-1	D10	32705376	51039095	Gh_D10G1643	PER24	Peroxidase 24	45423530	45424891	-
Cluster-D10-1	D10	32705376	51039095	Gh_D10G1644	PER24	Peroxidase 24	45445937	45448111	-
Cluster-D10-1	D10	32705376	51039095	Gh_D10G1645	UBP20	Ubiquitin carboxyl-terminal hydrolase 20	45459421	45462013	-
Cluster-D10-1	D10	32705376	51039095	Gh_D10G1646	SUD1	Probable E3 ubiquitin ligase SUD1	45515579	45517701	+
Cluster-D10-1	D10	32705376	51039095	Gh_D10G1647	PAXIP1	PAX-interacting protein 1	45518424	45523619	-
Cluster-D10-1	D10	32705376	51039095	Gh_D10G1648	HLJ1	Protein HLJ1	45532959	45535805	-
Cluster-D10-1	D10	32705376	51039095	Gh_D10G1649	NA	NA	45547899	45550181	-
Cluster-D10-1	D10	32705376	51039095	Gh_D10G1650	SYD	Chromatin structure-remodeling complex protein SYD	45551153	45568199	-
Cluster-D10-1	D10	32705376	51039095	Gh_D10G1651	RUK	Serine/threonine-protein kinase RUNKEL	45597222	45603302	+
Cluster-D10-1	D10	32705376	51039095	Gh_D10G1652	NA	NA	45702904	45703320	+
Cluster-D10-1	D10	32705376	51039095	Gh_D10G1653	HCF101	Fe-S cluster assembly factor HCF101, chloroplastic	45746495	45749224	+
Cluster-D10-1	D10	32705376	51039095	Gh_D10G1654	PVA22	Vesicle-associated protein 2-2	45763397	45768624	+
Cluster-D10-1	D10	32705376	51039095	Gh_D10G1655	TULP3	Tubby-like F-box protein 3	45785977	45787180	+
Cluster-D10-1	D10	32705376	51039095	Gh_D10G1656	BAM9	Inactive beta-amylase 9	45788038	45790549	-
Cluster-D10-1	D10	32705376	51039095	Gh_D10G1657	At1g54610	Probable serine/threonine-protein kinase At1g54610	45841538	45845291	-
Cluster-D10-1	D10	32705376	51039095	Gh_D10G1658	NA	NA	45872957	45875071	+
Cluster-D10-1	D10	32705376	51039095	Gh_D10G1659	NA	NA	45876616	45877866	-
Cluster-D10-1	D10	32705376	51039095	Gh_D10G1660	DVR	Divinyl chlorophyllide a 8-vinyl-reductase, chloroplastic	45878468	45879703	+
Cluster-D10-1	D10	32705376	51039095	Gh_D10G1661	VIT_05s0020g01820	CASP-like protein 1E2	45915948	45917243	+
Cluster-D10-1	D10	32705376	51039095	Gh_D10G1662	NA	NA	45945474	45946664	+
Cluster-D10-1	D10	32705376	51039095	Gh_D10G1663	NA	NA	45946895	45947131	-
Cluster-D10-1	D10	32705376	51039095	Gh_D10G1664	MIEL1	E3 ubiquitin-protein ligase MIEL1	46012765	46015036	-
Cluster-D10-1	D10	32705376	51039095	Gh_D10G1665	NA	NA	46037037	46038012	+
Cluster-D10-1	D10	32705376	51039095	Gh_D10G1666	NA	NA	46072615	46073064	-
Cluster-D10-1	D10	32705376	51039095	Gh_D10G1667	NA	NA	46075368	46078030	+
Cluster-D10-1	D10	32705376	51039095	Gh_D10G1668	At3g06400	Putative chromatin-remodeling complex ATPase chain	46113163	46119283	+
Cluster-D10-1	D10	32705376	51039095	Gh_D10G1669	PBS1	Serine/threonine-protein kinase PBS1	46120320	46124338	-
Cluster-D10-1	D10	32705376	51039095	Gh_D10G1670	GRXS2	Monothiol glutaredoxin-S2	46195478	46195786	-
Cluster-D10-1	D10	32705376	51039095	Gh_D10G1671	GRXS7	Monothiol glutaredoxin-S7	46292881	46293189	+
Cluster-D10-1	D10	32705376	51039095	Gh_D10G1672	GRXS2	Monothiol glutaredoxin-S2	46317160	46317468	+
Cluster-D10-1	D10	32705376	51039095	Gh_D10G1673	ACBP4	Acyl-CoA-binding domain-containing protein 4	46319197	46324439	+
Cluster-D10-1	D10	32705376	51039095	Gh_D10G1674	APC7	Anaphase-promoting complex subunit 7	46326595	46331451	-
Cluster-D10-1	D10	32705376	51039095	Gh_D10G1675	TOPORS	E3 ubiquitin-protein ligase Topors	46365752	46367044	+
Cluster-D10-1	D10	32705376	51039095	Gh_D10G1676	TON2	Probable serine/threonine-protein phosphatase 2A regulatory subunit B'' subunit TON2	46367741	46371434	-
Cluster-D10-1	D10	32705376	51039095	Gh_D10G1677	APK2A	Protein kinase 2A, chloroplastic	46452999	46455142	+
Cluster-D10-1	D10	32705376	51039095	Gh_D10G1678	OBGL	GTP-binding protein OBGC, chloroplastic	46468690	46472910	+
Cluster-D10-1	D10	32705376	51039095	Gh_D10G1679	ERF086	Ethylene-responsive transcription factor ERF086	46538762	46539691	+
Cluster-D10-1	D10	32705376	51039095	Gh_D10G1680	NA	NA	46598391	46598813	-
Cluster-D10-1	D10	32705376	51039095	Gh_D10G1681	At2g47850	Zinc finger CCCH domain-containing protein 32	46601026	46604727	-
Cluster-D10-1	D10	32705376	51039095	Gh_D10G1682	NA	NA	46695099	46697123	-
Cluster-D10-1	D10	32705376	51039095	Gh_D10G1683	NA	NA	46700050	46703597	+
Cluster-D10-1	D10	32705376	51039095	Gh_D10G1684	SNF4	Sucrose nonfermenting 4-like protein	46742061	46748039	-
Cluster-D10-1	D10	32705376	51039095	Gh_D10G1685	Morc4	MORC family CW-type zinc finger protein 4	46773219	46781162	+
Cluster-D10-1	D10	32705376	51039095	Gh_D10G1686	SRG1	Protein SRG1	46786997	46788298	+
Cluster-D10-1	D10	32705376	51039095	Gh_D10G1687	CUL1	Cullin-1	46805820	46810379	-
Cluster-D10-1	D10	32705376	51039095	Gh_D10G1688	TRN1	Transportin-1	46823877	46827217	-
Cluster-D10-1	D10	32705376	51039095	Gh_D10G1689	NFYB5	Nuclear transcription factor Y subunit B-5	46906635	46907067	-
Cluster-D10-1	D10	32705376	51039095	Gh_D10G1690	SLC25A19	Mitochondrial thiamine pyrophosphate carrier	46938214	46941610	-
Cluster-D10-1	D10	32705376	51039095	Gh_D10G1691	Os02g0460200	Flowering-promoting factor 1-like protein 3	46986381	46986719	+
Cluster-D10-1	D10	32705376	51039095	Gh_D10G1692	N6AMT1	HemK methyltransferase family member 2	47039916	47040695	-
Cluster-D10-1	D10	32705376	51039095	Gh_D10G1693	NA	NA	47063304	47065872	+
Cluster-D10-1	D10	32705376	51039095	Gh_D10G1694	At3g16560	Probable protein phosphatase 2C 40	47068111	47070283	-
Cluster-D10-1	D10	32705376	51039095	Gh_D10G1695	RALFL33	Protein RALF-like 33	47122187	47122567	+
Cluster-D10-1	D10	32705376	51039095	Gh_D10G1696	NA	NA	47126251	47127658	-
Cluster-D10-1	D10	32705376	51039095	Gh_D10G1697	TSPO	Translocator protein homolog	47133202	47133771	+
Cluster-D10-1	D10	32705376	51039095	Gh_D10G1698	NA	NA	47158219	47158449	+
Cluster-D10-1	D10	32705376	51039095	Gh_D10G1699	PRMT14	Probable histone-arginine methyltransferase 1.4	47162515	47167459	+
Cluster-D10-1	D10	32705376	51039095	Gh_D10G1700	TOC159	Translocase of chloroplast 159, chloroplastic	47216192	47219563	-
Cluster-D10-1	D10	32705376	51039095	Gh_D10G1701	ESD4	Ubiquitin-like-specific protease ESD4	47223729	47226592	+
Cluster-D10-1	D10	32705376	51039095	Gh_D10G1702	KINESIN-13A	Kinesin-13A	47228616	47234048	-
Cluster-D10-1	D10	32705376	51039095	Gh_D10G1703	NCAPD3	Condensin-2 complex subunit D3	47298216	47303702	+
Cluster-D10-1	D10	32705376	51039095	Gh_D10G1704	NA	NA	47359467	47359829	-
Cluster-D10-1	D10	32705376	51039095	Gh_D10G1705	NA	Endo-1,3	47434715	47438709	+
Cluster-D10-1	D10	32705376	51039095	Gh_D10G1706	NA	Phylloplanin	47441486	47442046	+
Cluster-D10-1	D10	32705376	51039095	Gh_D10G1707	LEA5-D	Late embryogenesis abundant protein Lea5-D	47471335	47471749	+
Cluster-D10-1	D10	32705376	51039095	Gh_D10G1708	NA	NA	47487456	47488805	-
Cluster-D10-1	D10	32705376	51039095	Gh_D10G1709	SWEET17	Bidirectional sugar transporter SWEET17	47620123	47621535	-
Cluster-D10-1	D10	32705376	51039095	Gh_D10G1710	NA	Glyoxysomal fatty acid beta-oxidation multifunctional protein MFP-a	47635625	47640612	-
Cluster-D10-1	D10	32705376	51039095	Gh_D10G1711	XI-I	Myosin-15	47653436	47657300	-
Cluster-D10-1	D10	32705376	51039095	Gh_D10G1712	NA	Dynein 8 kDa light chain, flagellar outer arm	47754026	47755259	+
Cluster-D10-1	D10	32705376	51039095	Gh_D10G1713	NA	NA	47756290	47756806	-
Cluster-D10-1	D10	32705376	51039095	Gh_D10G1714	DTX55	Protein DETOXIFICATION 55	47916232	47917845	-
Cluster-D10-1	D10	32705376	51039095	Gh_D10G1715	EPHX2	Bifunctional epoxide hydrolase 2	48025711	48027553	-
Cluster-D10-1	D10	32705376	51039095	Gh_D10G1716	NA	NA	48139354	48139659	+
Cluster-D10-1	D10	32705376	51039095	Gh_D10G1717	ICT1	Peptidyl-tRNA hydrolase ICT1, mitochondrial	48189641	48192340	+
Cluster-D10-1	D10	32705376	51039095	Gh_D10G1718	RPL14B	60S ribosomal protein L14-2	48194813	48195319	-
Cluster-D10-1	D10	32705376	51039095	Gh_D10G1719	NA	NA	48262911	48263273	+
Cluster-D10-1	D10	32705376	51039095	Gh_D10G1720	NA	NA	48377029	48377337	+
Cluster-D10-1	D10	32705376	51039095	Gh_D10G1721	NA	NA	48392827	48393138	+
Cluster-D10-1	D10	32705376	51039095	Gh_D10G1722	NA	NA	48412677	48412985	+
Cluster-D10-1	D10	32705376	51039095	Gh_D10G1723	NA	NA	48497268	48497576	+
Cluster-D10-1	D10	32705376	51039095	Gh_D10G1724	plaa2	Exopolygalacturonase (Fragment)	48508490	48510231	+
Cluster-D10-1	D10	32705376	51039095	Gh_D10G1725	spag1a	Sperm-associated antigen 1A	48523205	48524952	+
Cluster-D10-1	D10	32705376	51039095	Gh_D10G1726	RAP2-3	Ethylene-responsive transcription factor RAP2-3	48551102	48552231	+
Cluster-D10-1	D10	32705376	51039095	Gh_D10G1727	NA	NA	48583602	48584222	-
Cluster-D10-1	D10	32705376	51039095	Gh_D10G1728	RPL19B	60S ribosomal protein L19-2	48600934	48602567	+
Cluster-D10-1	D10	32705376	51039095	Gh_D10G1729	PLDZETA1	Phospholipase D zeta 1	48605329	48613791	+
Cluster-D10-1	D10	32705376	51039095	Gh_D10G1730	At3g16800	Probable protein phosphatase 2C 41	48615291	48616750	+
Cluster-D10-1	D10	32705376	51039095	Gh_D10G1731	TPR2	Topless-related protein 2	48634628	48642223	+
Cluster-D10-1	D10	32705376	51039095	Gh_D10G1732	GSVIVT00026920001	Probable polygalacturonase	48685872	48688666	+
Cluster-D10-1	D10	32705376	51039095	Gh_D10G1733	NA	NA	48690297	48691183	-
[truncated: 442 more rows]
