# Supplementary material for: Identification of candidate genes for key fibre‐related QTLs and derivation of favourable alleles in Gossypium hirsutum recombinant inbred lines with G. barbadense introgressions
Source: Plant Biotechnol J. 2019 Sep 20;18(3):707–20. doi: 10.1111/pbi.13237 (PMC7004909; doi:10.1111/pbi.13237)
Supplement: Supplementary file 27 — Table S18 Go annotation information of candidate genes in 17 QTL clusters. [file PBI-18-707-s023.xlsx]

## Sheet: Table S18
GOid	Description	Class	Counts	TotalGOid	TotalGeneAnnotated
GO:0009838	abscission	biological_process	4	3164	951
GO:0030029	actin filament-based process	biological_process	5	3164	951
GO:0007568	aging	biological_process	6	3164	951
GO:0048532	anatomical structure arrangement	biological_process	2	3164	951
GO:0048856	anatomical structure development	biological_process	161	3164	951
GO:0048646	anatomical structure formation involved in morphogenesis	biological_process	12	3164	951
GO:0009653	anatomical structure morphogenesis	biological_process	36	3164	951
GO:0009058	biosynthetic process	biological_process	228	3164	951
GO:0009056	catabolic process	biological_process	60	3164	951
GO:0007155	cell adhesion	biological_process	1	3164	951
GO:0007154	cell communication	biological_process	75	3164	951
GO:0007049	cell cycle	biological_process	11	3164	951
GO:0022402	cell cycle process	biological_process	9	3164	951
GO:0008219	cell death	biological_process	9	3164	951
GO:0051301	cell division	biological_process	14	3164	951
GO:0016049	cell growth	biological_process	25	3164	951
GO:0071554	cell wall organization or biogenesis	biological_process	36	3164	951
GO:0044085	cellular component biogenesis	biological_process	64	3164	951
GO:0016043	cellular component organization	biological_process	124	3164	951
GO:0048869	cellular developmental process	biological_process	41	3164	951
GO:0051641	cellular localization	biological_process	37	3164	951
GO:0044237	cellular metabolic process	biological_process	389	3164	951
GO:0022412	cellular process involved in reproduction in multicellular organism	biological_process	4	3164	951
GO:0051716	cellular response to stimulus	biological_process	97	3164	951
GO:0007059	chromosome segregation	biological_process	3	3164	951
GO:0007623	circadian rhythm	biological_process	4	3164	951
GO:0051606	detection of stimulus	biological_process	5	3164	951
GO:0048589	developmental growth	biological_process	18	3164	951
GO:0021700	developmental maturation	biological_process	12	3164	951
GO:0003006	developmental process involved in reproduction	biological_process	84	3164	951
GO:0022611	dormancy process	biological_process	3	3164	951
GO:0051234	establishment of localization	biological_process	121	3164	951
GO:0140029	exocytic process	biological_process	1	3164	951
GO:0009566	fertilization	biological_process	2	3164	951
GO:0070085	glycosylation	biological_process	2	3164	951
GO:0002252	immune effector process	biological_process	3	3164	951
GO:0006955	immune response	biological_process	9	3164	951
GO:0044419	interspecies interaction between organisms	biological_process	4	3164	951
GO:0051703	intraspecies interaction between organisms	biological_process	3	3164	951
GO:0033036	macromolecule localization	biological_process	36	3164	951
GO:0098727	maintenance of cell number	biological_process	3	3164	951
GO:0009561	megagametogenesis	biological_process	3	3164	951
GO:0022406	membrane docking	biological_process	1	3164	951
GO:0010022	meristem determinacy	biological_process	2	3164	951
GO:0010073	meristem maintenance	biological_process	6	3164	951
GO:0032259	methylation	biological_process	13	3164	951
GO:0055046	microgametogenesis	biological_process	3	3164	951
GO:0007017	microtubule-based process	biological_process	11	3164	951
GO:0052192	movement in environment of other organism involved in symbiotic interaction	biological_process	2	3164	951
GO:0006928	movement of cell or subcellular component	biological_process	3	3164	951
GO:0044706	multi-multicellular organism process	biological_process	12	3164	951
GO:0044764	multi-organism cellular process	biological_process	4	3164	951
GO:1902579	multi-organism localization	biological_process	2	3164	951
GO:0044703	multi-organism reproductive process	biological_process	18	3164	951
GO:0032504	multicellular organism reproduction	biological_process	12	3164	951
GO:0050879	multicellular organismal movement	biological_process	1	3164	951
GO:0048609	multicellular organismal reproductive process	biological_process	12	3164	951
GO:0006807	nitrogen compound metabolic process	biological_process	316	3164	951
GO:0071704	organic substance metabolic process	biological_process	410	3164	951
GO:0055114	oxidation-reduction process	biological_process	66	3164	951
GO:0007389	pattern specification process	biological_process	9	3164	951
GO:0042440	pigment metabolic process	biological_process	9	3164	951
GO:0009846	pollen germination	biological_process	2	3164	951
GO:0009856	pollination	biological_process	12	3164	951
GO:0009791	post-embryonic development	biological_process	89	3164	951
GO:0044238	primary metabolic process	biological_process	374	3164	951
GO:0061919	process utilizing autophagic mechanism	biological_process	1	3164	951
GO:0006457	protein folding	biological_process	11	3164	951
GO:0043335	protein unfolding	biological_process	1	3164	951
GO:0050789	regulation of biological process	biological_process	207	3164	951
GO:0065008	regulation of biological quality	biological_process	48	3164	951
GO:0065009	regulation of molecular function	biological_process	11	3164	951
GO:0045730	respiratory burst	biological_process	1	3164	951
GO:0009628	response to abiotic stimulus	biological_process	112	3164	951
GO:0009607	response to biotic stimulus	biological_process	35	3164	951
GO:0042221	response to chemical	biological_process	143	3164	951
GO:0009719	response to endogenous stimulus	biological_process	93	3164	951
GO:0009605	response to external stimulus	biological_process	62	3164	951
GO:0006950	response to stress	biological_process	144	3164	951
GO:0019748	secondary metabolic process	biological_process	21	3164	951
GO:0009845	seed germination	biological_process	7	3164	951
GO:0044281	small molecule metabolic process	biological_process	75	3164	951
GO:0043934	sporulation	biological_process	1	3164	951
GO:0010118	stomatal movement	biological_process	5	3164	951
GO:0042330	taxis	biological_process	1	3164	951
GO:0044815	DNA packaging complex	cellular_component	2	3164	951
GO:0120114	Sm-like protein family complex	cellular_component	1	3164	951
GO:0045177	apical part of cell	cellular_component	2	3164	951
GO:0048046	apoplast	cellular_component	20	3164	951
GO:0045178	basal part of cell	cellular_component	2	3164	951
GO:1902494	catalytic complex	cellular_component	34	3164	951
GO:0071944	cell periphery	cellular_component	210	3164	951
GO:0042995	cell projection	cellular_component	8	3164	951
GO:0009986	cell surface	cellular_component	2	3164	951
GO:0005911	cell-cell junction	cellular_component	54	3164	951
GO:0048475	coated membrane	cellular_component	1	3164	951
GO:0012505	endomembrane system	cellular_component	107	3164	951
GO:0031975	envelope	cellular_component	60	3164	951
GO:0030312	external encapsulating structure	cellular_component	47	3164	951
GO:0044462	external encapsulating structure part	cellular_component	3	3164	951
GO:0005615	extracellular space	cellular_component	4	3164	951
GO:0019898	extrinsic component of membrane	cellular_component	6	3164	951
GO:0005622	intracellular	cellular_component	765	3164	951
GO:0044424	intracellular part	cellular_component	763	3164	951
GO:0031224	intrinsic component of membrane	cellular_component	213	3164	951
GO:0098589	membrane region	cellular_component	3	3164	951
GO:0043227	membrane-bounded organelle	cellular_component	651	3164	951
GO:0043228	non-membrane-bounded organelle	cellular_component	81	3164	951
GO:0042175	nuclear outer membrane-endoplasmic reticulum membrane network	cellular_component	18	3164	951
GO:0043233	organelle lumen	cellular_component	42	3164	951
GO:0031090	organelle membrane	cellular_component	103	3164	951
GO:0019867	outer membrane	cellular_component	7	3164	951
GO:0005886	plasma membrane	cellular_component	180	3164	951
GO:0044459	plasma membrane part	cellular_component	34	3164	951
GO:0043234	protein complex	cellular_component	78	3164	951
GO:0070469	respiratory chain	cellular_component	5	3164	951
GO:1990904	ribonucleoprotein complex	cellular_component	40	3164	951
GO:0098552	side of membrane	cellular_component	8	3164	951
GO:0099081	supramolecular polymer	cellular_component	14	3164	951
GO:0099023	tethering complex	cellular_component	1	3164	951
GO:1990351	transporter complex	cellular_component	2	3164	951
GO:0019028	viral capsid	cellular_component	1	3164	951
GO:0019013	viral nucleocapsid	cellular_component	1	3164	951
GO:0098805	whole membrane	cellular_component	49	3164	951
GO:0003700	DNA binding transcription factor activity	molecular_function	71	3164	951
GO:0033218	amide binding	molecular_function	1	3164	951
GO:0030246	carbohydrate binding	molecular_function	8	3164	951
GO:0097367	carbohydrate derivative binding	molecular_function	74	3164	951
GO:0140097	catalytic activity, acting on DNA	molecular_function	13	3164	951
GO:0140098	catalytic activity, acting on RNA	molecular_function	18	3164	951
GO:0140096	catalytic activity, acting on a protein	molecular_function	88	3164	951
GO:0003682	chromatin binding	molecular_function	19	3164	951
GO:0048037	cofactor binding	molecular_function	30	3164	951
GO:0008144	drug binding	molecular_function	72	3164	951
GO:0030234	enzyme regulator activity	molecular_function	16	3164	951
GO:1901567	fatty acid derivative binding	molecular_function	1	3164	951
GO:0017089	glycolipid transporter activity	molecular_function	1	3164	951
GO:1901363	heterocyclic compound binding	molecular_function	252	3164	951
GO:0016787	hydrolase activity	molecular_function	127	3164	951
GO:0043167	ion binding	molecular_function	197	3164	951
GO:0016853	isomerase activity	molecular_function	13	3164	951
GO:0016874	ligase activity	molecular_function	12	3164	951
GO:0008289	lipid binding	molecular_function	7	3164	951
GO:0005319	lipid transporter activity	molecular_function	2	3164	951
GO:0016829	lyase activity	molecular_function	12	3164	951
GO:0044877	macromolecular complex binding	molecular_function	28	3164	951
GO:0051540	metal cluster binding	molecular_function	1	3164	951
GO:0097159	organic cyclic compound binding	molecular_function	253	3164	951
GO:0016491	oxidoreductase activity	molecular_function	72	3164	951
GO:0001871	pattern binding	molecular_function	2	3164	951
GO:0015197	peptide transporter activity	molecular_function	6	3164	951
GO:0000156	phosphorelay response regulator activity	molecular_function	1	3164	951
GO:0005515	protein binding	molecular_function	163	3164	951
GO:0004872	receptor activity	molecular_function	2	3164	951
GO:0005057	signal transducer activity, downstream of receptor	molecular_function	1	3164	951
GO:0036094	small molecule binding	molecular_function	102	3164	951
GO:0030527	structural constituent of chromatin	molecular_function	1	3164	951
GO:0005200	structural constituent of cytoskeleton	molecular_function	5	3164	951
GO:0003735	structural constituent of ribosome	molecular_function	24	3164	951
GO:1901681	sulfur compound binding	molecular_function	1	3164	951
GO:0000988	transcription factor activity, protein binding	molecular_function	8	3164	951
GO:0016740	transferase activity	molecular_function	160	3164	951
GO:0030371	translation repressor activity	molecular_function	1	3164	951
GO:0022857	transmembrane transporter activity	molecular_function	67	3164	951
			9688
