# Supplementary material for: Identification of candidate genes for key fibre‐related QTLs and derivation of favourable alleles in Gossypium hirsutum recombinant inbred lines with G. barbadense introgressions
Source: Plant Biotechnol J. 2019 Sep 20;18(3):707–20. doi: 10.1111/pbi.13237 (PMC7004909; doi:10.1111/pbi.13237)
Supplement: Supplementary file 28 — Table S19 KEGG annotation information of the candidate genes in the QTL clusters. [file PBI-18-707-s024.xlsx]

## Sheet: Table S19
Term Name	MainClass	GeneHitsInSelectedSet	AllGenesInSelectedSet	GeneHitsInBackground	AllGenesInBackground	p-value	enrichFactor	GeneListInSelectedSets	corrected p-value(BH method)
Glycolysis / Gluconeogenesis	Metabolism	4	343	283	10675	0.982568	0.439893	[Gh_A03G0095, Gh_D03G0942, Gh_D10G1487, Gh_D03G1203]	0.990305		Gh_A03G1147
Citrate cycle (TCA cycle)	Metabolism	1	343	128	10675	0.985091	0.243144	[Gh_D03G0874]	0.985091		Gh_D03G0919
Pentose phosphate pathway	Metabolism	3	343	127	10675	0.779977	0.735176	[Gh_A03G1070, Gh_D07G1469, Gh_D07G1798]	1.00846		Gh_D07G1598
Pentose and glucuronate interconversions	Metabolism	7	343	215	10675	0.540132	1.01329	[Gh_D03G0854, Gh_D07G1162, Gh_D10G1724, Gh_D03G0988, Gh_D11G2327, Gh_D03G0971, Gh_D03G1025]	1.28031		Gh_D09G1659
Fructose and mannose metabolism	Metabolism	3	343	134	10675	0.809832	0.696771	[Gh_D09G1700, Gh_D09G1841, Gh_D03G1203]	1.03659		Gh_D09G1690
Galactose metabolism	Metabolism	4	343	129	10675	0.599131	0.965037	[Gh_D09G1804, Gh_D13G1898, Gh_D11G2327, Gh_D03G1020]	1.17983		Gh_D13G1921
Fatty acid biosynthesis	Metabolism	3	343	101	10675	0.634833	0.924429	[Gh_A03G1120, Gh_D07G0857, Gh_D03G0744]	1.09809
Fatty acid elongation	Metabolism	8	343	67	10675	0.00130743	3.71611	[Gh_D10G1468, Gh_D03G1281, Gh_D07G1331, Gh_D03G1200, Gh_A03G1142, Gh_D03G1252, Gh_D03G1205, Gh_A03G1143]	0.16735
Fatty acid degradation	Metabolism	3	343	102	10675	0.641467	0.915366	[Gh_D07G0857, Gh_D03G0744, Gh_D10G1710]	1.09477
Cutin, suberine and wax biosynthesis	Metabolism	4	343	64	10675	0.14975	1.94515	[Gh_D13G1950, Gh_D03G1120, Gh_D10G1584, Gh_D10G1585]	1.06489
Steroid biosynthesis	Metabolism	1	343	63	10675	0.873003	0.494007	[Gh_D03G1168]	1.03467
Ubiquinone and other terpenoid-quinone biosynthesis	Metabolism	5	343	79	10675	0.109962	1.96978	[Gh_A03G1091, Gh_D11G2286, Gh_D03G1112, Gh_D07G0803, Gh_D10G1484]	1.17293
Oxidative phosphorylation	Metabolism	10	343	363	10675	0.735466	0.857368	[Gh_D10G1637, Gh_D13G1932, Gh_D07G1709, Gh_D09G1657, Gh_D13G1995, Gh_D07G1783, Gh_D03G0848, Gh_D07G1327, Gh_D03G0907, Gh_A08G1006]	1.00149
Photosynthesis	Metabolism	5	343	185	10675	0.714048	0.841147	[Gh_D11G2278, Gh_D07G1806, Gh_D07G1624, Gh_D07G1455, Gh_D11G2336]	1.00437
Photosynthesis - antenna proteins	Metabolism	1	343	46	10675	0.7781	0.676575	[Gh_A07G1725]	1.01629
Arginine biosynthesis	Metabolism	2	343	71	10675	0.670668	0.876689	[Gh_D07G1773, Gh_D03G0992]	1.05982
Purine metabolism	Metabolism	12	343	317	10675	0.321437	1.17814	[Gh_D03G1277, Gh_D11G2211, Gh_D07G1758, Gh_D07G1756, Gh_D11G2294, Gh_D11G2238, Gh_D03G1146, Gh_D09G1841, Gh_D03G0987, Gh_D07G1728, Gh_D10G1469, Gh_D10G1487]	1.14289
Pyrimidine metabolism	Metabolism	11	343	230	10675	0.122599	1.48846	[Gh_D03G1277, Gh_D11G2211, Gh_D07G1758, Gh_D07G1756, Gh_D11G2294, Gh_D11G2238, Gh_D07G1183, Gh_D03G1146, Gh_D03G0987, Gh_D11G2289, Gh_D09G1646]	0.980789
Alanine, aspartate and glutamate metabolism	Metabolism	3	343	111	10675	0.69734	0.841147	[Gh_D03G0856, Gh_D07G1773, Gh_D03G0992]	1.0379
Glycine, serine and threonine metabolism	Metabolism	4	343	149	10675	0.710225	0.835502	[Gh_D03G1043, Gh_D10G1773, Gh_D07G1721, Gh_D07G1457]	1.02145
Monobactam biosynthesis	Metabolism	1	343	23	10675	0.528548	1.35315	[Gh_D07G1762]	1.27649
Cysteine and methionine metabolism	Metabolism	9	343	234	10675	0.338694	1.19702	[Gh_D07G0841, Gh_D03G0874, Gh_D09G1826, Gh_A03G0095, Gh_D10G1609, Gh_D07G0842, Gh_D03G0678, Gh_A08G0989, Gh_D03G0973]	1.11161
Valine, leucine and isoleucine degradation	Metabolism	1	343	103	10675	0.965962	0.30216	[Gh_A10G2082]	0.997122
Lysine biosynthesis	Metabolism	1	343	26	10675	0.572644	1.19702	[Gh_D07G1762]	1.22164
Lysine degradation	Metabolism	1	343	70	10675	0.899103	0.444606	[Gh_D03G0999]	1.0368
Arginine and proline metabolism	Metabolism	4	343	122	10675	0.554777	1.02041	[Gh_D03G0856, Gh_D07G1777, Gh_D10G1609, Gh_D10G1626]	1.26806
Prodigiosin biosyntheses	Metabolism	1	343	13	10675	0.346103	2.39403	[Gh_A03G1120]	1.10753
Tyrosine metabolism	Metabolism	3	343	92	10675	0.571371	1.01486	[Gh_D03G1043, Gh_D11G2214, Gh_D07G0803]	1.23958
Phenylalanine metabolism	Metabolism	5	343	87	10675	0.147728	1.78865	[Gh_A03G1091, Gh_D03G1043, Gh_D11G2214, Gh_D11G2286, Gh_D07G0803]	1.11231
Phenylalanine, tyrosine and tryptophan biosynthesis	Metabolism	2	343	99	10675	0.832301	0.628736	[Gh_D11G2214, Gh_D07G1468]	1.02437
beta-Alanine metabolism	Metabolism	4	343	91	10675	0.335324	1.36802	[Gh_D03G1043, Gh_D07G1183, Gh_A10G2082, Gh_D09G1646]	1.12951
Taurine and hypotaurine metabolism	Metabolism	1	343	30	10675	0.625107	1.03741	[Gh_D11G2376]	1.1113
Selenocompound metabolism	Metabolism	1	343	38	10675	0.711547	0.819012	[Gh_D05G1039]	1.01198
Cyanoamino acid metabolism	Metabolism	3	343	84	10675	0.509589	1.11152	[Gh_D05G1038, Gh_D11G2401, Gh_D11G2400]	1.25437
D-Glutamine and D-glutamate metabolism	Metabolism	1	343	9	10675	0.254753	3.45805	[Gh_D03G0992]	1.08695
Glutathione metabolism	Metabolism	8	343	182	10675	0.231418	1.36802	[Gh_D09G1826, Gh_D11G2238, Gh_D07G1798, Gh_D03G1156, Gh_D13G1976, Gh_D07G1784, Gh_D11G2311, Gh_D07G1780]	1.09709
Starch and sucrose metabolism	Metabolism	13	343	258	10675	0.0729561	1.56819	[Gh_D03G1019, Gh_D09G1741, Gh_D03G0803, Gh_D09G1700, Gh_D07G1312, Gh_D07G1636, Gh_D09G1841, Gh_D11G2327, Gh_D10G1605, Gh_D11G2401, Gh_D09G1749, Gh_D11G2400, Gh_D03G1020]	1.33405
N-Glycan biosynthesis	Metabolism	1	343	94	10675	0.954205	0.33109	[Gh_A07G1733]	1.00113
Other glycan degradation	Metabolism	2	343	38	10675	0.34635	1.63802	[Gh_D03G1050, Gh_A03G1162]	1.08129
Amino sugar and nucleotide sugar metabolism	Metabolism	13	343	302	10675	0.174864	1.33971	[Gh_D13G1952, Gh_D09G1700, Gh_D11G2345, Gh_D11G2327, Gh_D13G1993, Gh_D07G0782, Gh_D07G1799, Gh_D09G1804, Gh_D07G1312, Gh_D07G1636, Gh_D07G1467, Gh_D07G1453, Gh_D03G1232]	1.01739
Inositol phosphate metabolism	Metabolism	6	343	158	10675	0.397761	1.18187	[Gh_D11G2210, Gh_D03G1061, Gh_D11G2305, Gh_D01G0075, Gh_D03G1203, Gh_D03G1109]	1.13141
Glycerophospholipid metabolism	Metabolism	4	343	212	10675	0.91361	0.587216	[Gh_D10G1729, Gh_A03G0081, Gh_D11G2305, Gh_D03G1109]	0.991035
Ether lipid metabolism	Metabolism	3	343	56	10675	0.268125	1.66727	[Gh_D10G1729, Gh_D11G2305, Gh_D03G1109]	1.1071
Linoleic acid metabolism	Metabolism	1	343	24	10675	0.543729	1.29677	[Gh_A03G1114]	1.26541
alpha-Linolenic acid metabolism	Metabolism	2	343	104	10675	0.852217	0.598509	[Gh_A03G1114, Gh_D10G1710]	1.01947
Sphingolipid metabolism	Metabolism	1	343	70	10675	0.899103	0.444606	[Gh_D03G1137]	1.0368
Pyruvate metabolism	Metabolism	5	343	212	10675	0.816412	0.73402	[Gh_D07G1438, Gh_D03G0874, Gh_A03G0095, Gh_D10G1617, Gh_D10G1487]	1.02452
Glyoxylate and dicarboxylate metabolism	Metabolism	5	343	158	10675	0.577274	0.984888	[Gh_D03G0874, Gh_D07G1807, Gh_D07G1759, Gh_D07G1457, Gh_D07G1773]	1.19179
Propanoate metabolism	Metabolism	2	343	81	10675	0.739316	0.768456	[Gh_A03G0095, Gh_A10G2082]	0.996131
Carbon fixation in photosynthetic organisms	Metabolism	9	343	174	10675	0.108259	1.60978	[Gh_A03G1070, Gh_D07G1438, Gh_D03G0874, Gh_D07G1807, Gh_D07G1759, Gh_D07G1469, Gh_D10G1617, Gh_A10G2060, Gh_D03G1203]	1.25975
Thiamine metabolism	Metabolism	3	343	50	10675	0.21637	1.86735	[Gh_D07G1728, Gh_D10G1640, Gh_D03G1125]	1.06521
Riboflavin metabolism	Metabolism	1	343	27	10675	0.586409	1.15268	[Gh_D03G1256]	1.19143
Vitamin B6 metabolism	Metabolism	1	343	36	10675	0.692006	0.864512	[Gh_D07G1721]	1.05449
Pantothenate and CoA biosynthesis	Metabolism	2	343	59	10675	0.569898	1.055	[Gh_D07G1183, Gh_D09G1646]	1.25771
Biotin metabolism	Metabolism	2	343	35	10675	0.31074	1.77843	[Gh_D03G1008, Gh_A03G1120]	1.20529
Folate biosynthesis	Metabolism	1	343	37	10675	0.701936	0.841147	[Gh_D03G1256]	1.03273
Porphyrin and chlorophyll metabolism	Metabolism	4	343	88	10675	0.313349	1.41466	[Gh_D11G2281, Gh_D03G0876, Gh_D10G1660, Gh_D03G1075]	1.17966
Terpenoid backbone biosynthesis	Metabolism	5	343	121	10675	0.348725	1.28605	[Gh_D07G1181, Gh_D03G0876, Gh_D11G2351, Gh_D10G1640, Gh_D03G0679]	1.06278
Monoterpenoid biosynthesis	Metabolism	2	343	16	10675	0.0918804	3.89031	[Gh_D07G1437, Gh_D07G1435]	1.30674
Diterpenoid biosynthesis	Metabolism	2	343	58	10675	0.560563	1.07319	[Gh_D07G1456, Gh_D09G1698]	1.25881
Brassinosteroid biosynthesis	Metabolism	1	343	39	10675	0.720848	0.798012	[Gh_D07G1822]	0.992135
Carotenoid biosynthesis	Metabolism	2	343	68	10675	0.647409	0.915366	[Gh_D09G1728, Gh_D03G1182]	1.09037
Zeatin biosynthesis	Metabolism	2	343	64	10675	0.614403	0.972577	[Gh_D10G1810, Gh_D10G1519]	1.13976
Nitrogen metabolism	Metabolism	2	343	72	10675	0.678141	0.864512	[Gh_D07G1773, Gh_D03G0992]	1.05856
Phenylpropanoid biosynthesis	Metabolism	8	343	304	10675	0.766331	0.819012	[Gh_A03G1091, Gh_D10G1784, Gh_D11G2286, Gh_D11G2401, Gh_D11G2400, Gh_D11G2348, Gh_D10G1644, Gh_D10G1643]	1.01124
Flavonoid biosynthesis	Metabolism	1	343	74	10675	0.911538	0.420574	[Gh_D11G2286]	0.997238
Flavone and flavonol biosynthesis	Metabolism	1	343	20	10675	0.479916	1.55612	[Gh_D10G1810]	1.25366
Stilbenoid, diarylheptanoid and gingerol biosynthesis	Metabolism	1	343	36	10675	0.692006	0.864512	[Gh_D11G2286]	1.05449
Isoquinoline alkaloid biosynthesis	Metabolism	2	343	50	10675	0.480818	1.2449	[Gh_D03G1043, Gh_D11G2214]	1.23089
Tropane, piperidine and pyridine alkaloid biosynthesis	Metabolism	2	343	50	10675	0.480818	1.2449	[Gh_D03G1043, Gh_D11G2214]	1.23089
Glucosinolate biosynthesis	Metabolism	1	343	29	10675	0.612627	1.07319	[Gh_D05G1038]	1.15318
Biosynthesis of unsaturated fatty acids	Metabolism	6	343	62	10675	0.0142773	3.01185	[Gh_A03G1120, Gh_D03G1200, Gh_A03G1142, Gh_D03G1252, Gh_D03G1205, Gh_A03G1143]	0.609167
Biosynthesis of ansamycins	Metabolism	1	343	6	10675	0.177987	5.18707	[Gh_D07G1469]	0.949263
Ribosome biogenesis in eukaryotes	Genetic Information Processing	5	343	163	10675	0.605069	0.954676	[Gh_D09G1829, Gh_D11G2285, Gh_D03G0940, Gh_D03G0677, Gh_D03G1086]	1.15595
Ribosome	Genetic Information Processing	38	343	906	10675	0.0532423	1.30536	[Gh_D07G1428, Gh_D10G1772, Gh_D03G1246, Gh_D10G1490, Gh_D10G1507, Gh_D13G1994, Gh_D07G1407, Gh_D07G1328, Gh_D03G0828, Gh_D10G1728, Gh_D07G1599, Gh_D13G1876, Gh_D10G1638, Gh_D07G0812, Gh_D03G0901, Gh_D03G0675, Gh_D03G1255, Gh_D07G1734, Gh_A03G1184, Gh_D07G1715, Gh_A08G0994, Gh_D03G1073, Gh_D09G1692, Gh_D09G1691, Gh_D09G1769, Gh_D03G1114, Gh_D13G1985, Gh_D09G1678, Gh_D09G1818, Gh_D07G0821, Gh_D13G1…	1.363
RNA transport	Genetic Information Processing	16	343	409	10675	0.242884	1.2175	[Gh_D03G1236, Gh_D03G0855, Gh_A07G1727, Gh_D13G1968, Gh_A10G2088, Gh_D03G1167, Gh_D03G0827, Gh_D07G1160, Gh_D10G1736, Gh_D09G1754, Gh_D09G1753, Gh_A03G1105, Gh_D09G1836, Gh_D10G1586, Gh_D10G1477, Gh_D07G0832]	1.07204
mRNA surveillance pathway	Genetic Information Processing	15	343	317	10675	0.0868036	1.47267	[Gh_D03G1236, Gh_D13G1968, Gh_A07G1716, Gh_A07G1717, Gh_A03G1132, Gh_D07G1791, Gh_D03G0991, Gh_D07G0853, Gh_D09G1666, Gh_D10G1676, Gh_D03G0870, Gh_D09G1708, Gh_D03G0684, Gh_D07G1187, Gh_D09G1671]	1.38886
RNA degradation	Genetic Information Processing	10	343	262	10675	0.334189	1.18788	[Gh_D03G1134, Gh_D13G2003, Gh_D13G1922, Gh_D11G2237, Gh_D07G1430, Gh_D13G1947, Gh_D11G2379, Gh_D03G1187, Gh_D03G0942, Gh_D07G1735]	1.15611
RNA polymerase	Genetic Information Processing	6	343	86	10675	0.0581055	2.17133	[Gh_D03G1277, Gh_D11G2211, Gh_D07G1758, Gh_D07G1756, Gh_D03G1146, Gh_D03G0987]	1.23958
Basal transcription factors	Genetic Information Processing	3	343	96	10675	0.600401	0.972577	[Gh_D09G1668, Gh_D10G1744, Gh_D07G0820]	1.16441
DNA replication	Genetic Information Processing	6	343	104	10675	0.11782	1.79553	[Gh_D03G0910, Gh_D13G1931, Gh_D11G2362, Gh_D11G2294, Gh_D13G1997, Gh_D03G1136]	1.07722
Spliceosome	Genetic Information Processing	14	343	398	10675	0.402756	1.09476	[Gh_D03G1221, Gh_D03G1236, Gh_D10G1636, Gh_D07G0856, Gh_D09G1744, Gh_D13G1872, Gh_D10G1558, Gh_D13G1968, Gh_D09G1768, Gh_D07G1711, Gh_D13G1937, Gh_D03G0908, Gh_A03G1113, Gh_D10G1567]	1.12071
Proteasome	Genetic Information Processing	4	343	139	10675	0.657689	0.89561	[Gh_D03G0980, Gh_D13G1927, Gh_D11G2277, Gh_D07G1462]	1.07928
Protein export	Genetic Information Processing	3	343	110	10675	0.691473	0.848794	[Gh_D03G0811, Gh_D03G1227, Gh_D03G0745]	1.06637
Base excision repair	Genetic Information Processing	5	343	90	10675	0.163149	1.72902	[Gh_D03G0670, Gh_D11G2294, Gh_D13G1977, Gh_D07G1726, Gh_D03G1136]	1.04415
Nucleotide excision repair	Genetic Information Processing	7	343	125	10675	0.107729	1.74286	[Gh_D03G0910, Gh_D09G1668, Gh_D13G1931, Gh_D11G2362, Gh_D11G2294, Gh_D13G1858, Gh_D03G1136]	1.37893
Mismatch repair	Genetic Information Processing	5	343	79	10675	0.109962	1.96978	[Gh_D03G0910, Gh_D13G1931, Gh_D11G2362, Gh_D11G2294, Gh_D03G1136]	1.17293
Homologous recombination	Genetic Information Processing	4	343	93	10675	0.350015	1.3386	[Gh_D03G0910, Gh_D13G1931, Gh_A03G1050, Gh_D11G2294]	1.0419
Non-homologous end-joining	Genetic Information Processing	1	343	16	10675	0.407208	1.94515	[Gh_D10G1527]	1.10899
MAPK signaling pathway - plant	Environmental Information Processing	8	343	259	10675	0.596044	0.961311	[Gh_D03G1062, Gh_D01G0057, Gh_D09G1740, Gh_D07G1340, Gh_D13G1966, Gh_D10G1537, Gh_D10G1788, Gh_D03G0688]	1.19209
Phosphatidylinositol signaling system	Environmental Information Processing	3	343	167	10675	0.908372	0.559086	[Gh_D03G1061, Gh_D01G0075, Gh_D10G1788]	1.00234
Plant hormone signal transduction	Environmental Information Processing	18	343	755	10675	0.931198	0.741992	[Gh_D10G1750, Gh_D07G1392, Gh_D10G1600, Gh_D13G1951, Gh_D01G0057, Gh_D03G0771, Gh_D11G2225, Gh_D13G1966, Gh_A03G1136, Gh_D10G1627, Gh_D11G2243, Gh_D07G0779, Gh_D09G1827, Gh_D10G1512, Gh_D07G1340, Gh_D09G1740, Gh_D10G1537, Gh_A10G2096]	0.985069
Ubiquitin mediated proteolysis	Genetic Information Processing	13	343	293	10675	0.149904	1.38086	[Gh_D03G1070, Gh_D09G1838, Gh_D03G0718, Gh_D11G2370, Gh_D07G1604, Gh_D09G1652, Gh_D10G1674, Gh_D10G1687, Gh_D10G1664, Gh_D09G1747, Gh_D03G1230, Gh_D10G1777, Gh_D09G1736]	1.00988
SNARE interactions in vesicular transport	Genetic Information Processing	5	343	104	10675	0.242389	1.49627	[Gh_D07G1470, Gh_A10G2055, Gh_A10G2095, Gh_D11G2378, Gh_D10G1553]	1.10807
Autophagy - other eukaryotes	Cellular Processes	2	343	76	10675	0.706659	0.819012	[Gh_A03G0094, Gh_D01G0092]	1.02787
Protein processing in endoplasmic reticulum	Genetic Information Processing	16	343	510	10675	0.576583	0.976391	[Gh_D03G0718, Gh_D07G1604, Gh_D03G0811, Gh_D10G1771, Gh_A07G1723, Gh_D10G1777, Gh_D09G1736, Gh_D03G1221, Gh_D13G1884, Gh_D13G1883, Gh_D10G1687, Gh_D09G1836, Gh_D07G0838, Gh_D07G1157, Gh_D03G1230, Gh_D03G1268]	1.20988
Endocytosis	Cellular Processes	11	343	433	10675	0.82825	0.79064	[Gh_D03G1221, Gh_D10G1729, Gh_D03G1210, Gh_D10G1544, Gh_D07G1172, Gh_D09G1676, Gh_D13G1899, Gh_D07G1610, Gh_D03G1049, Gh_D03G1161, Gh_D10G1740]	1.02928
Phagosome	Cellular Processes	11	343	256	10675	0.201735	1.33729	[Gh_D13G1884, Gh_D03G1145, Gh_D09G1655, Gh_A10G2055, Gh_D13G1883, Gh_D09G1657, Gh_A03G0127, Gh_A03G0126, Gh_D07G1176, Gh_A03G0129, Gh_A08G1006]	1.03288
Peroxisome	Cellular Processes	4	343	184	10675	0.847516	0.676575	[Gh_A10G2065, Gh_D07G0857, Gh_D03G0744, Gh_D07G1451]	1.02342
Plant-pathogen interaction	Organismal Systems	9	343	422	10675	0.930447	0.663749	[Gh_D03G1062, Gh_D10G1468, Gh_D07G1377, Gh_D07G1331, Gh_A07G1723, Gh_D13G1974, Gh_D10G1788, Gh_D03G0688, Gh_D09G1695]	0.992477
Circadian rhythm - plant	Organismal Systems	3	343	104	10675	0.65448	0.897763	[Gh_D03G0885, Gh_D10G1781, Gh_D09G1652]	1.08797
Parathyroid hormone synthesis, secretion and action	Organismal Systems	2	343	64	10675	0.614403	0.972577	[Gh_D10G1729, Gh_D03G1283]	1.13976
AGE-RAGE signaling pathway in diabetic complications	Human Diseases	1	343	66	10675	0.884925	0.471552	[Gh_D03G1283]	1.03918
		1305
