# Supplementary material for: Identification of candidate genes for key fibre‐related QTLs and derivation of favourable alleles in Gossypium hirsutum recombinant inbred lines with G. barbadense introgressions
Source: Plant Biotechnol J. 2019 Sep 20;18(3):707–20. doi: 10.1111/pbi.13237 (PMC7004909; doi:10.1111/pbi.13237)
Supplement: Supplementary file 29 — Table S20 Expression profile of candidate genes in 17 QTL clusters. [file PBI-18-707-s025.xlsx]

## Sheet: Table S20
Gene ID	Cluster
Gh_A03G1057	1
Gh_A03G1098	1
Gh_A03G1106	1
Gh_A03G1114	1
Gh_A03G1143	1
Gh_A03G1155	1
Gh_A03G1160	1
Gh_A03G0068	1
Gh_A03G0091	1
Gh_A03G0104	1
Gh_A07G1720	1
Gh_A07G1731	1
Gh_A08G0996	1
Gh_A08G1006	1
Gh_A10G2092	1
Gh_D01G0070	1
Gh_D01G0086	1
Gh_D07G1728	1
Gh_D07G1737	1
Gh_D07G1749	1
Gh_D07G1767	1
Gh_D07G1784	1
Gh_D07G1807	1
Gh_D07G1598	1
Gh_D07G1622	1
Gh_D07G1637	1
Gh_D07G1338	1
Gh_D07G1401	1
Gh_D07G1406	1
Gh_D07G1439	1
Gh_D07G1455	1
Gh_D07G1157	1
Gh_D07G1175	1
Gh_D07G1187	1
Gh_D07G0805	1
Gh_D07G0820	1
Gh_D03G0673	1
Gh_D03G0682	1
Gh_D03G0698	1
Gh_D03G0730	1
Gh_D03G0794	1
Gh_D03G0805	1
Gh_D03G0831	1
Gh_D03G0835	1
Gh_D03G0889	1
Gh_D03G0899	1
Gh_D03G0901	1
Gh_D03G0971	1
Gh_D03G0977	1
Gh_D03G1054	1
Gh_D03G1098	1
Gh_D03G1104	1
Gh_D03G1111	1
Gh_D03G1123	1
Gh_D03G1168	1
Gh_D03G1208	1
Gh_D03G1230	1
Gh_D03G1264	1
Gh_D05G1029	1
Gh_D09G1670	1
Gh_D09G1690	1
Gh_D09G1694	1
Gh_D09G1709	1
Gh_D09G1753	1
Gh_D09G1758	1
Gh_D09G1764	1
Gh_D09G1781	1
Gh_D09G1817	1
Gh_D09G1834	1
Gh_D10G1466	1
Gh_D10G1498	1
Gh_D10G1506	1
Gh_D10G1526	1
Gh_D10G1554	1
Gh_D10G1561	1
Gh_D10G1624	1
Gh_D10G1641	1
Gh_D10G1661	1
Gh_D10G1664	1
Gh_D10G1736	1
Gh_D10G1771	1
Gh_D10G1800	1
Gh_D11G2222	1
Gh_D11G2233	1
Gh_D11G2269	1
Gh_D11G2275	1
Gh_D11G2305	1
Gh_D11G2307	1
Gh_D11G2322	1
Gh_D11G2385	1
Gh_D11G2398	1
Gh_D11G2403	1
Gh_D11G2405	1
Gh_D13G1897	1
Gh_D13G1913	1
Gh_D13G1914	1
Gh_D13G1916	1
Gh_D13G1927	1
Gh_D13G1940	1
Gh_D13G1954	1
Gh_D13G1958	1
Gh_D13G1969	1
Gh_D13G1976	1
Gh_D13G1991	1
Gh_A03G1064	2
Gh_A03G1089	2
Gh_A03G1097	2
Gh_A03G1107	2
Gh_A03G1117	2
Gh_A03G1142	2
Gh_A03G0127	2
Gh_A07G1717	2
Gh_A07G1723	2
Gh_A08G0987	2
Gh_A08G1001	2
Gh_A10G2063	2
Gh_A10G2082	2
Gh_A10G2100	2
Gh_D01G0072	2
Gh_D01G0080	2
Gh_D07G1721	2
Gh_D07G1759	2
Gh_D07G1765	2
Gh_D07G1811	2
Gh_D07G1606	2
Gh_D07G1607	2
Gh_D07G1347	2
Gh_D07G1391	2
Gh_D07G1405	2
Gh_D07G1456	2
Gh_D07G1468	2
Gh_D07G1172	2
Gh_D07G1176	2
Gh_D07G0826	2
Gh_D07G0845	2
Gh_D07G0846	2
Gh_D07G0858	2
Gh_D03G0679	2
Gh_D03G0733	2
Gh_D03G0738	2
Gh_D03G0750	2
Gh_D03G0769	2
Gh_D03G0787	2
Gh_D03G0811	2
Gh_D03G0814	2
Gh_D03G0844	2
Gh_D03G0907	2
Gh_D03G0916	2
Gh_D03G0924	2
Gh_D03G0939	2
Gh_D03G0950	2
Gh_D03G0966	2
Gh_D03G1000	2
Gh_D03G1016	2
Gh_D03G1060	2
Gh_D03G1067	2
Gh_D03G1076	2
Gh_D03G1081	2
Gh_D03G1130	2
Gh_D03G1159	2
Gh_D03G1161	2
Gh_D03G1166	2
Gh_D03G1184	2
Gh_D03G1194	2
Gh_D03G1200	2
Gh_D03G1205	2
Gh_D03G1222	2
Gh_D03G1231	2
Gh_D03G1233	2
Gh_D03G1246	2
Gh_D03G1253	2
Gh_D03G1265	2
Gh_D03G1268	2
Gh_D05G1005	2
Gh_D05G1012	2
Gh_D05G1039	2
Gh_D05G1041	2
Gh_D09G1646	2
Gh_D09G1660	2
Gh_D09G1666	2
Gh_D09G1674	2
Gh_D09G1688	2
Gh_D09G1769	2
Gh_D09G1778	2
Gh_D09G1818	2
Gh_D10G1462	2
Gh_D10G1471	2
Gh_D10G1484	2
Gh_D10G1586	2
Gh_D10G1588	2
Gh_D10G1589	2
Gh_D10G1626	2
Gh_D10G1637	2
Gh_D10G1646	2
Gh_D10G1658	2
Gh_D10G1669	2
Gh_D10G1677	2
Gh_D10G1692	2
Gh_D10G1696	2
Gh_D10G1710	2
Gh_D10G1772	2
Gh_D10G1782	2
Gh_D10G1788	2
Gh_D10G1813	2
Gh_D11G2210	2
Gh_D11G2268	2
Gh_D11G2278	2
Gh_D11G2300	2
Gh_D11G2331	2
Gh_D11G2370	2
Gh_D13G1883	2
Gh_D13G1892	2
Gh_D13G1893	2
Gh_D13G1907	2
Gh_D13G1918	2
Gh_D13G1919	2
Gh_D13G1943	2
Gh_D13G1972	2
Gh_D13G1973	2
Gh_A03G1047	3
Gh_A03G1049	3
Gh_A03G1056	3
Gh_A03G1059	3
Gh_A03G1072	3
Gh_A03G1076	3
Gh_A03G1084	3
Gh_A03G1085	3
Gh_A03G1092	3
Gh_A03G1105	3
Gh_A03G1113	3
Gh_A03G1116	3
Gh_A03G1141	3
Gh_A03G1144	3
Gh_A03G1147	3
Gh_A03G1149	3
Gh_A03G1161	3
Gh_A03G1163	3
Gh_A03G1172	3
Gh_A03G1173	3
Gh_A03G0071	3
Gh_A03G0073	3
Gh_A03G0074	3
Gh_A03G0076	3
Gh_A03G0081	3
Gh_A03G0090	3
Gh_A03G0111	3
Gh_A03G0114	3
Gh_A03G0115	3
Gh_A03G0118	3
Gh_A03G0119	3
Gh_A03G0126	3
Gh_A03G0131	3
Gh_A07G1707	3
Gh_A07G1708	3
Gh_A07G1722	3
Gh_A07G1729	3
Gh_A08G1003	3
Gh_A10G2088	3
Gh_D01G0047	3
Gh_D01G0058	3
Gh_D01G0079	3
Gh_D01G0090	3
Gh_D07G1708	3
Gh_D07G1710	3
Gh_D07G1711	3
Gh_D07G1712	3
Gh_D07G1716	3
Gh_D07G1717	3
Gh_D07G1734	3
Gh_D07G1736	3
Gh_D07G1742	3
Gh_D07G1746	3
Gh_D07G1747	3
Gh_D07G1751	3
Gh_D07G1755	3
Gh_D07G1757	3
Gh_D07G1762	3
Gh_D07G1770	3
Gh_D07G1772	3
Gh_D07G1794	3
Gh_D07G1800	3
Gh_D07G1804	3
Gh_D07G1822	3
Gh_D07G1593	3
Gh_D07G1604	3
Gh_D07G1618	3
Gh_D07G1631	3
Gh_D07G1647	3
Gh_D07G1650	3
Gh_D07G1313	3
Gh_D07G1314	3
Gh_D07G1323	3
Gh_D07G1326	3
Gh_D07G1341	3
Gh_D07G1343	3
Gh_D07G1344	3
Gh_D07G1364	3
Gh_D07G1368	3
Gh_D07G1369	3
Gh_D07G1378	3
Gh_D07G1379	3
Gh_D07G1381	3
Gh_D07G1382	3
Gh_D07G1407	3
Gh_D07G1410	3
Gh_D07G1419	3
Gh_D07G1421	3
Gh_D07G1425	3
Gh_D07G1431	3
Gh_D07G1434	3
Gh_D07G1451	3
Gh_D07G1452	3
Gh_D07G1464	3
Gh_D07G1166	3
Gh_D07G1178	3
Gh_D07G0778	3
Gh_D07G0783	3
Gh_D07G0809	3
Gh_D07G0815	3
Gh_D07G0827	3
Gh_D07G0830	3
Gh_D07G0833	3
Gh_D07G0839	3
Gh_D07G0844	3
Gh_D07G0852	3
Gh_D07G0862	3
Gh_D03G0667	3
Gh_D03G0670	3
Gh_D03G0672	3
Gh_D03G0681	3
Gh_D03G0697	3
Gh_D03G0699	3
Gh_D03G0700	3
Gh_D03G0705	3
Gh_D03G0719	3
Gh_D03G0720	3
Gh_D03G0754	3
Gh_D03G0763	3
Gh_D03G0776	3
Gh_D03G0779	3
Gh_D03G0797	3
Gh_D03G0825	3
Gh_D03G0832	3
Gh_D03G0841	3
Gh_D03G0842	3
Gh_D03G0862	3
Gh_D03G0863	3
Gh_D03G0871	3
Gh_D03G0872	3
Gh_D03G0876	3
Gh_D03G0885	3
Gh_D03G0888	3
Gh_D03G0892	3
Gh_D03G0893	3
Gh_D03G0895	3
Gh_D03G0897	3
Gh_D03G0905	3
Gh_D03G0906	3
Gh_D03G0908	3
Gh_D03G0910	3
Gh_D03G0918	3
Gh_D03G0933	3
Gh_D03G0935	3
Gh_D03G0943	3
Gh_D03G0948	3
Gh_D03G0949	3
Gh_D03G0957	3
Gh_D03G0962	3
Gh_D03G0965	3
Gh_D03G0976	3
Gh_D03G0978	3
Gh_D03G0981	3
Gh_D03G0982	3
Gh_D03G0983	3
Gh_D03G0985	3
Gh_D03G0986	3
Gh_D03G0991	3
Gh_D03G0999	3
Gh_D03G1003	3
Gh_D03G1008	3
Gh_D03G1009	3
Gh_D03G1023	3
Gh_D03G1034	3
Gh_D03G1036	3
Gh_D03G1048	3
Gh_D03G1053	3
Gh_D03G1058	3
Gh_D03G1063	3
Gh_D03G1069	3
Gh_D03G1070	3
Gh_D03G1073	3
Gh_D03G1077	3
Gh_D03G1080	3
Gh_D03G1082	3
Gh_D03G1083	3
Gh_D03G1088	3
Gh_D03G1091	3
Gh_D03G1092	3
Gh_D03G1096	3
Gh_D03G1099	3
Gh_D03G1101	3
Gh_D03G1108	3
Gh_D03G1109	3
Gh_D03G1115	3
Gh_D03G1125	3
Gh_D03G1126	3
Gh_D03G1129	3
Gh_D03G1136	3
Gh_D03G1137	3
Gh_D03G1139	3
Gh_D03G1143	3
Gh_D03G1144	3
Gh_D03G1145	3
Gh_D03G1147	3
Gh_D03G1165	3
Gh_D03G1167	3
Gh_D03G1179	3
Gh_D03G1209	3
Gh_D03G1216	3
Gh_D03G1217	3
Gh_D03G1234	3
Gh_D03G1238	3
Gh_D03G1245	3
Gh_D03G1254	3
Gh_D03G1257	3
Gh_D03G1267	3
Gh_D03G1276	3
Gh_D03G1277	3
Gh_D03G1281	3
Gh_D05G1006	3
Gh_D05G1013	3
Gh_D05G1031	3
Gh_D05G1034	3
Gh_D05G1042	3
Gh_D09G1647	3
Gh_D09G1661	3
Gh_D09G1665	3
Gh_D09G1668	3
Gh_D09G1672	3
Gh_D09G1701	3
Gh_D09G1718	3
Gh_D09G1724	3
Gh_D09G1742	3
Gh_D09G1744	3
Gh_D09G1755	3
Gh_D09G1759	3
Gh_D09G1767	3
Gh_D09G1791	3
Gh_D09G1792	3
Gh_D09G1795	3
Gh_D09G1799	3
Gh_D09G1800	3
Gh_D09G1812	3
Gh_D09G1819	3
Gh_D09G1825	3
Gh_D09G1826	3
Gh_D09G1827	3
Gh_D09G1830	3
Gh_D09G1835	3
Gh_D09G1837	3
Gh_D09G1841	3
Gh_D09G1845	3
Gh_D10G1472	3
Gh_D10G1473	3
Gh_D10G1474	3
Gh_D10G1476	3
Gh_D10G1477	3
Gh_D10G1481	3
Gh_D10G1482	3
Gh_D10G1486	3
Gh_D10G1487	3
Gh_D10G1488	3
Gh_D10G1497	3
Gh_D10G1500	3
Gh_D10G1503	3
Gh_D10G1512	3
Gh_D10G1513	3
Gh_D10G1514	3
Gh_D10G1527	3
Gh_D10G1541	3
Gh_D10G1546	3
Gh_D10G1562	3
Gh_D10G1567	3
Gh_D10G1576	3
Gh_D10G1578	3
Gh_D10G1593	3
Gh_D10G1609	3
Gh_D10G1622	3
Gh_D10G1640	3
Gh_D10G1648	3
Gh_D10G1654	3
Gh_D10G1657	3
Gh_D10G1660	3
Gh_D10G1663	3
Gh_D10G1693	3
Gh_D10G1703	3
Gh_D10G1708	3
Gh_D10G1712	3
Gh_D10G1713	3
Gh_D10G1715	3
Gh_D10G1732	3
Gh_D10G1741	3
Gh_D10G1742	3
Gh_D10G1744	3
Gh_D10G1764	3
Gh_D10G1774	3
Gh_D10G1792	3
Gh_D10G1796	3
Gh_D10G1805	3
Gh_D10G1812	3
Gh_D11G2226	3
Gh_D11G2229	3
Gh_D11G2232	3
Gh_D11G2236	3
Gh_D11G2241	3
Gh_D11G2247	3
Gh_D11G2255	3
Gh_D11G2258	3
Gh_D11G2264	3
Gh_D11G2265	3
Gh_D11G2266	3
Gh_D11G2273	3
Gh_D11G2276	3
Gh_D11G2281	3
Gh_D11G2282	3
Gh_D11G2289	3
Gh_D11G2291	3
Gh_D11G2292	3
Gh_D11G2294	3
Gh_D11G2321	3
Gh_D11G2329	3
Gh_D11G2330	3
Gh_D11G2338	3
Gh_D11G2343	3
Gh_D11G2347	3
Gh_D11G2353	3
Gh_D11G2362	3
Gh_D11G2363	3
Gh_D11G2368	3
Gh_D11G2379	3
Gh_D11G2384	3
Gh_D11G2390	3
Gh_D11G2391	3
Gh_D13G1858	3
Gh_D13G1872	3
Gh_D13G1876	3
Gh_D13G1895	3
Gh_D13G1902	3
Gh_D13G1906	3
Gh_D13G1909	3
Gh_D13G1910	3
Gh_D13G1921	3
Gh_D13G1922	3
Gh_D13G1931	3
Gh_D13G1937	3
Gh_D13G1948	3
Gh_D13G1949	3
Gh_D13G1957	3
Gh_D13G1963	3
Gh_D13G1968	3
Gh_D13G1978	3
Gh_D13G1979	3
Gh_D13G1982	3
Gh_D13G1993	3
Gh_D13G1996	3
Gh_D13G1997	3
Gh_D13G2002	3
Gh_D13G2003	3
Gh_D13G2010	3
Gh_A03G1090	4
Gh_A03G1096	4
Gh_A03G1126	4
Gh_A03G0069	4
Gh_A03G0082	4
Gh_A03G0083	4
Gh_A03G0096	4
Gh_A03G0108	4
Gh_A03G0112	4
Gh_A03G0113	4
Gh_A07G1709	4
Gh_A07G1734	4
Gh_A07G1737	4
Gh_A08G0992	4
Gh_A08G0999	4
Gh_A08G1004	4
Gh_A08G1005	4
Gh_A10G2067	4
Gh_A10G2068	4
Gh_A10G2069	4
Gh_A10G2072	4
Gh_A10G2079	4
Gh_A10G2089	4
Gh_A10G2090	4
Gh_D01G0095	4
Gh_D07G1774	4
Gh_D07G1802	4
Gh_D07G1633	4
Gh_D07G1311	4
Gh_D07G1321	4
Gh_D07G1336	4
Gh_D07G1418	4
Gh_D07G1433	4
Gh_D07G1446	4
Gh_D07G1161	4
Gh_D07G0781	4
Gh_D07G0810	4
Gh_D07G0824	4
Gh_D07G0857	4
Gh_D03G0688	4
Gh_D03G0695	4
Gh_D03G0696	4
Gh_D03G0810	4
Gh_D03G0833	4
Gh_D03G0963	4
Gh_D03G1026	4
Gh_D03G1059	4
Gh_D03G1062	4
Gh_D03G1085	4
Gh_D03G1135	4
Gh_D03G1186	4
Gh_D03G1188	4
Gh_D03G1204	4
Gh_D03G1218	4
Gh_D03G1279	4
Gh_D05G1010	4
Gh_D05G1016	4
Gh_D05G1036	4
Gh_D09G1707	4
Gh_D09G1726	4
Gh_D09G1727	4
Gh_D09G1737	4
Gh_D09G1743	4
Gh_D09G1757	4
Gh_D09G1772	4
Gh_D09G1779	4
Gh_D09G1810	4
Gh_D09G1813	4
Gh_D09G1816	4
Gh_D10G1464	4
Gh_D10G1495	4
Gh_D10G1537	4
Gh_D10G1539	4
Gh_D10G1580	4
Gh_D10G1605	4
Gh_D10G1675	4
Gh_D10G1686	4
Gh_D10G1707	4
Gh_D10G1719	4
Gh_D10G1723	4
Gh_D10G1729	4
Gh_D10G1731	4
Gh_D10G1754	4
Gh_D10G1761	4
Gh_D10G1762	4
Gh_D10G1767	4
Gh_D10G1768	4
Gh_D10G1777	4
Gh_D10G1801	4
Gh_D11G2311	4
Gh_D11G2350	4
Gh_D11G2357	4
Gh_D11G2387	4
Gh_D13G1874	4
Gh_D13G1878	4
Gh_D13G1933	4
Gh_D13G1966	4
Gh_D13G1983	4
Gh_D13G1992	4
Gh_A03G1109	5
Gh_A03G1119	5
Gh_A03G1137	5
Gh_D01G0076	5
Gh_D07G1739	5
Gh_D07G1741	5
Gh_D07G1793	5
Gh_D07G1810	5
Gh_D07G1818	5
Gh_D07G1823	5
Gh_D07G1351	5
Gh_D07G1371	5
Gh_D07G1411	5
Gh_D07G1424	5
Gh_D07G1429	5
Gh_D07G1430	5
Gh_D07G1460	5
Gh_D07G1159	5
Gh_D07G1160	5
Gh_D07G0825	5
Gh_D03G0665	5
Gh_D03G0683	5
Gh_D03G0701	5
Gh_D03G0741	5
Gh_D03G0767	5
Gh_D03G0812	5
Gh_D03G0815	5
Gh_D03G0848	5
Gh_D03G0857	5
Gh_D03G0903	5
Gh_D03G0927	5
Gh_D03G0980	5
Gh_D03G0984	5
Gh_D03G1010	5
Gh_D03G1022	5
Gh_D03G1051	5
Gh_D03G1089	5
Gh_D03G1106	5
Gh_D03G1132	5
Gh_D03G1227	5
Gh_D03G1235	5
Gh_D09G1685	5
Gh_D09G1708	5
Gh_D09G1725	5
Gh_D09G1754	5
Gh_D09G1774	5
Gh_D09G1775	5
Gh_D10G1467	5
Gh_D10G1491	5
Gh_D10G1494	5
Gh_D10G1516	5
Gh_D10G1551	5
Gh_D10G1630	5
Gh_D10G1785	5
Gh_D10G1786	5
Gh_D10G1787	5
Gh_D11G2231	5
Gh_D11G2235	5
Gh_D11G2243	5
Gh_D11G2257	5
Gh_D11G2306	5
Gh_D11G2327	5
Gh_D11G2328	5
Gh_D13G1888	5
Gh_D13G1905	5
Gh_D13G1930	5
Gh_D13G1970	5
Gh_D13G1981	5
Gh_D13G1987	5
Gh_D13G2000	5
Gh_D13G2013	5
Gh_A03G1083	6
Gh_A03G1101	6
Gh_A03G1111	6
Gh_A03G1112	6
Gh_A03G1129	6
Gh_A03G1146	6
Gh_A03G1148	6
Gh_A03G1150	6
Gh_A03G1184	6
Gh_A03G0075	6
Gh_A03G0098	6
Gh_A03G0101	6
Gh_A03G0103	6
Gh_A03G0107	6
Gh_A07G1742	6
Gh_A08G0988	6
Gh_A08G0994	6
Gh_A10G2055	6
Gh_D01G0071	6
Gh_D01G0077	6
Gh_D01G0078	6
Gh_D01G0084	6
Gh_D07G1760	6
Gh_D07G1778	6
Gh_D07G1781	6
Gh_D07G1790	6
Gh_D07G1599	6
Gh_D07G1609	6
Gh_D07G1619	6
Gh_D07G1636	6
Gh_D07G1645	6
Gh_D07G1322	6
Gh_D07G1327	6
Gh_D07G1328	6
Gh_D07G1329	6
Gh_D07G1354	6
Gh_D07G1361	6
Gh_D07G1373	6
Gh_D07G1397	6
Gh_D07G1428	6
Gh_D07G1441	6
Gh_D07G1447	6
Gh_D07G1466	6
Gh_D07G1177	6
Gh_D07G0777	6
Gh_D07G0787	6
Gh_D07G0822	6
Gh_D07G0838	6
Gh_D07G0840	6
Gh_D07G0854	6
Gh_D03G0663	6
Gh_D03G0677	6
Gh_D03G0745	6
Gh_D03G0773	6
Gh_D03G0818	6
Gh_D03G0830	6
Gh_D03G0843	6
Gh_D03G0890	6
Gh_D03G0911	6
Gh_D03G0925	6
Gh_D03G0931	6
Gh_D03G0942	6
Gh_D03G0958	6
Gh_D03G0964	6
Gh_D03G0974	6
Gh_D03G0987	6
Gh_D03G1032	6
Gh_D03G1040	6
Gh_D03G1043	6
Gh_D03G1044	6
Gh_D03G1052	6
Gh_D03G1064	6
Gh_D03G1068	6
Gh_D03G1087	6
Gh_D03G1093	6
Gh_D03G1146	6
Gh_D03G1149	6
Gh_D03G1160	6
Gh_D03G1171	6
Gh_D03G1191	6
Gh_D03G1192	6
Gh_D03G1252	6
Gh_D03G1255	6
Gh_D03G1284	6
Gh_D05G1004	6
Gh_D05G1030	6
Gh_D09G1650	6
Gh_D09G1651	6
Gh_D09G1659	6
Gh_D09G1691	6
Gh_D09G1692	6
Gh_D09G1702	6
Gh_D09G1733	6
Gh_D09G1745	6
Gh_D09G1749	6
Gh_D09G1751	6
Gh_D09G1752	6
Gh_D09G1763	6
Gh_D09G1784	6
Gh_D09G1805	6
Gh_D09G1836	6
Gh_D10G1478	6
Gh_D10G1490	6
Gh_D10G1524	6
Gh_D10G1530	6
Gh_D10G1531	6
Gh_D10G1553	6
Gh_D10G1583	6
Gh_D10G1602	6
Gh_D10G1613	6
Gh_D10G1618	6
Gh_D10G1659	6
Gh_D10G1673	6
Gh_D10G1678	6
Gh_D10G1682	6
Gh_D10G1728	6
Gh_D10G1739	6
Gh_D11G2218	6
Gh_D11G2220	6
Gh_D11G2251	6
Gh_D11G2299	6
Gh_D11G2372	6
Gh_D11G2376	6
Gh_D11G2377	6
Gh_D11G2406	6
Gh_D13G1869	6
Gh_D13G1896	6
Gh_D13G1923	6
Gh_D13G1924	6
Gh_D13G1942	6
Gh_D13G1944	6
Gh_D13G1985	6
Gh_D13G1988	6
Gh_D13G1994	6
Gh_A03G1051	7
Gh_A03G1086	7
Gh_A03G1139	7
Gh_A03G1164	7
Gh_A03G1181	7
Gh_A03G0130	7
Gh_A07G1711	7
Gh_A10G2096	7
Gh_A10G2105	7
Gh_D01G0053	7
Gh_D01G0057	7
Gh_D07G1764	7
Gh_D07G1768	7
Gh_D07G1601	7
Gh_D07G1624	7
Gh_D07G1308	7
Gh_D07G1337	7
Gh_D07G1353	7
Gh_D07G1357	7
Gh_D07G1360	7
Gh_D07G1383	7
Gh_D07G1392	7
Gh_D07G1465	7
Gh_D07G1467	7
Gh_D07G1163	7
Gh_D07G1181	7
Gh_D07G0780	7
Gh_D07G0816	7
Gh_D07G0834	7
Gh_D07G0836	7
Gh_D07G0837	7
Gh_D07G0853	7
Gh_D03G0713	7
Gh_D03G0766	7
Gh_D03G0771	7
Gh_D03G0788	7
Gh_D03G0798	7
Gh_D03G0800	7
Gh_D03G0837	7
Gh_D03G0840	7
Gh_D03G0883	7
Gh_D03G0979	7
Gh_D03G0994	7
Gh_D03G1039	7
Gh_D03G1107	7
Gh_D03G1113	7
Gh_D03G1162	7
Gh_D03G1189	7
Gh_D03G1250	7
Gh_D03G1256	7
Gh_D09G1653	7
Gh_D09G1677	7
Gh_D09G1683	7
Gh_D09G1698	7
Gh_D09G1717	7
Gh_D09G1720	7
Gh_D09G1766	7
Gh_D09G1804	7
Gh_D09G1833	7
Gh_D09G1842	7
Gh_D09G1844	7
Gh_D10G1469	7
Gh_D10G1501	7
Gh_D10G1533	7
Gh_D10G1540	7
Gh_D10G1590	7
Gh_D10G1600	7
Gh_D10G1606	7
Gh_D10G1627	7
Gh_D10G1676	7
Gh_D10G1687	7
Gh_D10G1694	7
Gh_D10G1726	7
Gh_D10G1727	7
Gh_D10G1738	7
Gh_D10G1776	7
Gh_D11G2207	7
Gh_D11G2270	7
Gh_D11G2332	7
Gh_D11G2345	7
Gh_D11G2349	7
Gh_D11G2369	7
Gh_D11G2397	7
Gh_D11G2399	7
Gh_D13G1885	7
Gh_D13G1887	7
Gh_D13G1889	7
Gh_D13G1936	7
Gh_D13G1941	7
Gh_D13G1964	7
Gh_D13G1999	7
Gh_A03G1054	8
Gh_A03G1062	8
Gh_A03G1068	8
Gh_A03G1075	8
Gh_A03G1120	8
Gh_A03G1128	8
Gh_A03G1140	8
Gh_A03G1152	8
Gh_A03G1156	8
Gh_A03G1157	8
Gh_A03G1168	8
Gh_A03G1174	8
Gh_A03G1180	8
Gh_A03G1183	8
Gh_A03G0062	8
Gh_A03G0080	8
Gh_A03G0086	8
Gh_A03G0087	8
Gh_A03G0093	8
Gh_A07G1715	8
Gh_A07G1726	8
Gh_A07G1733	8
Gh_A07G1735	8
Gh_A08G0986	8
Gh_A08G0995	8
Gh_A10G2053	8
Gh_A10G2059	8
Gh_A10G2094	8
Gh_D01G0050	8
Gh_D01G0054	8
Gh_D01G0064	8
Gh_D01G0074	8
Gh_D01G0083	8
Gh_D01G0085	8
Gh_D01G0089	8
Gh_D07G1722	8
Gh_D07G1726	8
Gh_D07G1752	8
Gh_D07G1753	8
Gh_D07G1754	8
Gh_D07G1771	8
Gh_D07G1782	8
Gh_D07G1786	8
Gh_D07G1792	8
Gh_D07G1809	8
Gh_D07G1814	8
Gh_D07G1596	8
Gh_D07G1600	8
Gh_D07G1627	8
Gh_D07G1644	8
Gh_D07G1648	8
Gh_D07G1309	8
Gh_D07G1320	8
Gh_D07G1333	8
Gh_D07G1334	8
Gh_D07G1374	8
Gh_D07G1376	8
Gh_D07G1402	8
Gh_D07G1427	8
Gh_D07G1471	8
Gh_D07G1472	8
Gh_D07G1179	8
Gh_D07G1180	8
Gh_D07G1184	8
Gh_D07G0861	8
Gh_D03G0664	8
Gh_D03G0666	8
Gh_D03G0671	8
Gh_D03G0692	8
Gh_D03G0703	8
Gh_D03G0715	8
Gh_D03G0727	8
Gh_D03G0731	8
Gh_D03G0743	8
Gh_D03G0758	8
Gh_D03G0762	8
Gh_D03G0768	8
Gh_D03G0813	8
Gh_D03G0816	8
Gh_D03G0823	8
Gh_D03G0824	8
Gh_D03G0838	8
Gh_D03G0839	8
Gh_D03G0855	8
Gh_D03G0858	8
Gh_D03G0860	8
Gh_D03G0861	8
Gh_D03G0868	8
Gh_D03G0875	8
Gh_D03G0881	8
Gh_D03G0904	8
Gh_D03G0917	8
Gh_D03G0921	8
Gh_D03G0926	8
Gh_D03G0930	8
Gh_D03G0940	8
Gh_D03G0951	8
Gh_D03G0953	8
Gh_D03G0989	8
Gh_D03G0993	8
Gh_D03G0998	8
Gh_D03G1019	8
Gh_D03G1024	8
Gh_D03G1028	8
Gh_D03G1031	8
Gh_D03G1037	8
Gh_D03G1055	8
Gh_D03G1065	8
Gh_D03G1066	8
Gh_D03G1095	8
Gh_D03G1121	8
Gh_D03G1133	8
Gh_D03G1153	8
Gh_D03G1175	8
Gh_D03G1195	8
Gh_D03G1206	8
Gh_D03G1215	8
Gh_D03G1220	8
Gh_D03G1247	8
Gh_D03G1249	8
Gh_D03G1261	8
Gh_D03G1282	8
Gh_D05G1015	8
Gh_D05G1025	8
Gh_D05G1032	8
Gh_D05G1044	8
Gh_D09G1648	8
Gh_D09G1656	8
Gh_D09G1662	8
Gh_D09G1664	8
Gh_D09G1669	8
Gh_D09G1679	8
Gh_D09G1680	8
Gh_D09G1703	8
Gh_D09G1715	8
Gh_D09G1728	8
Gh_D09G1735	8
Gh_D09G1768	8
Gh_D09G1773	8
Gh_D09G1794	8
Gh_D09G1801	8
Gh_D09G1802	8
Gh_D09G1808	8
Gh_D10G1458	8
Gh_D10G1460	8
Gh_D10G1499	8
Gh_D10G1507	8
Gh_D10G1550	8
Gh_D10G1559	8
Gh_D10G1569	8
Gh_D10G1584	8
Gh_D10G1596	8
Gh_D10G1612	8
Gh_D10G1614	8
Gh_D10G1623	8
Gh_D10G1625	8
Gh_D10G1638	8
Gh_D10G1645	8
Gh_D10G1649	8
Gh_D10G1655	8
Gh_D10G1662	8
Gh_D10G1688	8
Gh_D10G1691	8
Gh_D10G1704	8
Gh_D10G1717	8
Gh_D10G1765	8
Gh_D10G1775	8
Gh_D10G1784	8
Gh_D10G1794	8
Gh_D10G1795	8
Gh_D10G1816	8
Gh_D11G2212	8
Gh_D11G2221	8
Gh_D11G2245	8
Gh_D11G2246	8
Gh_D11G2248	8
Gh_D11G2290	8
Gh_D11G2309	8
Gh_D11G2318	8
Gh_D11G2323	8
Gh_D11G2324	8
Gh_D11G2333	8
Gh_D11G2334	8
Gh_D11G2364	8
Gh_D11G2392	8
Gh_D13G1867	8
Gh_D13G1868	8
Gh_D13G1870	8
Gh_D13G1882	8
Gh_D13G1956	8
Gh_D13G1959	8
Gh_D13G1977	8
Gh_A03G1103	9
Gh_A03G1125	9
Gh_A03G0099	9
Gh_A03G0110	9
Gh_A03G0132	9
Gh_A07G1710	9
Gh_A07G1718	9
Gh_A08G1000	9
Gh_A08G1007	9
Gh_A10G2065	9
Gh_D01G0048	9
Gh_D01G0055	9
Gh_D01G0063	9
Gh_D07G1724	9
Gh_D07G1761	9
Gh_D07G1389	9
Gh_D07G1462	9
Gh_D07G1469	9
Gh_D07G1155	9
Gh_D07G1183	9
Gh_D07G1185	9
Gh_D07G0782	9
Gh_D07G0796	9
Gh_D03G0678	9
Gh_D03G0717	9
Gh_D03G0775	9
Gh_D03G0796	9
Gh_D03G0809	9
Gh_D03G0820	9
Gh_D03G0919	9
Gh_D03G0922	9
Gh_D03G0923	9
Gh_D03G0955	9
Gh_D03G1004	9
Gh_D03G1007	9
Gh_D03G1021	9
Gh_D03G1071	9
Gh_D03G1117	9
Gh_D03G1128	9
Gh_D03G1185	9
Gh_D03G1210	9
Gh_D03G1240	9
Gh_D03G1278	9
Gh_D09G1750	9
Gh_D09G1762	9
Gh_D09G1839	9
Gh_D10G1510	9
Gh_D10G1564	9
Gh_D10G1634	9
Gh_D10G1702	9
Gh_D10G1730	9
Gh_D10G1745	9
Gh_D10G1773	9
Gh_D11G2208	9
Gh_D11G2249	9
Gh_D11G2287	9
Gh_D11G2301	9
Gh_D11G2303	9
Gh_D11G2326	9
Gh_D11G2351	9
Gh_D11G2375	9
Gh_D11G2400	9
Gh_D13G1917	9
Gh_D13G1925	9
Gh_A03G1058	10
Gh_A03G1087	10
Gh_A03G1104	10
Gh_A03G1108	10
Gh_A03G1124	10
Gh_A03G1130	10
Gh_A03G1178	10
Gh_A03G0116	10
Gh_A10G2054	10
Gh_A10G2066	10
Gh_A10G2095	10
Gh_D01G0049	10
Gh_D01G0056	10
Gh_D01G0065	10
Gh_D01G0069	10
Gh_D01G0075	10
Gh_D01G0082	10
Gh_D01G0093	10
Gh_D07G1729	10
Gh_D07G1775	10
Gh_D07G1799	10
Gh_D07G1595	10
Gh_D07G1316	10
Gh_D07G1317	10
Gh_D07G1332	10
Gh_D07G1349	10
Gh_D07G1380	10
Gh_D07G1394	10
Gh_D07G1400	10
Gh_D07G1426	10
Gh_D07G0813	10
Gh_D07G0842	10
Gh_D07G0843	10
Gh_D07G0850	10
Gh_D03G0691	10
Gh_D03G0707	10
Gh_D03G0737	10
Gh_D03G0765	10
Gh_D03G0785	10
Gh_D03G0795	10
Gh_D03G0804	10
Gh_D03G0836	10
Gh_D03G0913	10
Gh_D03G0934	10
Gh_D03G0956	10
Gh_D03G0970	10
Gh_D03G0997	10
Gh_D03G1127	10
Gh_D03G1131	10
Gh_D03G1150	10
Gh_D03G1154	10
Gh_D03G1232	10
Gh_D05G1018	10
Gh_D09G1657	10
Gh_D09G1675	10
Gh_D09G1696	10
Gh_D09G1730	10
Gh_D09G1740	10
Gh_D09G1761	10
Gh_D09G1793	10
Gh_D10G1468	10
Gh_D10G1505	10
Gh_D10G1523	10
Gh_D10G1556	10
Gh_D10G1565	10
Gh_D10G1581	10
Gh_D10G1620	10
Gh_D10G1725	10
Gh_D10G1740	10
Gh_D10G1757	10
Gh_D10G1766	10
Gh_D10G1804	10
Gh_D11G2213	10
Gh_D11G2223	10
Gh_D11G2224	10
Gh_D11G2263	10
Gh_D11G2277	10
Gh_D11G2313	10
Gh_D11G2355	10
Gh_D11G2401	10
Gh_D13G1860	10
Gh_D13G1880	10
Gh_D13G1945	10
Gh_D13G1946	10
Gh_D13G1974	10
Gh_A03G1050	11
Gh_A03G1052	11
Gh_A03G1053	11
Gh_A03G1070	11
Gh_A03G1080	11
Gh_A03G1082	11
Gh_A03G1088	11
Gh_A03G1093	11
Gh_A03G1095	11
Gh_A03G1100	11
Gh_A03G1115	11
Gh_A03G1122	11
Gh_A03G1123	11
Gh_A03G1127	11
Gh_A03G1131	11
Gh_A03G1158	11
Gh_A03G1159	11
Gh_A03G1162	11
Gh_A03G1182	11
Gh_A03G0078	11
Gh_A03G0085	11
Gh_A03G0097	11
Gh_A03G0122	11
Gh_A07G1712	11
Gh_A07G1719	11
Gh_A10G2047	11
Gh_A10G2051	11
Gh_A10G2062	11
Gh_A10G2083	11
Gh_D01G0062	11
Gh_D01G0092	11
Gh_D07G1718	11
Gh_D07G1725	11
Gh_D07G1738	11
Gh_D07G1776	11
Gh_D07G1777	11
Gh_D07G1779	11
Gh_D07G1787	11
Gh_D07G1808	11
Gh_D07G1815	11
Gh_D07G1605	11
Gh_D07G1610	11
Gh_D07G1611	11
Gh_D07G1612	11
Gh_D07G1613	11
Gh_D07G1615	11
Gh_D07G1628	11
Gh_D07G1635	11
Gh_D07G1310	11
Gh_D07G1324	11
Gh_D07G1325	11
Gh_D07G1352	11
Gh_D07G1385	11
Gh_D07G1395	11
Gh_D07G1412	11
Gh_D07G1422	11
Gh_D07G1435	11
Gh_D07G1437	11
Gh_D07G1442	11
Gh_D07G1448	11
Gh_D07G1463	11
Gh_D07G1153	11
Gh_D07G1167	11
Gh_D07G1173	11
Gh_D07G0779	11
Gh_D07G0856	11
Gh_D03G0702	11
Gh_D03G0710	11
Gh_D03G0714	11
Gh_D03G0723	11
Gh_D03G0757	11
Gh_D03G0778	11
Gh_D03G0821	11
Gh_D03G0826	11
Gh_D03G0827	11
Gh_D03G0834	11
Gh_D03G0847	11
Gh_D03G0856	11
Gh_D03G0869	11
Gh_D03G0877	11
Gh_D03G0902	11
Gh_D03G0920	11
Gh_D03G0954	11
Gh_D03G0973	11
Gh_D03G1018	11
Gh_D03G1035	11
Gh_D03G1038	11
Gh_D03G1045	11
Gh_D03G1049	11
Gh_D03G1119	11
Gh_D03G1134	11
Gh_D03G1140	11
Gh_D03G1141	11
Gh_D03G1172	11
Gh_D03G1190	11
Gh_D03G1201	11
Gh_D03G1202	11
Gh_D03G1212	11
Gh_D03G1236	11
Gh_D03G1260	11
Gh_D03G1274	11
Gh_D05G1014	11
Gh_D05G1040	11
Gh_D09G1667	11
Gh_D09G1776	11
Gh_D09G1806	11
Gh_D09G1838	11
Gh_D10G1470	11
Gh_D10G1475	11
Gh_D10G1479	11
Gh_D10G1480	11
Gh_D10G1485	11
Gh_D10G1504	11
Gh_D10G1529	11
Gh_D10G1582	11
Gh_D10G1587	11
Gh_D10G1597	11
Gh_D10G1628	11
Gh_D10G1647	11
Gh_D10G1650	11
Gh_D10G1681	11
Gh_D10G1685	11
Gh_D10G1701	11
Gh_D10G1734	11
Gh_D10G1747	11
Gh_D10G1750	11
Gh_D10G1758	11
Gh_D10G1770	11
Gh_D10G1779	11
Gh_D10G1797	11
Gh_D10G1798	11
Gh_D10G1806	11
Gh_D10G1815	11
Gh_D11G2217	11
Gh_D11G2267	11
Gh_D11G2293	11
Gh_D11G2296	11
Gh_D11G2297	11
Gh_D11G2302	11
Gh_D11G2317	11
Gh_D11G2374	11
Gh_D13G1859	11
Gh_D13G1865	11
Gh_D13G1871	11
Gh_D13G1894	11
Gh_D13G1928	11
Gh_D13G1935	11
Gh_D13G1947	11
Gh_D13G1951	11
Gh_D13G1960	11
Gh_D13G2001	11
Gh_D13G2006	11
Gh_D13G2012	11
Gh_A03G1063	12
Gh_A03G1099	12
Gh_A03G1102	12
Gh_A03G1118	12
Gh_A03G1136	12
Gh_A03G1145	12
Gh_A03G1165	12
Gh_A03G1167	12
Gh_A03G1171	12
Gh_A03G1176	12
Gh_A03G1177	12
Gh_A03G0070	12
Gh_A03G0072	12
Gh_A03G0094	12
Gh_A07G1738	12
Gh_A10G2056	12
Gh_A10G2085	12
Gh_A10G2086	12
Gh_D07G1706	12
Gh_D07G1707	12
Gh_D07G1713	12
Gh_D07G1796	12
Gh_D07G1798	12
Gh_D07G1812	12
Gh_D07G1819	12
Gh_D07G1594	12
Gh_D07G1634	12
Gh_D07G1649	12
Gh_D07G1330	12
Gh_D07G1331	12
Gh_D07G1350	12
Gh_D07G1356	12
Gh_D07G1358	12
Gh_D07G1367	12
Gh_D07G1384	12
Gh_D07G1399	12
Gh_D07G1440	12
Gh_D07G1156	12
Gh_D07G1165	12
Gh_D07G0774	12
Gh_D07G0786	12
Gh_D07G0791	12
Gh_D07G0800	12
Gh_D07G0811	12
Gh_D07G0841	12
Gh_D07G0859	12
Gh_D03G0718	12
Gh_D03G0732	12
Gh_D03G0756	12
Gh_D03G0777	12
Gh_D03G0782	12
Gh_D03G0786	12
Gh_D03G0808	12
Gh_D03G0828	12
Gh_D03G0850	12
Gh_D03G0870	12
Gh_D03G0961	12
Gh_D03G0975	12
Gh_D03G1014	12
Gh_D03G1015	12
Gh_D03G1072	12
Gh_D03G1074	12
Gh_D03G1078	12
Gh_D03G1079	12
Gh_D03G1084	12
Gh_D03G1102	12
Gh_D03G1112	12
Gh_D03G1114	12
Gh_D03G1116	12
Gh_D03G1169	12
Gh_D03G1170	12
Gh_D03G1176	12
Gh_D03G1207	12
Gh_D03G1211	12
Gh_D03G1213	12
Gh_D03G1226	12
Gh_D03G1229	12
Gh_D03G1269	12
Gh_D05G1009	12
Gh_D05G1019	12
Gh_D05G1023	12
Gh_D05G1038	12
Gh_D09G1652	12
Gh_D09G1658	12
Gh_D09G1682	12
Gh_D09G1684	12
Gh_D09G1700	12
Gh_D09G1704	12
Gh_D09G1705	12
Gh_D09G1710	12
Gh_D09G1738	12
Gh_D09G1747	12
Gh_D09G1770	12
Gh_D09G1777	12
Gh_D09G1786	12
Gh_D09G1807	12
Gh_D10G1461	12
Gh_D10G1547	12
Gh_D10G1557	12
Gh_D10G1621	12
Gh_D10G1629	12
Gh_D10G1642	12
Gh_D10G1653	12
Gh_D10G1656	12
Gh_D10G1716	12
Gh_D10G1721	12
Gh_D10G1769	12
Gh_D10G1780	12
Gh_D10G1802	12
Gh_D10G1809	12
Gh_D10G1810	12
Gh_D11G2206	12
Gh_D11G2209	12
Gh_D11G2225	12
Gh_D11G2242	12
Gh_D11G2250	12
Gh_D11G2280	12
Gh_D11G2288	12
Gh_D11G2308	12
Gh_D11G2337	12
Gh_D11G2340	12
Gh_D11G2341	12
Gh_D11G2354	12
Gh_D11G2356	12
Gh_D11G2365	12
Gh_D11G2380	12
Gh_D11G2396	12
Gh_D11G2402	12
Gh_D11G2404	12
Gh_D13G1857	12
Gh_D13G1862	12
Gh_D13G1900	12
Gh_D13G1903	12
Gh_D13G1929	12
Gh_D13G1932	12
Gh_D13G1939	12
Gh_D13G1965	12
Gh_D13G1998	12
Gh_D13G2004	12
Gh_D13G2007	12
