# Supplementary material for: Identification of candidate genes for key fibre‐related QTLs and derivation of favourable alleles in Gossypium hirsutum recombinant inbred lines with G. barbadense introgressions
Source: Plant Biotechnol J. 2019 Sep 20;18(3):707–20. doi: 10.1111/pbi.13237 (PMC7004909; doi:10.1111/pbi.13237)
Supplement: Supplementary file 30 — Table S21 The corresponding interval of some stable QTLs in TM‐1 reference genome. [file PBI-18-707-s026.xlsx]

## Sheet: Table S21
Table S21 The corresponding interval of some stable QTLs in TM-1 reference genome
Stale QTLs	Chr.	Corresponding position in reference genome		Candidate interval in 99% confidence interval (kb)	gene number
		Start	End
qFL-A03-1	A03	75321717	84554935	9.23322	134
qFE-A03-1	A03	972112	2050418	1.07831	70
qBW-A10-1	A10	99086512	99882843	0.796331	38
qLP-D01-1	D01	317865	790500	0.472635	52
qLP-D03-1	D03	21788523	41205792	19.4173	637
qFL-D07-1	D07	30020588	37343140	7.32255	132
qLP-D09-1	D09	43878532	44733485	0.854953	71
qFL-D13-1	D13	53694507	55053346	1.35884	111
