# Supplementary material for: Identification of candidate genes for key fibre‐related QTLs and derivation of favourable alleles in Gossypium hirsutum recombinant inbred lines with G. barbadense introgressions
Source: Plant Biotechnol J. 2019 Sep 20;18(3):707–20. doi: 10.1111/pbi.13237 (PMC7004909; doi:10.1111/pbi.13237)
Supplement: Supplementary file 31 — Table S22 SNP and indel variation in upstream and coding region of candidate genes. [file PBI-18-707-s027.xlsx]

## Sheet: Table S22
Table S22 SNP/Indel variation in the upstream and coding region of candidate genes
Candidate genes	Arabidopsis homologue	Annotation	Allelic variation			Associated QTLs
			Nonsynonymous	Upstream (< 3kb)
Gh_A03G1147	AT5G63180	Pectin lyase-like superfamily protein	-	-		qFL-A03-1
Gh_A03G0077	AT2G35700	ERF family protein 38	+66GTCATCATCATC+77	-		qFE-A03-1
Gh_A10G2070	AT4G16890	WRKY transcription factor 19	exon2: c.C359T: p.P120L	-2077TAATCAAGAATA-2065		qBW-A10-1
			exon2: c.A367C: p.I123L
			exon3: c.G630T: p.K210N
			exon3: c.G767A: p.R256K
			exon3: c.G1238A: p.G413D
			exon3: c.A1481G: p.N494S
			exon3: c.T1514A: p.V505E
			exon3: c.G1691T: p.G564V
			exon3: c.G1696A: p.D566N
Gh_D01G0052	AT1G09790	COBRA-like protein 6 precursor	exon6: c.T1313C: p.L438P	-		qLP-D01-1
Gh_D03G0919	AT5G15630	COBRA-like protein 4	-	-	SV in intron6, 249bp insersion ( D03: 31267970 - 31267987)	qLP-D03-1
Gh_D03G1212	AT5G64740	Cellulose synthase 6	-	-	CNV in exon1, 1200bp duplication ( D03: 39195801 - 39197000)	qLP-D03-1
Gh_D07G1598	AT3G07330	Cellulose-synthase-like C6	-	-		qFL-D07-1
Gh_D09G1659	AT4G38620	MYB domain protein 4	exon1:c.C4G: p.Q2E	- 248AATATATATATA-259		qLP-D09-1
Gh_D09G1690	AT4G22680	MYB domain protein 85	-	-68CAAAAAAAAAA-58		qLP-D09-1
Gh_D13G1921	AT5G20590	Trichome birefringence-like 5	exon5:c.G985A: p.V329I	-450AGGGAGGG-458		qFL-D13-1
SV: Structure variation; CNV: Copy umber variation
