# Supplementary material for: Identification of candidate genes for key fibre‐related QTLs and derivation of favourable alleles in Gossypium hirsutum recombinant inbred lines with G. barbadense introgressions
Source: Plant Biotechnol J. 2019 Sep 20;18(3):707–20. doi: 10.1111/pbi.13237 (PMC7004909; doi:10.1111/pbi.13237)
Supplement: Supplementary file 32 — Table S23 Cotton accessions for allelic variation evaluation of Gh_D03G0919. [file PBI-18-707-s028.xlsx]

## Sheet: Table S23
Variety name	Sample number	Gene type
Qik	C064	AA
YuMian2(YuWu302)	C065	AA
DES926	C066	AA
ShanNong6	C068	AA
S-050031	C071	AA
Miscot7803-52	C072	AA
ZhongMianSuo32	C073	AA
XuZhouBanBanMian	C077	AA
ZhaDeMian	C080	AA
AnJiYan6	C084	AA
KuCheT94-6	C086	AA
Liao61107	C090	AA
BaZhou7416	C097	AA
ZhongG5	C114	AA
LiaoMian19	C115	AA
HanDan568	C116	AA
YuMian2067	C117	AA
WangJiangChangRongMian	C118	AA
EKangMian9	C121	AA
M11	C124	AA
upland	C126	AA
Ao152	C127	AA
LuMianYan21(Lu1138)	C130	AA
MeiF-19	C134	AA
HongTao	C135	AA
JiA-1-7（33Xi）	C139	AA
JiYuan12-13	C142	AA
Zhong2201	C143	AA
MeiD#1	C144	AA
PAR-51	C145	AA
ZhongZi4480	C146	AA
Jing55263	C152	AA
JiMian12（HanDan177）	C153	AA
Bao6722	C159	AA
YuMian９(YuZao1109)	C162	AA
Zhong07	C166	AA
YuMian19	C167	AA
SuMian2(XuZhou553)	C187	AA
ZhongMianSuo12-2	C188	AA
XuShiDaTao	C190	AA
Liao4835	C197	AA
JiHaiLu6(91Han6)	C204	AA
MeiFuDaLing	C207	AA
DaLingFuZiMian	C212	AA
SuXu138(ZaoShu)	C216	AA
KuChe96518	C219	AA
KuiTunXi96-167	C221	AA
HanDan109	C222	AA
Yun93Kang393	C225	AA
KuCheT94-4	C226	AA
SuLianMian91Xi	C228	AA
GK20	C231	AA
GP67	C234	AA
ShenMian5	C237	AA
L142-9	C239	AA
JiA-7-8(33Xi)	C249	AA
Yun92Kang124	C257	AA
Zhong31-204	C258	AA
ZhongZhiBD13	C262	AA
KuKe310-5110	C266	AA
XuZhou261	C267	AA
Si168	C269	AA
GP70	C270	AA
ChangKangMian	C281	AA
Bao6716	C290	AA
Hu749513	C299	AA
YaHuang9103	C300	AA
Arcot436	C310	AA
E408	C312	AA
MeiG-82	C067	CC
GP93	C069	CC
Yu284	C078	CC
ZhongMianSuo12	C079	CC
Zhong85271	C081	CC
Zhong5913-2	C083	CC
SuLianMian21Xi(91-133)	C085	CC
DaLingMian69	C088	CC
Han8944	C089	CC
Chaoyang70	C091	CC
Tu188	C099	CC
Arcot-1	C100	CC
AcalaSJ-1	C103	CC
JCG94	C105	CC
Liao96-63-70	C111	CC
MSCO-12	C120	CC
Ji668	C122	CC
HanDanChangRong	C123	CC
AoC	C128	CC
HanDan333	C129	CC
Lu458	C131	CC
LangHuangF10(ZongXu)	C132	CC
MeiF-18	C136	CC
SuYuan04-162	C137	CC
99633	C140	CC
ZhongZi9196（JiGuang）	C148	CC
r-3149	C149	CC
Jing55168	C156	CC
Tu83-161	C160	CC
J02-508	C164	CC
XingTai79-11	C168	CC
DP410B	C171	CC
NaShangQuDaHua	C174	CC
Arcot438	C175	CC
Acala SJ-5	C176	CC
Ji91-22	C178	CC
GK99-1	C181	CC
353DaLingDi3Xi	C182	CC
QinLi514	C185	CC
ChengDingDaLing	C189	CC
ZhongMianSuo41(SGK9708)	C191	CC
0102X-10-1	C192	CC
ZhongMianSuo16	C193	CC
LiaoMian16	C195	CC
ZhongZi640	C198	CC
LiaoMian18	C201	CC
ZhongARR40681	C203	CC
XinDaLing	C205	CC
DaLingMian	C206	CC
QiFengDaLing	C208	CC
Acala(DaLing)B	C211	CC
ZhongARR40682	C213	CC
JiangSuDaTao	C214	CC
Liao96-23-30	C220	CC
SiMian2	C230	CC
Zhong4612YaH	C232	CC
SGKShiXuan321	C233	CC
DP33B	C236	CC
HG-BR-8	C240	CC
ZhongMianSuo19(Zhong7886)	C241	CC
Acala SJ-4	C244	CC
LAPAR45	C247	CC
Shan960329-2Yuan3	C248	CC
ZhongMianSuo17（Zhong117）	C250	CC
SuYuan04-129	C252	CC
SiChang2Xi	C255	CC
Lu21	C259	CC
JinKang157	C260	CC
Bu3363	C268	CC
DaTaoMian(Yu)	C271	CC
86-1（72-100）	C278	CC
ZhongYuan9115	C280	CC
ZhongYuanHAS-1	C282	CC
RTBaiXu	C289	CC
Sha24-3	C291	CC
BaZhou5628	C292	CC
QingKang1	C293	CC
LiaoMian-5	C294	CC
MianYang73-39	C295	CC
70-29-5	C297	CC
ZaoShuChangRong7	C302	CC
Ji91-31	C303	CC
ZhongYuan911	C308	CC
Miscot78-27	C311	CC
KuCheT94-1	C314	CC
Su7036YuanYuan	C316	CC
GP138	C318	CC
